# Supplementary material for: Differential effects on tumor progression by APOBEC3A, APOBEC3B, and APOBEC3H Haplotype I in a breast cancer mouse xenograft model
Source: Front Genet. 2026 Jan 28;16:1425483. doi: 10.3389/fgene.2025.1425483 (PMC12890242; doi:10.3389/fgene.2025.1425483)
Supplement: Supplementary file 3 [file DataSheet2.xls]

## Sheet: Legend
Tab	Content	Information
A3A High Canonical Pathways	IPA analysis results	A3A high/A3A E2 colony
A3A Low Canonical Pathways	IPA analysis results	A3A low/A3A E1 colony
A3B High Canonical Pathways	IPA analysis results	A3B high/A3B E1 colony
A3B Low Canonical Pathways	IPA analysis results	A3B low/A3B E2 colony
A3H Hap I E1 Canonical Pathways	IPA analysis results	A3H Hap I high/A3H Hap I E1 colony
A3H Hap I E2 Canonical Pathways	IPA analysis results	A3H Hap I high/A3H Hap I E2 colony
A3A High Overlap with TCGA	Canonical pathways highlighted in Figure 4D	A3A high/A3A E2 colony, Overlap with genes identified in TCGA is highlighted in green (up in RNAseq/up in TCGA Luminal A cancers) or red (down in RNAseq/down in TCGA Luminal A cancers)
A3B High Overlap with TCGA	Canonical pathways highlighted in Figure 4E	A3B high/A3B E1 colony, Overlap with genes identified in TCGA is highlighted in green (up in RNAseq/up in TCGA Luminal A cancers) or red (down in RNAseq/down in TCGA Luminal A cancers)
A3H Hap I E1 Overlap with TCGA	Canonical pathways highlighted in Figure 4F	A3H Hap I high/A3H Hap I E1 colony, Overlap with genes identified in TCGA is highlighted in green (up in RNAseq/up in TCGA Luminal A cancers) or red (down in RNAseq/down in TCGA Luminal A cancers)

## Sheet: A3A High Canonical Pathways
© 2000-2023 QIAGEN. All rights reserved.
Ingenuity Canonical Pathways	-log(p-value)	Ratio	z-score	Molecules
Eukaryotic Translation Elongation	60.2	0.628	7.421	EEF1A1,EEF1A2,EEF1B2,EEF2,FAU,RPL10,RPL10A,RPL11,RPL13,RPL14,RPL15,RPL18,RPL18A,RPL19,RPL23,RPL24,RPL27,RPL29,RPL3,RPL30,RPL32,RPL35,RPL35A,RPL36AL,RPL37,RPL37A,RPL38,RPL39,RPL4,RPL41,RPL5,RPL6,RPL7,RPL7A,RPL8,RPLP0,RPLP1,RPLP2,RPS11,RPS12,RPS14,RPS16,RPS18,RPS19,RPS2,RPS20,RPS21,RPS24,RPS29,RPS3,RPS3A,RPS4X,RPS5,RPS6,RPS7,RPS8,RPS9,RPSA,UBA52
Eukaryotic Translation Termination	54	0.591	7.147	FAU,RPL10,RPL10A,RPL11,RPL13,RPL14,RPL15,RPL18,RPL18A,RPL19,RPL23,RPL24,RPL27,RPL29,RPL3,RPL30,RPL32,RPL35,RPL35A,RPL36AL,RPL37,RPL37A,RPL38,RPL39,RPL4,RPL41,RPL5,RPL6,RPL7,RPL7A,RPL8,RPLP0,RPLP1,RPLP2,RPS11,RPS12,RPS14,RPS16,RPS18,RPS19,RPS2,RPS20,RPS21,RPS24,RPS29,RPS3,RPS3A,RPS4X,RPS5,RPS6,RPS7,RPS8,RPS9,RPSA,UBA52
Selenoamino acid metabolism	52.6	0.538	7.285	AHCY,FAU,RPL10,RPL10A,RPL11,RPL13,RPL14,RPL15,RPL18,RPL18A,RPL19,RPL23,RPL24,RPL27,RPL29,RPL3,RPL30,RPL32,RPL35,RPL35A,RPL36AL,RPL37,RPL37A,RPL38,RPL39,RPL4,RPL41,RPL5,RPL6,RPL7,RPL7A,RPL8,RPLP0,RPLP1,RPLP2,RPS11,RPS12,RPS14,RPS16,RPS18,RPS19,RPS2,RPS20,RPS21,RPS24,RPS29,RPS3,RPS3A,RPS4X,RPS5,RPS6,RPS7,RPS8,RPS9,RPSA,TXNRD1,UBA52
Eukaryotic Translation Initiation	52.6	0.496	7.488	EIF3C,EIF3D,EIF3E,EIF4H,FAU,PABPC1,RPL10,RPL10A,RPL11,RPL13,RPL14,RPL15,RPL18,RPL18A,RPL19,RPL23,RPL24,RPL27,RPL29,RPL3,RPL30,RPL32,RPL35,RPL35A,RPL36AL,RPL37,RPL37A,RPL38,RPL39,RPL4,RPL41,RPL5,RPL6,RPL7,RPL7A,RPL8,RPLP0,RPLP1,RPLP2,RPS11,RPS12,RPS14,RPS16,RPS18,RPS19,RPS2,RPS20,RPS21,RPS24,RPS29,RPS3,RPS3A,RPS4X,RPS5,RPS6,RPS7,RPS8,RPS9,RPSA,UBA52
Response of EIF2AK4 (GCN2) to amino acid deficiency	52.4	0.549	7.216	ATF4,FAU,RPL10,RPL10A,RPL11,RPL13,RPL14,RPL15,RPL18,RPL18A,RPL19,RPL23,RPL24,RPL27,RPL29,RPL3,RPL30,RPL32,RPL35,RPL35A,RPL36AL,RPL37,RPL37A,RPL38,RPL39,RPL4,RPL41,RPL5,RPL6,RPL7,RPL7A,RPL8,RPLP0,RPLP1,RPLP2,RPS11,RPS12,RPS14,RPS16,RPS18,RPS19,RPS2,RPS20,RPS21,RPS24,RPS29,RPS3,RPS3A,RPS4X,RPS5,RPS6,RPS7,RPS8,RPS9,RPSA,UBA52
SRP-dependent cotranslational protein targeting to membrane	50.2	0.5	7.285	FAU,RPL10,RPL10A,RPL11,RPL13,RPL14,RPL15,RPL18,RPL18A,RPL19,RPL23,RPL24,RPL27,RPL29,RPL3,RPL30,RPL32,RPL35,RPL35A,RPL36AL,RPL37,RPL37A,RPL38,RPL39,RPL4,RPL41,RPL5,RPL6,RPL7,RPL7A,RPL8,RPLP0,RPLP1,RPLP2,RPN2,RPS11,RPS12,RPS14,RPS16,RPS18,RPS19,RPS2,RPS20,RPS21,RPS24,RPS29,RPS3,RPS3A,RPS4X,RPS5,RPS6,RPS7,RPS8,RPS9,RPSA,SEC11A,UBA52
Nonsense-Mediated Decay (NMD)	48.2	0.483	7.216	FAU,PABPC1,RPL10,RPL10A,RPL11,RPL13,RPL14,RPL15,RPL18,RPL18A,RPL19,RPL23,RPL24,RPL27,RPL29,RPL3,RPL30,RPL32,RPL35,RPL35A,RPL36AL,RPL37,RPL37A,RPL38,RPL39,RPL4,RPL41,RPL5,RPL6,RPL7,RPL7A,RPL8,RPLP0,RPLP1,RPLP2,RPS11,RPS12,RPS14,RPS16,RPS18,RPS19,RPS2,RPS20,RPS21,RPS24,RPS29,RPS3,RPS3A,RPS4X,RPS5,RPS6,RPS7,RPS8,RPS9,RPSA,UBA52
EIF2 Signaling	47.3	0.33	4.938	ACTB,ATF4,EIF1,EIF3C,EIF3D,EIF3E,EIF4G2,FAU,HNRNPA1,HSPA5,IRS1,MAPK3,NRAS,PABPC1,PIK3CA,PPP1CA,PTBP1,RPL10,RPL10A,RPL11,RPL13,RPL14,RPL15,RPL18,RPL18A,RPL19,RPL23,RPL24,RPL27,RPL29,RPL3,RPL30,RPL32,RPL35,RPL35A,RPL36AL,RPL37,RPL37A,RPL38,RPL39,RPL4,RPL41,RPL5,RPL6,RPL7,RPL7A,RPL8,RPLP0,RPLP1,RPLP2,RPS11,RPS12,RPS14,RPS16,RPS18,RPS19,RPS2,RPS20,RPS21,RPS24,RPS29,RPS3,RPS3A,RPS4X,RPS5,RPS6,RPS7,RPS…
Major pathway of rRNA processing in the nucleolus and cytosol	42	0.339	7.112	FAU,FBL,HEATR1,IMP3,MPHOSPH10,NCL,NOP58,RPL10,RPL10A,RPL11,RPL13,RPL14,RPL15,RPL18,RPL18A,RPL19,RPL23,RPL24,RPL27,RPL29,RPL3,RPL30,RPL32,RPL35,RPL35A,RPL36AL,RPL37,RPL37A,RPL38,RPL39,RPL4,RPL41,RPL5,RPL6,RPL7,RPL7A,RPL8,RPLP0,RPLP1,RPLP2,RPS11,RPS12,RPS14,RPS16,RPS18,RPS19,RPS2,RPS20,RPS21,RPS24,RPS29,RPS3,RPS3A,RPS4X,RPS5,RPS6,RPS7,RPS8,RPS9,RPSA,UBA52,WDR43
Regulation of eIF4 and p70S6K Signaling	14.8	0.193	1.134	EIF1,EIF3C,EIF3D,EIF3E,EIF4G2,FAU,IRS1,MAPK3,NRAS,PABPC1,PAIP2,PIK3CA,PPP2R3B,RPS11,RPS12,RPS14,RPS16,RPS18,RPS19,RPS2,RPS20,RPS21,RPS24,RPS29,RPS3,RPS3A,RPS4X,RPS5,RPS6,RPS6KB1,RPS7,RPS8,RPS9,RPSA
mTOR Signaling	12.1	0.162	0.333	EIF3C,EIF3D,EIF3E,EIF4G2,FAU,IRS1,MAPK3,NRAS,PIK3CA,PPP2R3B,PRKCH,RHOQ,RPS11,RPS12,RPS14,RPS16,RPS18,RPS19,RPS2,RPS20,RPS21,RPS24,RPS29,RPS3,RPS3A,RPS4X,RPS5,RPS6,RPS6KB1,RPS7,RPS8,RPS9,RPSA
Coronavirus Pathogenesis Pathway	11.5	0.164	-3.772	ATF4,CCNE2,EEF1A1,EEF1A2,FAU,JAK1,KPNB1,MAPK3,NFKB2,NPM1,RPS11,RPS12,RPS14,RPS16,RPS18,RPS19,RPS2,RPS20,RPS21,RPS24,RPS29,RPS3,RPS3A,RPS4X,RPS5,RPS6,RPS7,RPS8,RPS9,RPSA,TGFB1
Processing of Capped Intron-Containing Pre-mRNA	10.8	0.133	5.096	CCAR1,CPSF6,CPSF7,DDX46,DDX5,DHX9,DNAJC8,FAM50A,FUS,HNRNPA1,HNRNPA2B1,HNRNPC,HNRNPH1,HNRNPH2,HNRNPK,HSPA8,IK,LUC7L3,NUP210,NUP88,PNN,POLR2L,POM121/POM121C,PRPF3,PRPF8,PTBP1,RBMX,SAP18,SF3B4,SNRNP200,SRRM2,SRSF10,SRSF11,SRSF5,TCERG1,TPR,U2SURP
MicroRNA Biogenesis Signaling Pathway	6.42	0.124	2.132	ADAR,BMP6,CSDE1,DDX17,DDX5,FUS,HNRNPA1,HNRNPA2B1,HSP90AA1,HSP90AB1,HSPA8,ILF3,IRS1,MAPK3,NRAS,NUP88,PIK3CA,POLR2L,POM121/POM121C,RAN,RPS6KB1,TGFB1,TPR
Chaperone Mediated Autophagy	6.17	0.364	2.828	EEF1A1,HSP90AA1,HSP90AB1,HSPA8,PARK7,UBA52,UBB,UBC
rRNA processing	6.1	0.438	#NUM!	MT-ATP6,MT-CO1,MT-CO3,MT-ND1,MT-ND2,MT-ND3,MT-ND5
ESR-mediated signaling	5.85	0.145	2.668	AXIN1,CHD1,DDX5,GATA3,GREB1,HSP90AA1,HSP90AB1,KPNA2,MAPK3,NCOA3,POLR2L,PRMT1,RAD21,SMC3,TFF1,TNRC6C,ZNF217
ISG15 antiviral mechanism	5.76	0.183	1.941	EIF4G2,JAK1,KPNA1,KPNA2,KPNB1,MAPK3,NUP210,NUP88,POM121/POM121C,TPR,UBA52,UBB,UBC
Cellular response to heat stress	5.58	0.155	2.53	DNAJC2,EEF1A1,HSP90AA1,HSP90AB1,HSPA12B,HSPA4,HSPA5,HSPA8,MAPK3,NUP210,NUP88,POM121/POM121C,TPR,UBB,YWHAE
Protein folding	5.52	0.153	1.291	ACTB,CCNE2,CCT3,CCT5,CCT7,FBXL3,GNB1,GNB2,PFDN4,PFDN6,SKIC2,TBCE,TUBA1B,TUBA1C,TUBB4B
Electron transport, ATP synthesis, and heat production by uncoupling proteins	5.3	0.133	0.728	ATP5F1B,ATP5F1C,ATP5F1E,COX11,COX20,LRPPRC,MT-ATP6,MT-CO1,MT-CO3,MT-ND1,MT-ND2,MT-ND3,MT-ND5,NDUFB9,NDUFC1,TMEM186,UQCRB
Cytosolic sensors of pathogen-associated DNA	5.26	0.217	2.53	DHX9,IKBKG,NFKB2,PRKDC,STAT6,UBA52,UBB,UBC,XRCC5,XRCC6
Estrogen Receptor Signaling	5.18	0.0848	2.041	ADCY1,ATF4,ATP5F1B,ATP5F1C,ATP5F1E,CREB1,CTBP2,DDX5,GNAS,GNB1,GNB2,GPS2,HSP90AA1,HSP90AB1,IRS1,JAK1,MAPK3,MT-ATP6,MT-ND1,MT-ND2,MT-ND3,MT-ND5,MYL5,NCOA3,NDUFB9,NFKB2,NRAS,PIK3CA,PRKAR1B,PRKCH,PRKDC,RPS6KB1,THRAP3,TRRAP
Translocation of SLC2A4 (GLUT4) to the plasma membrane	5.05	0.171	2.309	ACTB,ACTG1,CALM1 (includes others),EXOC3,RAB11A,RHOQ,TUBA1B,TUBA1C,TUBB4B,YWHAB,YWHAE,YWHAZ
RHO GTPases activate IQGAPs	5.02	0.267	2.121	ACTB,ACTG1,CALM1 (includes others),CDH1,IQGAP1,TUBA1B,TUBA1C,TUBB4B
PFKFB4 Signaling Pathway	5	0.204	0.333	ATF4,CREB1,FBP1,GNAS,GPI,MAPK3,NCOA3,PRKAR1B,TGFB1,TKT
Aggrephagy	4.74	0.214	2.333	HSP90AA1,PARK7,TUBA1B,TUBA1C,TUBB4B,UBA52,UBB,UBC,VCP
Protein methylation	4.66	0.353	2.449	CALM1 (includes others),EEF1A1,EEF2,HSPA8,RPS2,VCP
Glucocorticoid Receptor Signaling	4.58	0.0741	#NUM!	ACTB,ATP5F1B,ATP5F1C,ATP5F1E,BRD7,CCNH,CREB1,FBP1,FCGR1A,H3-3A/H3-3B,H3C14,HMGB1,HSP90AA1,HSP90AB1,HSPA4,HSPA5,HSPA8,IKBKG,IRS1,JAK1,KRT18,KRT19,KRT8,MAPK3,MT-ATP6,MT-ND1,MT-ND2,MT-ND3,MT-ND5,NCOA3,NDUFB9,NFATC3,NFKB2,NRAS,PIK3CA,POLR2L,SMARCC1,SMARCD2,TGFB1,UBE2I
Regulation of mRNA stability by proteins that bind AU-rich elements	4.56	0.205	3	ANP32A,HSPA8,PABPC1,SET,UBA52,UBB,UBC,YWHAB,YWHAZ
RAF/MAP kinase cascade	4.49	0.0934	2.711	ACTB,ACTG1,CALM1 (includes others),ERBB3,GFRA1,GRIN1,IQGAP1,IRS1,JAK1,MAPK3,NRAS,PAQR3,PEBP1,PHB1,PIK3CA,PSMA3,PSMA5,PSMB4,RET,SEM1,UBA52,UBB,UBC,YWHAB
SUMOylation of RNA binding proteins	4.4	0.196	1	HNRNPC,HNRNPK,NOP58,NUP210,NUP88,PHC1,POM121/POM121C,TPR,UBE2I
Mitotic G2-G2/M phases	4.35	0.102	2.236	CCNH,HSP90AA1,HSP90AB1,NME7,PCM1,PPP2R3B,PSMA3,PSMA5,PSMB4,SEM1,TPX2,TUBA1B,TUBA1C,TUBB,TUBB4B,TUBGCP2,UBA52,UBB,UBC,YWHAE
Oxidative Phosphorylation	4.26	0.127	1.069	ATP5F1B,ATP5F1C,ATP5F1E,COX11,COX15,MT-ATP6,MT-CO1,MT-CO3,MT-ND1,MT-ND2,MT-ND3,MT-ND5,NDUFB9,UQCRB
Nucleotide Excision Repair	4.24	0.134	1.941	CCNH,ERCC1,HMGN1,LIG3,PARP1,POLE,POLR2L,RAD23B,UBA52,UBB,UBC,UBE2I,USP7
Germ Cell-Sertoli Cell Junction Signaling	4.21	0.106	#NUM!	ACTB,ACTG1,ACTN4,AXIN1,CDH1,CLINT1,IQGAP1,IRS1,JUP,MAPK3,NRAS,PIK3CA,RHOQ,TGFB1,TUBA1B,TUBA1C,TUBB,TUBB4B
Sirtuin Signaling Pathway	4.2	0.0877	1.528	ATG10,ATP5F1B,ATP5F1C,ATP5F1E,CDH1,H3-3A/H3-3B,H3C14,LDHA,MAPK15,MAPK3,MLYCD,MT-ATP6,MT-ND1,MT-ND2,MT-ND3,MT-ND5,NDUFB9,NFKB2,PARP1,PRKDC,SLC25A5,TUBA1B,TUBA1C,XRCC5,XRCC6
NRF2-mediated Oxidative Stress Response	4.09	0.0946	2.309	ACTB,ACTG1,ATF4,CCT7,CYP3A5,DNAJC8,FTH1,FTL,HSP90AA1,HSP90AB1,IRS1,MAFK,MAPK3,MGST1,NRAS,PIK3CA,PPIB,PRKCH,TXNRD1,UBB,VCP
trans-Golgi Network Vesicle Budding	4.08	0.149	1.508	AP1G2,AP4M1,AP4S1,ARF1,CLINT1,CLVS1,FTH1,FTL,GOLGB1,HSPA8,SH3D19
Deubiquitination	4	0.0888	1.877	ACTB,AXIN1,GATA3,IKBKG,OGT,PSMA3,PSMA5,PSMB4,PTRH2,RAD23B,RUVBL1,SEM1,TGFB1,TRRAP,UBA52,UBB,UBC,USP3,USP34,USP7,USP9X,VCP,ZRANB1
DNA Double-Strand Break Repair by Non-Homologous End Joining	3.98	0.357	#NUM!	LIG3,PARP1,PRKDC,XRCC5,XRCC6
Ribonucleotide Reductase Signaling Pathway	3.96	0.105	0	ACTB,AFAP1-AS1,ATF4,BRD7,CDH1,CREB1,H3-3A/H3-3B,H3C14,IRS1,MAPK3,NFKB2,NRAS,PARP1,PARP10,PIK3CA,SMARCC1,SMARCD2
Hedgehog ligand biogenesis	3.95	0.156	2.53	OS9,P4HB,PSMA3,PSMA5,PSMB4,SEM1,UBA52,UBB,UBC,VCP
Remodeling of Epithelial Adherens Junctions	3.78	0.149	#NUM!	ACTB,ACTG1,ACTN4,ACTR2,CDH1,IQGAP1,TUBA1B,TUBA1C,TUBB,TUBB4B
Glycolysis I	3.72	0.25	2.449	ENO1,FBP1,GAPDH,GPI,PKM,TPI1
BAG2 Signaling Pathway	3.68	0.134	1.134	ANXA2,HSP90AA1,HSPA4,HSPA5,HSPA8,MAPK3,NFKB2,PSMA3,PSMA5,PSMB4,SEM1
Hedgehog 'off' state	3.63	0.117	1.134	ADCY1,GNAS,PRKAR1B,PSMA3,PSMA5,PSMB4,SEM1,TUBA1B,TUBA1C,TUBB4B,UBA52,UBB,UBC
Activation of NMDA receptors and postsynaptic events	3.63	0.133	1.265	ADCY1,CALM1 (includes others),CREB1,GRIN1,KPNA2,MAPK3,NRAS,PRKAR1B,TUBA1B,TUBA1C,TUBB4B
Signaling by FGFR2	3.62	0.143	1.897	HNRNPA1,HNRNPH1,MAPK3,NRAS,PIK3CA,POLR2L,PTBP1,UBA52,UBB,UBC
HIF1α Signaling	3.56	0.0913	0.243	BMP6,GPI,HIF1AN,HSP90AA1,HSPA4,HSPA5,HSPA8,IRS1,LDHA,MAPK3,NRAS,PIK3CA,PKM,PRKCH,RACK1,RAN,RPS6,RPS6KB1,TGFB1
HER-2 Signaling in Breast Cancer	3.53	0.0885	0.5	ARF1,CCNE2,COX11,COX15,ERBB3,IKBKG,IRS1,KPNB1,MAPK3,MT-CO1,MT-CO3,NFKB2,NRAS,NUP88,PIK3CA,POM121/POM121C,PRKCH,RPS6,RPS6KB1,TPR
FLT3 Signaling	3.52	0.194	0.378	GAB2,NRAS,PIK3CA,SLA2,UBA52,UBB,UBC
Huntington's Disease Signaling	3.48	0.0819	0.707	ATF4,ATP5F1B,ATP5F1C,ATP5F1E,CREB1,GNB1,GNB2,HSPA4,HSPA5,HSPA8,IRS1,MAPK3,PIK3CA,POLR2L,PRKCH,PSMA3,PSMA5,PSMB4,SEM1,TCERG1,UBA52,UBB,UBC
TP53 Regulates Metabolic Genes	3.4	0.125	2.111	COX11,COX20,GPI,LRPPRC,MT-CO1,MT-CO3,TNRC6C,TXNRD1,YWHAB,YWHAE,YWHAZ
NER (Nucleotide Excision Repair, Enhanced Pathway)	3.36	0.124	0.333	CCNH,ERCC1,HMGN1,LIG3,POLE,POLR2L,RAD23B,SLC19A1,TOP2B,UBE2I,USP7
AMPK Signaling	3.17	0.083	-0.577	ACTB,AK2,ATF4,BRD7,CHRNA3,CREB1,EEF2,FASN,GNAS,GNB1,GNB2,IRS1,MLYCD,PIK3CA,PPP2R3B,PRKAR1B,RAB11A,RPS6KB1,SMARCC1,SMARCD2
Sertoli Cell-Sertoli Cell Junction Signaling	3.15	0.0826	2.065	ACTB,ACTG1,ACTN4,ATF4,AXIN1,CDH1,CLINT1,CREB1,IRS1,JAM2,JUP,LAMA5,MAPK3,NFKB2,NRAS,PIK3CA,TUBA1B,TUBA1C,TUBB,TUBB4B
Hereditary Breast Cancer Signaling	3.09	0.0986	#NUM!	ACTB,BRD7,IRS1,MSH6,NPM1,NRAS,PIK3CA,POLR2L,SLC19A1,SMARCC1,SMARCD2,UBA52,UBB,UBC
Mitochondrial Dysfunction	3.09	0.0742	-1.46	ATF4,ATP5F1B,ATP5F1C,ATP5F1E,BACE1,CALM1 (includes others),COX11,COX15,CREB1,FUS,HTRA2,IRS1,MGST1,MT-ATP6,MT-CO1,MT-CO3,MT-ND1,MT-ND2,MT-ND3,MT-ND5,NDUFB9,PARK7,PIK3CA,PRKAR1B,UQCRB
C-type lectin receptors (CLRs)	3.06	0.0979	1	CALM1 (includes others),IKBKG,MUC12,MUC5AC,NFATC3,NFKB2,NRAS,PSMA3,PSMA5,PSMB4,SEM1,UBA52,UBB,UBC
Neutrophil degranulation	3.05	0.0672	4.95	ACTR2,ANXA2,ATP8B4,CAND1,CAP1,DDX3X,DSP,EEF1A1,EEF2,FTH1,FTL,GPI,GSDMD,HMGB1,HSP90AA1,HSP90AB1,HSPA8,IQGAP1,JUP,KPNB1,LGALS3,MGST1,NRAS,PKM,PPIA,PSMA5,S100A11,TUBB,TUBB4B,VCP,XRCC5,XRCC6
SUMOylation of transcription cofactors	2.97	0.159	1.89	DDX17,DDX5,NPM1,PARK7,PHC1,SAFB,UBE2I
TAK1-dependent IKK and NF-kappa-B activation	2.97	0.159	1.89	HMGB1,IKBKG,IRAK1,NFKB2,UBA52,UBB,UBC
BER (Base Excision Repair) Pathway	2.97	0.159	1.134	HMGB1,LIG3,MAPK3,PARP1,POLE,POLG,SLC19A1
ILK Signaling	2.97	0.0863	2	ACTB,ACTG1,ACTN4,ATF4,CDH1,CREB1,DSP,IRS1,KRT18,MAPK3,MYL5,NACA,NFKB2,PIK3CA,PPP2R3B,RHOQ,TMSB10/TMSB4X
S Phase	2.97	0.111	1.508	CCNE2,CCNH,PSMA3,PSMA5,PSMB4,RAD21,SEM1,SMC3,UBA52,UBB,UBC
Mitotic Metaphase and Anaphase	2.95	0.0815	2.524	KPNB1,POM121/POM121C,PSMA3,PSMA5,PSMB4,RAD21,RAN,RCC2,SEM1,SKA2,SMC3,TUBA1B,TUBA1C,TUBB4B,UBA52,UBB,UBC,UBE2I,ZWINT
Protein Ubiquitination Pathway	2.94	0.0778	#NUM!	DNAJC2,DNAJC8,HSP90AA1,HSP90AB1,HSPA12B,HSPA4,HSPA5,HSPA8,PSMA3,PSMA5,PSMB4,UBA52,UBB,UBC,UBE2I,USP3,USP32,USP34,USP50,USP7,USP9X
Gap junction trafficking and regulation	2.93	0.182	1.633	ACTB,ACTG1,AP2M1,TUBA1B,TUBA1C,TUBB4B
Granzyme A Signaling	2.88	0.125	-0.333	ANP32A,MT-ND1,MT-ND2,MT-ND3,MT-ND5,NDUFB9,PARP1,SET,XRCC6
Chronic Myeloid Leukemia Signaling	2.88	0.0769	1.606	ADAR,AXIN1,CALM1 (includes others),CTBP2,GAB2,HNRNPA1,HSP90AA1,HSP90AB1,IKBKG,IRS1,LIG3,MAPK3,MCL1,NFATC3,NFKB2,NRAS,PIK3CA,RAN,SET,TGFB1,USP7
RAS processing	2.88	0.217	2.236	CALM1 (includes others),NRAS,UBA52,UBB,UBC
Transcriptional regulation by RUNX1	2.86	0.0933	2.138	AXIN1,CCNH,GATA3,LGALS3,PHC1,PSMA3,PSMA5,PSMB4,SEM1,SMARCC1,SMARCD2,UBA52,UBB,UBC
NIK-->noncanonical NF-kB signaling	2.85	0.136	2.121	NFKB2,PSMA3,PSMA5,PSMB4,SEM1,UBA52,UBB,UBC
P2Y Purigenic Receptor Signaling Pathway	2.85	0.097	0.577	ADCY1,ATF4,CREB1,GNB1,GNB2,IRS1,MAPK3,NFKB2,NRAS,P2RY11,PIK3CA,PRKAR1B,PRKCH
Extra-nuclear estrogen signaling	2.84	0.123	1.667	CALM1 (includes others),CREB1,GNB1,GNB2,HSP90AA1,MAPK3,NRAS,PIK3CA,PRMT1
eNOS Signaling	2.83	0.0927	-1.508	ADCY1,CALM1 (includes others),CHRNA3,GNAS,HSP90AA1,HSP90AB1,HSPA4,HSPA5,HSPA8,IRS1,NOSTRIN,PIK3CA,PRKAR1B,PRKCH
PPARα/RXRα Activation	2.81	0.086	-0.258	ADCY1,ADIPOR2,CAND1,FASN,GNAS,HSP90AA1,HSP90AB1,IKBKG,IRS1,MAPK3,NCOA3,NFKB2,NR2C2,NRAS,PRKAR1B,TGFB1
Glycogen metabolism	2.79	0.208	1.342	CALM1 (includes others),PHKG1,UBA52,UBB,UBC
Degradation of beta-catenin by the destruction complex	2.78	0.112	1.897	AXIN1,CTBP2,PSMA3,PSMA5,PSMB4,SEM1,UBA52,UBB,UBC,ZRANB1
Telomere Extension by Telomerase	2.74	0.267	#NUM!	HNRNPA1,HNRNPA2B1,XRCC5,XRCC6
IGF-1 Signaling	2.72	0.104	0.378	IGFBP5,IRS1,JAK1,MAPK3,NRAS,PIK3CA,PRKAR1B,RPS6KB1,YWHAB,YWHAE,YWHAZ
SUMOylation of DNA damage response and repair proteins	2.72	0.118	1	NUP210,NUP88,PARP1,PHC1,POM121/POM121C,RAD21,SMC3,TPR,UBE2I
MyD88 cascade initiated on plasma membrane	2.71	0.2	1.342	IKBKG,IRAK1,UBA52,UBB,UBC
Gluconeogenesis I	2.71	0.2	2.236	ENO1,FBP1,GAPDH,GPI,MDH2
Gene and protein expression by JAK-STAT signaling after IL-12 stimulation	2.66	0.162	-0.816	ANXA2,ARF1,HNRNPA2B1,HNRNPDL,PPIA,RPLP0
Signaling by ERBB2	2.64	0.14	1.89	ERBB3,HSP90AA1,NRAS,PIK3CA,UBA52,UBB,UBC
Protein Sorting Signaling Pathway	2.59	0.0843	1.807	ADCY1,AP1G2,AP4M1,AP4S1,ARF1,ARFGAP1,CLINT1,COPG1,GCC1,GNAS,PRKAR1B,RAB11A,SNX24,SNX32,TMED2
14-3-3-mediated Signaling	2.58	0.0945	0.707	IRS1,MAPK3,NRAS,PIK3CA,PRKCH,TUBA1B,TUBA1C,TUBB,TUBB4B,YWHAB,YWHAE,YWHAZ
Glucose metabolism	2.56	0.113	1.667	FBP1,GPI,MDH2,NUP210,NUP88,PKM,POM121/POM121C,TPI1,TPR
Signaling by FGFR3	2.54	0.154	1.633	MAPK3,NRAS,PIK3CA,UBA52,UBB,UBC
Signaling by FGFR4	2.54	0.154	1.633	MAPK3,NRAS,PIK3CA,UBA52,UBB,UBC
Cachexia Signaling Pathway	2.54	0.0686	2.449	ADCY1,EIF1,GNAS,HMGB1,HSP90AA1,HSP90AB1,HSPA4,HSPA5,HSPA8,IKBKG,IL17D,IRS1,MAPK3,NFKB2,P4HB,PIK3CA,PRKAR1B,PRKCH,PSMA3,PSMA5,PSMB4,STAT6,TGFB1,XBP1
Regulation of Apoptosis	2.54	0.135	1.89	PSMA3,PSMA5,PSMB4,SEM1,UBA52,UBB,UBC
RAN Signaling	2.52	0.235	1	KPNA1,KPNA2,KPNB1,RAN
CSDE1 Signaling Pathway	2.49	0.132	1.89	CSDE1,DDX6,FUS,HNRNPC,PABPC1,PTBP1,TGFB1
UVB-Induced MAPK Signaling	2.49	0.132	-0.447	H3-3A/H3-3B,H3C14,IRS1,MAPK3,PIK3CA,PRKCH,RPS6KB1
Androgen Signaling	2.48	0.0848	0.816	CALM1 (includes others),CCNH,GNAS,GNB1,GNB2,H3-3A/H3-3B,H3C14,HSP90AA1,HSPA4,MAPK3,NFKB2,POLR2L,PRKAR1B,PRKCH
FLT3 Signaling in Hematopoietic Progenitor Cells	2.45	0.108	0.333	ATF4,CREB1,GAB2,IRS1,MAPK3,NRAS,PIK3CA,RPS6KB1,STAT6
HSP90 chaperone cycle for steroid hormone receptors in the presence of ligand	2.44	0.13	1.89	CAPZB,HSP90AA1,HSP90AB1,HSPA8,TUBA1B,TUBA1C,TUBB4B
Signaling by PTK6	2.44	0.13	2.646	ERBB3,KHDRBS1,NRAS,SFPQ,UBA52,UBB,UBC
Role of PKR in Interferon Induction and Antiviral Response	2.44	0.0909	-1.155	FCGR1A,HMGB1,HSP90AA1,HSP90AB1,HSPA4,HSPA5,HSPA8,IKBKG,JAK1,MAPK3,NFKB2,NPM1
fMLP Signaling in Neutrophils	2.44	0.0909	0.905	ACTR2,CALM1 (includes others),GNAS,GNB1,GNB2,IRS1,MAPK3,NFATC3,NFKB2,NRAS,PIK3CA,PRKCH
ABC-family proteins mediated transport	2.41	0.1	2.53	ABCA2,OS9,PSMA3,PSMA5,PSMB4,SEM1,UBA52,UBB,UBC,VCP
Melanocyte Development and Pigmentation Signaling	2.41	0.1	0.632	ADCY1,ATF4,CREB1,GNAS,IRS1,MAPK3,NRAS,PIK3CA,PRKAR1B,RPS6KB1
Interleukin-3, Interleukin-5 and GM-CSF signaling	2.4	0.127	1.134	GAB2,JAK1,PIK3CA,UBA52,UBB,UBC,YWHAZ
Clathrin-mediated Endocytosis Signaling	2.39	0.078	#NUM!	ACTB,ACTG1,ACTR2,AP1G2,AP2M1,AP4M1,AP4S1,HSPA8,IRS1,PIK3CA,RAB11A,SH3GLB2,UBA52,UBB,UBC,USP9X
Aldosterone Signaling in Epithelial Cells	2.38	0.0828	-0.447	AHCY,DNAJC2,DNAJC8,HSP90AA1,HSP90AB1,HSPA12B,HSPA4,HSPA5,HSPA8,IRS1,KCNMB3,MAPK3,PIK3CA,PRKCH
COPI-mediated anterograde transport	2.38	0.099	1.897	ARF1,ARFGAP1,CAPZB,COG5,COPG1,GOLGB1,TMED2,TUBA1B,TUBA1C,TUBB4B
MyD88:MAL(TIRAP) cascade initiated on plasma membrane	2.37	0.143	1.633	HMGB1,IKBKG,IRAK1,UBA52,UBB,UBC
IL-12 Signaling and Production in Macrophages	2.36	0.0756	-0.5	CALM1 (includes others),FCGR1A,GATA3,H3-3A/H3-3B,H3C14,IKBKG,IRS1,MAPK3,NFATC3,NFKB2,PIK3CA,PRKCH,PRKDC,STAT6,TGFB1,XRCC5,XRCC6
NLR signaling pathways	2.35	0.125	1.89	HSP90AB1,IKBKG,IRAK1,NFKB2,UBA52,UBB,UBC
Protein ubiquitination	2.35	0.167	2.236	UBA52,UBB,UBC,USP7,USP9X
Signaling by CSF3 (G-CSF)	2.35	0.167	1.342	GAB2,JAK1,UBA52,UBB,UBC
Vasopressin regulates renal water homeostasis via Aquaporins	2.32	0.14	1.633	ADCY1,GNAS,GNB1,GNB2,PRKAR1B,RAB11A
Coronavirus Replication Pathway	2.32	0.14	1.633	COPG1,HNRNPA1,TUBA1B,TUBA1C,TUBB,TUBB4B
ATF6 (ATF6-alpha) activates chaperone genes	2.3	0.3	#NUM!	ATF4,HSPA5,XBP1
Cristae formation	2.28	0.161	2.236	ATP5F1B,ATP5F1C,ATP5F1E,IMMT,MT-ATP6
Signaling by CSF1 (M-CSF) in myeloid cells	2.28	0.161	0.447	GAB2,PIK3CA,UBA52,UBB,UBC
MyD88 dependent cascade initiated on endosome	2.28	0.161	1.342	IKBKG,IRAK1,UBA52,UBB,UBC
Signaling by ERBB4	2.27	0.121	1.89	ERBB3,NRAS,PIK3CA,STMN1,UBA52,UBB,UBC
Iron uptake and transport	2.27	0.121	1.89	ATP6V1C2,CAND1,FTH1,FTL,UBA52,UBB,UBC
KEAP1-NFE2L2 pathway	2.25	0.101	1.667	MAFK,PSMA3,PSMA5,PSMB4,SEM1,UBA52,UBB,UBC,VCP
Circadian Clock	2.23	0.119	-1	CREB1,FBXL3,PPP1CA,RBM4,UBA52,UBB,UBC
Cellular response to hypoxia	2.23	0.108	2.121	HIF1AN,PSMA3,PSMA5,PSMB4,SEM1,UBA52,UBB,UBC
DDX58/IFIH1-mediated induction of interferon-alpha/beta	2.23	0.108	2.121	HMGB1,HSP90AA1,HSP90AB1,IKBKG,NFKB2,UBA52,UBB,UBC
Hypoxia Signaling in the Cardiovascular System	2.23	0.108	0	ATF4,CREB1,HIF1AN,HSP90AA1,HSP90AB1,LDHA,P4HB,UBE2I
L1CAM interactions	2.22	0.0894	2.714	ACTB,ACTG1,AP2M1,CD24,HSPA8,LAMA5,MAPK3,NRCAM,TUBA1B,TUBA1C,TUBB4B
SUMOylation of DNA replication proteins	2.22	0.133	0.816	NUP210,NUP88,POM121/POM121C,TOP2B,TPR,UBE2I
Toll Like Receptor 3 (TLR3) Cascade	2.22	0.156	0.447	IKBKG,SARM1,UBA52,UBB,UBC
RIPK1-mediated regulated necrosis	2.22	0.156	2.236	HSP90AA1,OGT,UBA52,UBB,UBC
Unfolded protein response	2.22	0.1	2.449	ATF4,DNAJC8,HSPA4,HSPA5,HSPA8,OS9,P4HB,VCP,XBP1
Sertoli Cell-Germ Cell Junction Signaling Pathway (Enhanced)	2.21	0.073	0	ACTB,ACTG1,ACTR2,AXIN1,CDH1,IQGAP1,IRS1,JAM2,JUP,LAMA5,MAPK3,NFKB2,NRAS,PIK3CA,PPP2R3B,PRKAR1B,TGFB1
α-Adrenergic Signaling	2.2	0.0935	0.816	ADCY1,CALM1 (includes others),GNAS,GNB1,GNB2,MAPK3,NRAS,PHKG1,PRKAR1B,PRKCH
MAPK6/MAPK4 signaling	2.19	0.0989	#NUM!	NCOA3,PSMA3,PSMA5,PSMB4,SEM1,TNRC6C,UBA52,UBB,UBC
Apelin Endothelial Signaling Pathway	2.18	0.0845	0.632	ADCY1,CALM1 (includes others),GNAS,GNB1,GNB2,IRS1,MAPK3,NFKB2,NRAS,PIK3CA,PRKCH,RPS6KB1
SUMOylation of immune response proteins	2.18	0.273	#NUM!	IKBKG,NFKB2,UBE2I
Alpha-protein kinase 1 signaling pathway	2.18	0.273	#NUM!	UBA52,UBB,UBC
Pexophagy	2.18	0.273	#NUM!	UBA52,UBB,UBC
PI3K/AKT Signaling	2.18	0.0761	2.496	GAB2,HSP90AA1,HSP90AB1,IKBKG,JAK1,MAPK3,MCL1,NFKB2,NRAS,PIK3CA,PPP2R3B,RPS6KB1,YWHAB,YWHAE,YWHAZ
Kinetochore Metaphase Signaling Pathway	2.14	0.0917	1.265	ENSA,H2AC18/H2AC19,H2AZ1,MXD3,PPP1CA,RAD21,SKA2,SMC3,STAG3,ZWINT
Signaling by FGFR1	2.13	0.128	1.633	MAPK3,NRAS,PIK3CA,UBA52,UBB,UBC
Ferroptosis Signaling Pathway	2.12	0.0866	2.111	ARF1,ATF4,FTH1,FTL,H2AC18/H2AC19,H2AZ1,MAPK3,NRAS,PEBP1,TXNRD1,USP7
Oncogene Induced Senescence	2.11	0.147	#NUM!	MAPK3,TNRC6C,UBA52,UBB,UBC
SUMOylation of SUMOylation proteins	2.11	0.147	0.447	NUP210,NUP88,POM121/POM121C,TPR,UBE2I
Late endosomal microautophagy	2.11	0.147	2.236	HSPA8,PARK7,UBA52,UBB,UBC
Fcγ Receptor-mediated Phagocytosis in Macrophages and Monocytes	2.1	0.0957	1	ACTB,ACTG1,ACTR2,FCGR1A,GAB2,MAPK3,PRKCH,RAB11A,RPS6KB1
DNA Damage Bypass	2.09	0.125	1.633	POLE,SPRTN,UBA52,UBB,UBC,VCP
Mitotic Prometaphase	2.08	0.0743	1.807	HSP90AA1,NCAPG,NME7,PCM1,RAD21,RCC2,SKA2,SMC3,TUBA1B,TUBA1C,TUBB,TUBB4B,TUBGCP2,YWHAE,ZWINT
Endocannabinoid Developing Neuron Pathway	2.07	0.0853	-0.333	ADCY1,ATF4,CREB1,GNB1,GNB2,IRS1,MAPK15,MAPK3,NRAS,PIK3CA,PRKAR1B
Transcriptional activity of SMAD2/SMAD3:SMAD4 heterotrimer	2.04	0.122	2.449	MAPK3,PARP1,UBA52,UBB,UBC,USP9X
Transcriptional regulation by RUNX3	2.04	0.0938	2.333	BRD2,PSMA3,PSMA5,PSMB4,SEM1,TGFB1,UBA52,UBB,UBC
Prostate Cancer Signaling	2.04	0.0885	#NUM!	ATF4,CCNE2,CREB1,HSP90AA1,HSP90AB1,IRS1,MAPK3,NFKB2,NRAS,PIK3CA
Mitotic Roles of Polo-Like Kinase	2.04	0.109	#NUM!	HSP90AA1,HSP90AB1,KIF23,PPP2R3B,RAD21,SMC3,TGFB1
Signaling by ROBO receptors	2.01	0.0877	1.265	CAP1,GPC1,LHX4,PSMA3,PSMA5,PSMB4,SEM1,UBA52,UBB,UBC
RHO GTPase cycle	2.01	0.06	2.887	ABI2,ACTB,ACTG1,BAIAP2L2,BASP1,C1QBP,CAPZB,CCT7,CPSF7,DLG5,DSP,FARP1,GOLGA3,HNRNPC,HSP90AA1,HSP90AB1,IQGAP1,JUP,KTN1,MCF2L,PIK3CA,RBMX,RHOQ,TUBA1B,UBXN11,USP9X,VCP
RHO GTPases Activate WASPs and WAVEs	2	0.139	1.342	ABI2,ACTB,ACTG1,ACTR2,MAPK3
IL-3 Signaling	2	0.0988	0	GAB2,IRS1,JAK1,MAPK3,NRAS,PIK3CA,PRKCH,STAT6
Renal Cell Carcinoma Signaling	2	0.0988	0	IRS1,MAPK3,NRAS,PIK3CA,TGFB1,UBA52,UBB,UBC
Signaling by NOTCH4	1.96	0.0976	2.121	PSMA3,PSMA5,PSMB4,SEM1,UBA52,UBB,UBC,YWHAZ
Mitotic Telophase/Cytokinesis	1.96	0.231	#NUM!	KIF23,RAD21,SMC3
Advanced glycosylation endproduct receptor signaling	1.96	0.231	#NUM!	HMGB1,LGALS3,MAPK3
MyD88-independent TLR4 cascade	1.95	0.135	0.447	IKBKG,SARM1,UBA52,UBB,UBC
TNFR2 non-canonical NF-kB pathway	1.93	0.104	1.89	PSMA3,PSMA5,PSMB4,SEM1,UBA52,UBB,UBC
VEGF Signaling	1.93	0.09	1.134	ACTB,ACTG1,ACTN4,EIF1,IRS1,MAPK3,NRAS,PIK3CA,YWHAE
SUMOylation of ubiquitinylation proteins	1.9	0.132	0.447	NUP210,NUP88,POM121/POM121C,TPR,UBE2I
Meiotic synapsis	1.88	0.113	0.816	RAD21,SMC3,STAG3,SUN1,SYCP3,UBE2I
Gap Junction Signaling	1.87	0.0722	#NUM!	ACTB,ACTG1,ADCY1,GNAS,IRS1,MAPK3,NRAS,PIK3CA,PRKAR1B,PRKCH,TUBA1B,TUBA1C,TUBB,TUBB4B
Virus Entry via Endocytic Pathways	1.87	0.0833	#NUM!	ACTB,ACTG1,AP1G2,AP2M1,AP4M1,AP4S1,IRS1,NRAS,PIK3CA,PRKCH
IL-17A Signaling in Airway Cells	1.86	0.101	0.816	IKBKG,IRS1,JAK1,MAPK3,MUC5AC,NFKB2,PIK3CA
MAP kinase activation	1.86	0.128	1.342	IKBKG,IRAK1,UBA52,UBB,UBC
Chaperone Mediated Autophagy Signaling Pathway	1.86	0.0616	1.091	ATP6V1C2,DDX3X,EEF1A1,EEF1A2,EIF4H,HMGB1,HSP90AA1,HSP90AB1,HSPA4,HSPA5,HSPA8,IRS1,MCL1,MLLT11,NFKB2,PARK7,PIK3CA,PSMA3,PSMA5,PSMB4,RAB11A,TPT1
Integration of energy metabolism	1.85	0.0874	1.89	ADCY1,ADIPOR2,GNAS,GNB1,GNB2,IQGAP1,MLX,PRKAR1B,TKT
DNA Replication Pre-Initiation	1.85	0.0874	1.667	KPNA1,KPNB1,PSMA3,PSMA5,PSMB4,SEM1,UBA52,UBB,UBC
Immunogenic Cell Death Signaling Pathway	1.85	0.093	2.828	ATF4,HMGB1,HSP90AA1,HSP90AB1,HSPA4,HSPA5,HSPA8,NFKB2
LPS-stimulated MAPK Signaling	1.82	0.092	-0.707	CREB1,IKBKG,IRS1,MAPK3,NFKB2,NRAS,PIK3CA,PRKCH
NGF Signaling	1.82	0.082	0.632	ATF4,CREB1,IKBKG,IRS1,MAPK3,NFKB2,NRAS,PIK3CA,RPS6KB1,SMPD4
Inhibition of ARE-Mediated mRNA Degradation Pathway	1.82	0.0755	0.707	DDX6,MAPK15,MAPK3,PPP2R3B,PRKAR1B,PSMA3,PSMA5,PSMB4,SEM1,YWHAB,YWHAE,YWHAZ
Intrinsic Pathway for Apoptosis	1.81	0.109	1.633	C1QBP,GSDMD,MAPK3,YWHAB,YWHAE,YWHAZ
Regulation of RUNX2 expression and activity	1.8	0.0986	1.89	PSMA3,PSMA5,PSMB4,SEM1,UBA52,UBB,UBC
IL-33 Signaling Pathway	1.8	0.0726	0.632	ATF4,CREB1,GATA3,H2AC18/H2AC19,H2AZ1,IKBKG,IRAK1,IRS1,MAPK3,NFKB2,PIK3CA,PRKAR1B,RPS6KB1
Metabolism of nitric oxide: NOS3 activation and regulation	1.78	0.2	#NUM!	CALM1 (includes others),HSP90AA1,NOSTRIN
Ephrin B Signaling	1.77	0.0972	1.342	AXIN1,CAP1,GNAS,GNB1,GNB2,HNRNPK,MAPK3
SUMOylation of chromatin organization proteins	1.77	0.107	0	NUP210,NUP88,PHC1,POM121/POM121C,TPR,UBE2I
DAG and IP3 signaling	1.77	0.122	0.447	ADCY1,CALM1 (includes others),CREB1,KPNA2,PRKAR1B
Opioid Signalling	1.76	0.0899	1.414	ADCY1,CALM1 (includes others),CREB1,GNB1,GNB2,KPNA2,PPP1CA,PRKAR1B
DNA Double Strand Break Response	1.74	0.105	2.449	KPNA2,NSD2,UBA52,UBB,UBC,UBE2I
Interleukin-1 family signaling	1.73	0.0794	1.897	IKBKG,IL18BP,IRAK1,PSMA3,PSMA5,PSMB4,SEM1,UBA52,UBB,UBC
Thrombin Signaling	1.72	0.0673	0	ADCY1,CREB1,GATA3,GNAS,GNB1,GNB2,IRS1,MAPK3,MYL5,NFKB2,NRAS,PIK3CA,PRKCH,RHOQ,RPS6KB1
ERK5 Signaling	1.71	0.0946	1.89	ATF4,CREB1,NRAS,RPS6KB1,YWHAB,YWHAE,YWHAZ
Fc epsilon receptor (FCERI) signaling	1.7	0.0686	0.302	CALM1 (includes others),GAB2,IKBKG,MAPK3,NFATC3,NRAS,PIK3CA,PSMA3,PSMA5,PSMB4,SEM1,UBA52,UBB,UBC
Metabolism of polyamines	1.7	0.103	0.816	OAZ1,OAZ2,PSMA3,PSMA5,PSMB4,SEM1
CNTF Signaling	1.7	0.103	0.816	IRS1,JAK1,MAPK3,NRAS,PIK3CA,RPS6KB1
PTEN Regulation	1.7	0.0753	1.667	MAPK3,PHC1,PSMA3,PSMA5,PSMB4,SEM1,TNRC6C,UBA52,UBB,UBC,USP7
TR/RXR Activation	1.69	0.0781	0.333	COL6A3,ENO1,FASN,GPS2,H3-3A/H3-3B,H3C14,IRS1,NCOA3,PIK3CA,RPS6KB1
Signaling by Insulin receptor	1.69	0.116	-0.447	ATP6V1C2,IRS1,MAPK3,NRAS,PIK3CA
Insulin Secretion Signaling Pathway	1.67	0.0637	1.5	ADCY1,ATF4,CREB1,EIF1,EIF4G2,GNAS,IRS1,JAK1,MAPK3,PABPC1,PIK3CA,PRKAR1B,PRKCH,RPS6KB1,RYR3,SEC11A,STAT6
Signaling by Rho Family GTPases	1.66	0.0634	1.291	ACTB,ACTG1,ACTR2,CDH1,GNAS,GNB1,GNB2,IQGAP1,IRS1,MAPK3,MYL5,NFKB2,PIK3CA,RHOQ,SEPTIN2,SEPTIN9,STMN1
GDNF Family Ligand-Receptor Interactions	1.65	0.0921	0.378	CREB1,GFRA1,IRS1,MAPK3,NRAS,PIK3CA,RET
Signaling by the B Cell Receptor (BCR)	1.65	0.0714	1.732	CALM1 (includes others),IKBKG,NFATC3,NRAS,PPIA,PSMA3,PSMA5,PSMB4,SEM1,UBA52,UBB,UBC
Synaptic Long Term Potentiation	1.65	0.0769	0	ADCY1,ATF4,CALM1 (includes others),CREB1,GRIN1,MAPK3,NRAS,PPP1CA,PRKAR1B,PRKCH
Gene Silencing by RNA	1.64	0.0851	0	HSP90AA1,NUP210,NUP88,POLR2L,POM121/POM121C,RAN,TNRC6C,TPR
Protein Kinase A Signaling	1.63	0.0579	0.447	ADCY1,ATF4,CALM1 (includes others),CREB1,GNAS,GNB1,GNB2,H3-3A/H3-3B,H3C14,MAPK3,MYL5,NFATC3,NFKB2,PHKG1,PPP1CA,PRKAR1B,PRKCH,PTPRG,RYR3,TGFB1,YWHAB,YWHAE,YWHAZ
Signaling by Type 1 Insulin-like Growth Factor 1 Receptor (IGF1R)	1.63	0.176	#NUM!	IRS1,NRAS,PIK3CA
Signaling by NTRK3 (TRKC)	1.63	0.176	#NUM!	IRS1,NRAS,PIK3CA
Mitotic G1 phase and G1/S transition	1.62	0.0763	0.447	CCNE2,CCNH,PPP2R3B,PSMA3,PSMA5,PSMB4,SEM1,UBA52,UBB,UBC
Gαq Signaling	1.61	0.0706	-0.302	CALM1 (includes others),GNAS,GNB1,GNB2,IKBKG,IRS1,MAPK3,NFATC3,NFKB2,PIK3CA,PRKCH,RHOQ
GPER1 signaling	1.61	0.111	1.342	ADCY1,GNAS,GNB1,GNB2,PRKAR1B
Phosphatidylcholine Biosynthesis I	1.6	0.286	#NUM!	CEPT1,CHKA
IL-8 Signaling	1.59	0.0664	0.577	CDH1,GNAS,GNB1,GNB2,IKBKG,IQGAP1,IRAK1,IRS1,MAPK3,NRAS,PIK3CA,PRKCH,RHOQ,RPS6KB1
IL-1 Signaling	1.59	0.0833	0.447	ADCY1,GNAS,GNB1,GNB2,IKBKG,IRAK1,NFKB2,PRKAR1B
Opioid Signaling Pathway	1.57	0.062	0.775	ADCY1,AP2M1,ATF4,CALM1 (includes others),CREB1,GNAS,GNB1,GNB2,GRIN1,MAPK15,MAPK3,NFKB2,NRAS,PRKAR1B,PRKCH,RPS6KB1,RYR3
Cytoprotection by HMOX1	1.57	0.0968	0.447	COX11,COX20,LRPPRC,MAFK,MT-CO1,MT-CO3
Endometrial Cancer Signaling	1.57	0.0968	0	AXIN1,CDH1,IRS1,MAPK3,NRAS,PIK3CA
iNOS Signaling	1.57	0.109	1	CALM1 (includes others),IKBKG,IRAK1,JAK1,NFKB2
CDK5 Signaling	1.57	0.0783	0.333	ADCY1,GNAS,LAMA5,MAPK15,MAPK3,NRAS,PPP1CA,PPP2R3B,PRKAR1B
Unfolded Protein Response (UPR)	1.57	0.167	#NUM!	ATF4,HSPA5,XBP1
Gastrin-CREB signalling pathway via PKC and MAPK	1.57	0.167	#NUM!	CREB1,MAPK3,NRAS
NF-κB Activation by Viruses	1.55	0.0875	-0.378	IKBKG,IRS1,MAPK3,NFKB2,NRAS,PIK3CA,PRKCH
p75 NTR receptor-mediated signalling	1.54	0.0816	2.828	BEX3,IRAK1,MAGED1,MCF2L,UBA52,UBB,UBC,YWHAE
MSP-RON Signaling in Macrophages Pathway	1.53	0.0769	0	ATF4,CREB1,GAB2,IKBKG,IRS1,MAPK3,NFKB2,NRAS,PIK3CA
Signaling by NTRK1 (TRKA)	1.52	0.0864	0.378	AP2M1,CREB1,IRS1,MAPK3,NRAS,PIK3CA,YWHAB
UVA-Induced MAPK Signaling	1.52	0.0808	0	IRS1,MAPK3,NRAS,PARP1,PARP10,PIK3CA,RPS6KB1,SMPD4
Synthesis of DNA	1.51	0.0763	1.667	CCNE2,POLE,PSMA3,PSMA5,PSMB4,SEM1,UBA52,UBB,UBC
Regulation of TP53 Activity through Methylation	1.5	0.158	#NUM!	UBA52,UBB,UBC
NFE2L2 regulating anti-oxidant/detoxification enzymes	1.5	0.158	#NUM!	ATF4,MAFK,TXNRD1
G alpha (z) signalling events	1.5	0.104	1.342	ADCY1,GNAS,GNB1,GNB2,PRKCH
IL-13 Signaling Pathway	1.49	0.08	1.89	AGR2,IRS1,JAK1,MAPK3,MUC5AC,PIK3CA,STAT6,TGFB1
Apelin Cardiomyocyte Signaling Pathway	1.49	0.08	-1.134	IRS1,MAPK15,MAPK3,MYL5,PIK3CA,PRKCH,SLC9A3,TGFB1
Signaling by NOTCH2	1.49	0.121	1	CREB1,UBA52,UBB,UBC
Thrombopoietin Signaling	1.48	0.0923	-0.816	GAB2,IRS1,MAPK3,NRAS,PIK3CA,PRKCH
Circadian Rhythm Signaling	1.48	0.0615	#NUM!	ADCY1,ATF4,CREB1,FBXL3,GNAS,GNB1,GNB2,GRIN1,H3-3A/H3-3B,H3C14,MAPK3,NRAS,PRKAR1B,PRKCH,RACK1,RYR3
Phosphatidylethanolamine Biosynthesis II	1.48	0.25	#NUM!	CEPT1,CHKA
Mitotic Prophase	1.47	0.0792	1.414	ENSA,MAPK3,NCAPH2,NUP210,NUP88,POM121/POM121C,SET,TPR
RAC Signaling	1.47	0.0719	1.265	ABI2,ACTR2,IQGAP1,IRS1,MAPK3,MCF2L,NFKB2,NRAS,PIK3CA,RPS6KB1
Estrogen-Dependent Breast Cancer Signaling	1.47	0.0843	0.378	ATF4,CREB1,IRS1,MAPK3,NFKB2,NRAS,PIK3CA
Cilium Assembly	1.47	0.0653	1.941	BBIP1,CCT3,CCT5,EXOC3,HSP90AA1,PCM1,RAB11A,SEPTIN2,TUBA1B,TUBA1C,TUBB,TUBB4B,YWHAE
Serotonin Receptor Signaling	1.46	0.0546	0.816	ADCY1,ATF4,CALM1 (includes others),CCNE2,CDH1,CREB1,FBP1,GNAS,GNB1,GNB2,H3-3A/H3-3B,H3C14,IRS1,MAPK3,NFKB2,NRAS,PIK3CA,PRKAR1B,PRKCH,RHOQ,RPS6KB1,RYR3,SLC18A2,SLC9A3,TGFB1
RAR Activation	1.45	0.0556	0.853	ACTB,ADCY1,ATF4,BRD7,CCNH,CRABP2,CREB1,GNB1,IL17D,IRS1,MAPK3,NFKB2,PARP1,PIK3CA,PRKAR1B,PRMT1,RET,RHOQ,RPL7A,SMARCC1,SMARCD2,STRA6,TGFB1
MSP-RON Signaling in Cancer Cells Pathway	1.45	0.0714	1.667	ATF4,CREB1,IRS1,MAPK3,NFKB2,NRAS,PIK3CA,YWHAB,YWHAE,YWHAZ
Beta-catenin independent WNT signaling	1.45	0.0784	2.828	AP2M1,CALM1 (includes others),GNB1,GNB2,TNRC6C,UBA52,UBB,UBC
Sumoylation Pathway	1.45	0.0784	1.633	CDH1,CTBP2,NFKB2,RAN,RHOQ,SLC19A1,UBE2I,ZNF217
JAK/STAT Signaling	1.45	0.0833	1.134	IRS1,JAK1,MAPK3,NFKB2,NRAS,PIK3CA,STAT6
Endoplasmic Reticulum Stress Pathway	1.44	0.15	#NUM!	ATF4,HSPA5,XBP1
Signaling by EGFR	1.43	0.1	1.342	NRAS,PIK3CA,UBA52,UBB,UBC
Cell Cycle: G2/M DNA Damage Checkpoint Regulation	1.43	0.1	1	PRKDC,TOP2B,YWHAB,YWHAE,YWHAZ
Lanosterol Biosynthesis	1.43	1	#NUM!	LSS
Macrophage Alternative Activation Signaling Pathway	1.43	0.0663	0.577	ATF4,CREB1,H3-3A/H3-3B,H3C14,IRS1,JAK1,MAPK3,NFKB2,PIK3CA,RPS6KB1,STAT6,TGFB1
Hedgehog 'on' state	1.42	0.0824	1.89	PSMA3,PSMA5,PSMB4,SEM1,UBA52,UBB,UBC
Gαs Signaling	1.41	0.0732	0.707	ADCY1,ATF4,CREB1,GNAS,GNB1,GNB2,MAPK3,PRKAR1B,RYR3
Transcriptional Regulation by NPAS4	1.41	0.114	2	MAGED1,MAPK3,RET,TNRC6C
Nucleotide Excision Repair Pathway	1.41	0.114	#NUM!	CCNH,ERCC1,POLR2L,RAD23B
Interleukin-1 processing	1.38	0.222	#NUM!	GSDMD,NFKB2
Regulation of mitotic cell cycle	1.37	0.0805	1.89	PSMA3,PSMA5,PSMB4,SEM1,UBA52,UBB,UBC
Apoptotic execution phase	1.37	0.0962	1.342	CDH1,DSP,HMGB1,KPNA1,KPNB1
Melanoma Signaling	1.37	0.0962	0	CDH1,IRS1,MAPK3,NRAS,PIK3CA
TCR signaling	1.37	0.072	1	IKBKG,PIK3CA,PSMA3,PSMA5,PSMB4,SEM1,UBA52,UBB,UBC
IL-9 Signaling	1.37	0.111	0	IRS1,JAK1,NFKB2,PIK3CA
Synaptogenesis Signaling Pathway	1.36	0.0575	0.728	ACTR2,ADCY1,AP2M1,ATF4,CALM1 (includes others),CDH1,CREB1,FARP1,GRIN1,HSPA8,IRS1,MAPK3,NAP1L1,NRAS,PIK3CA,PRKAR1B,RPS6KB1,SYT15
Colorectal Cancer Metastasis Signaling	1.36	0.0593	0.277	ADCY1,AXIN1,CDH1,GNAS,GNB1,GNB2,IRS1,JAK1,MAPK3,MSH6,NFKB2,NRAS,PIK3CA,PRKAR1B,RHOQ,TGFB1
BMP signaling pathway	1.35	0.0795	0	BMP6,CREB1,MAGED1,MAPK3,NFKB2,NRAS,PRKAR1B
TP53 Regulates Transcription of DNA Repair Genes	1.35	0.0857	0	AP1G2,CCNH,NELFCD,POLR2L,SSRP1,SUPT16H
Role of JAK1 and JAK3 in γc Cytokine Signaling	1.35	0.0857	#NUM!	IRS1,JAK1,MAPK3,NRAS,PIK3CA,STAT6
Telomerase Signaling	1.35	0.0748	1.414	DKC1,HSP90AA1,HSP90AB1,IRS1,MAPK3,NRAS,PIK3CA,PPP2R3B
Signaling by TGF-beta Receptor Complex	1.34	0.0943	2.236	PPP1CA,TGFB1,UBA52,UBB,UBC
Nephrin family interactions	1.34	0.136	#NUM!	ACTN4,IQGAP1,PIK3CA
NAD Signaling Pathway	1.33	0.068	-0.707	BMP6,IRS1,LDHA,NFKB2,PARP1,PARP10,PIK3CA,POLR2L,RYR3,TGFB1
Signaling by VEGF	1.33	0.0741	1.414	ABI2,ACTB,ACTG1,CALM1 (includes others),HSP90AA1,JUP,NRAS,PIK3CA
GNRH Signaling	1.33	0.0638	0.632	ADCY1,ATF4,CALM1 (includes others),CREB1,GNAS,GNB1,GNB2,MAPK3,NFKB2,NRAS,PRKAR1B,PRKCH
Amyloid fiber formation	1.32	0.0845	1.633	BACE1,H2AZ1,UBA52,UBB,UBC,USP9X
RNA Polymerase II Transcription	1.31	0.0676	1.897	CCNH,CPSF6,CPSF7,NELFCD,POLR2L,SRSF11,SRSF5,SSRP1,SUPT16H,SUPT6H
Endocannabinoid Cancer Inhibition Pathway	1.31	0.0676	2.53	ADCY1,ATF4,CCNE2,CDH1,CREB1,IRS1,MAPK3,PIK3CA,PRKAR1B,SMPD4
CXCR4 Signaling	1.3	0.0651	0	ADCY1,GNAS,GNB1,GNB2,IRS1,MAPK3,MYL5,NRAS,PIK3CA,PRKCH,RHOQ
Fanconi Anemia Pathway	1.29	0.105	2	ERCC1,UBA52,UBB,UBC
HDR through Homologous Recombination (HRR) or Single Strand Annealing (SSA)	1.29	0.0727	2.828	ERCC1,NSD2,POLE,SEM1,UBA52,UBB,UBC,UBE2I
Interleukin-4 and Interleukin-13 signaling	1.29	0.0727	2.828	GATA3,HSP90AA1,HSPA8,JAK1,LAMA5,MCL1,STAT6,TGFB1
Tryptophan Degradation III (Eukaryotic)	1.29	0.13	#NUM!	HADHA,KMO,PARK7
Myelination Signaling Pathway	1.28	0.0563	0.943	ATF4,AXIN1,BACE1,BMP6,CALM1 (includes others),CREB1,ERBB3,FASN,IRS1,LAMA5,MAPK3,NFATC3,NFKB2,NRAS,PIK3CA,PRKAR1B,RPS6KB1,SCD
Acetylcholine Receptor Signaling Pathway	1.28	0.0628	-0.302	ADCY1,ATF4,CALM1 (includes others),CHRM4,CHRNA3,CREB1,IRS1,MAPK3,NFKB2,PIK3CA,PRKAR1B,PRKCH
E3 ubiquitin ligases ubiquitinate target proteins	1.28	0.0909	2.236	PRKDC,UBA52,UBB,UBC,VCP
Clathrin-mediated endocytosis	1.28	0.0692	3	ACTB,ACTG1,ACTR2,AP2M1,ARFGAP1,HSPA8,UBA52,UBB,UBC
TCF dependent signaling in response to WNT	1.27	0.0625	1.155	AXIN1,PSMA3,PSMA5,PSMB4,RUVBL1,SEM1,TRRAP,UBA52,UBB,UBC,USP34,YWHAZ
Cardiac Hypertrophy Signaling	1.27	0.0586	1.069	ADCY1,CALM1 (includes others),CREB1,GNAS,GNB1,GNB2,IRS1,MAPK3,MYL5,NRAS,PIK3CA,PRKAR1B,RHOQ,RPS6KB1,TGFB1
Ceramide Signaling	1.27	0.0761	1.633	IRS1,MAPK3,NFKB2,NRAS,PIK3CA,PPP2R3B,SMPD4
Regulation of TP53 Expression and Degradation	1.26	0.103	2	UBA52,UBB,UBC,USP7
tRNA Charging	1.26	0.103	2	EPRS1,GARS1,MARS1,TARS1
Acute Myeloid Leukemia Signaling	1.25	0.0753	0.816	IRS1,JUP,MAPK3,NFKB2,NRAS,PIK3CA,RPS6KB1
Mitochondrial Fatty Acid Beta-Oxidation	1.24	0.125	#NUM!	ECHS1,HADHA,PCCB
Aryl Hydrocarbon Receptor Signaling	1.23	0.0654	0	CCNE2,CYP3A5,HSP90AA1,HSP90AB1,MAPK3,MGST1,NCOA3,NFKB2,TFF1,TGFB1
ERK/MAPK Signaling	1.23	0.0602	-0.302	ATF4,CREB1,H3-3A/H3-3B,H3C14,IRS1,MAPK3,NRAS,PIK3CA,PPP1CA,PPP2R3B,PRKAR1B,YWHAB,YWHAZ
CCR3 Signaling in Eosinophils	1.23	0.0677	0	CALM1 (includes others),GNAS,GNB1,GNB2,IRS1,MAPK3,NRAS,PIK3CA,PRKCH
TNF signaling	1.23	0.0877	1.342	IKBKG,RACK1,UBA52,UBB,UBC
Lymphotoxin β Receptor Signaling	1.23	0.0877	-1	IKBKG,IRS1,MAPK3,NFKB2,PIK3CA
RET signaling	1.23	0.1	0	GAB2,GFRA1,PIK3CA,RET
CLEAR Signaling Pathway	1.22	0.0567	-2	ATF4,ATP6V1C2,BMP6,CREB1,CTNS,GLMP,GNPTG,MAPK15,MAPK3,NRAS,PPP2R3B,PRKCH,TGFB1,YWHAB,YWHAE,YWHAZ
Role of JAK family kinases in IL-6-type Cytokine Signaling	1.21	0.0789	2.449	HSP90AA1,HSP90AB1,JAK1,MAPK3,MCL1,TGFB1
ERBB Signaling	1.21	0.0737	0.378	ERBB3,IRS1,MAPK3,NRAS,PIK3CA,PRKCH,RPS6KB1
Relaxin Signaling	1.2	0.0645	0.333	ADCY1,CREB1,GNAS,GNB1,GNB2,IRS1,MAPK3,NFKB2,PIK3CA,PRKAR1B
EGF Signaling	1.2	0.0862	0.447	IRS1,JAK1,MAPK3,PIK3CA,RPS6KB1
Neuregulin Signaling	1.2	0.0696	1.633	ERBB3,HSP90AA1,HSP90AB1,MAPK3,NRAS,PRKCH,RPS6,RPS6KB1
Mechanisms of Viral Exit from Host Cells	1.19	0.0976	#NUM!	ACTB,ACTG1,PRKCH,SH3GLB2
Death Receptor Signaling	1.19	0.0729	1.134	ACTB,ACTG1,HTRA2,IKBKG,NFKB2,PARP1,PARP10
Antiproliferative Role of Somatostatin Receptor 2	1.18	0.0779	0.447	GNB1,GNB2,IRS1,MAPK3,NRAS,PIK3CA
Thyroid Cancer Signaling	1.18	0.0779	0	CDH1,IRS1,MAPK3,NRAS,PIK3CA,RET
Toll-like Receptor Signaling	1.18	0.0779	#NUM!	IKBKG,IRAK1,NFKB2,UBA52,UBB,UBC
Nitric Oxide Signaling in the Cardiovascular System	1.18	0.069	0	CALM1 (includes others),HSP90AA1,HSP90AB1,IRS1,MAPK3,PIK3CA,PRKAR1B,PRKCH
Assembly and cell surface presentation of NMDA receptors	1.16	0.0952	0	GRIN1,TUBA1B,TUBA1C,TUBB4B
HDR through MMEJ (alt-NHEJ)	1.15	0.167	#NUM!	LIG3,PARP1
NCAM signaling for neurite out-growth	1.15	0.0833	0.447	COL6A3,CREB1,GFRA1,MAPK3,NRAS
Insulin Receptor Signaling	1.15	0.0652	1	IRS1,JAK1,MAPK3,NRAS,PIK3CA,PPP1CA,PRKAR1B,RHOQ,RPS6KB1
Intra-Golgi and retrograde Golgi-to-ER traffic	1.15	0.0597	1.732	ARF1,ARFGAP1,CAPZB,COG5,COPG1,GCC1,GCC2,KIF23,TMED2,TUBA1B,TUBA1C,TUBB4B
p38 MAPK Signaling	1.15	0.0678	1.134	ATF4,CREB1,H3-3A/H3-3B,H3C14,HMGN1,IRAK1,RPS6KB1,TGFB1
Signaling by MET	1.14	0.0759	1.633	LAMA5,NRAS,PIK3CA,UBA52,UBB,UBC
Neurotrophin/TRK Signaling	1.14	0.0759	0	ATF4,CREB1,IRS1,MAPK3,NRAS,PIK3CA
Alanine metabolism	1.14	0.5	#NUM!	GPT
L-DOPA Degradation	1.14	0.5	#NUM!	LRTOMT
Alanine Degradation III	1.14	0.5	#NUM!	GPT
Alanine Biosynthesis II	1.14	0.5	#NUM!	GPT
Fatty Acid Biosynthesis Initiation II	1.14	0.5	#NUM!	FASN
Cell Cycle Checkpoints	1.12	0.0558	2.324	CCNE2,NSD2,PSMA3,PSMA5,PSMB4,RCC2,SEM1,SKA2,UBA52,UBB,UBC,YWHAB,YWHAE,YWHAZ,ZWINT
Role of BRCA1 in DNA Damage Response	1.12	0.075	#NUM!	ACTB,BRD7,MSH6,SLC19A1,SMARCC1,SMARCD2
Xenobiotic Metabolism General Signaling Pathway	1.1	0.0638	0.707	ABCA2,FTL,IRS1,MAPK3,MGST1,NRAS,PIK3CA,PRKCH,SLC51A
Transcriptional Regulation by MECP2	1.08	0.0794	#NUM!	CALM1 (includes others),CREB1,GPS2,IRAK1,TNRC6C
Peroxisomal protein import	1.08	0.0794	1.342	MLYCD,UBA52,UBB,UBC,USP9X
MTOR signalling	1.08	0.107	#NUM!	RPS6,RPS6KB1,YWHAB
RHO GTPases activate PKNs	1.08	0.107	#NUM!	YWHAB,YWHAE,YWHAZ
Neuropathic Pain Signaling in Dorsal Horn Neurons	1.08	0.0686	-1.89	CREB1,GRIN1,IRS1,MAPK3,PIK3CA,PRKAR1B,PRKCH
Renin-Angiotensin Signaling	1.06	0.065	-0.378	ADCY1,IRS1,MAPK3,NFKB2,NRAS,PIK3CA,PRKAR1B,PRKCH
IL-17 Signaling	1.06	0.0606	1.667	HSP90AA1,HSP90AB1,IL17D,IRS1,JAK1,MAPK3,MUC5AC,NRAS,PIK3CA,TGFB1
Oxytocin Signaling Pathway	1.06	0.0545	1.069	ATF4,CALM1 (includes others),CREB1,EEF2,GNB1,GNB2,IRS1,MAPK15,MAPK3,MYL5,NFKB2,NRAS,PIK3CA,PRKAR1B,PRKCH
Transport of inorganic cations/anions and amino acids/oligopeptides	1.06	0.068	-1.134	CALM1 (includes others),CTNS,SLC24A5,SLC26A1,SLC3A1,SLC7A2,SLC9A3
Apoptosis Signaling	1.06	0.068	-2.646	HTRA2,IKBKG,MAPK3,MCL1,NFKB2,NRAS,PARP1
IL-2 Signaling	1.06	0.0781	0.447	IRS1,JAK1,MAPK3,NRAS,PIK3CA
Role of IL-17F in Allergic Inflammatory Airway Diseases	1.05	0.087	1	ATF4,CREB1,MAPK3,NFKB2
Apelin Pancreas Signaling Pathway	1.05	0.087	-1	IRS1,NFKB2,PIK3CA,PRKAR1B
Induction of Apoptosis by HIV1	1.03	0.0769	1.342	HTRA2,IKBKG,NFKB2,SLC25A3,SLC25A5
WNT/Ca+ pathway	1.03	0.0769	0.447	ATF4,AXIN1,CREB1,NFATC3,NFKB2
SPINK1 General Cancer Pathway	1.03	0.0769	0.447	IRS1,JAK1,MAPK3,NRAS,PIK3CA
Interleukin-15 signaling	1.03	0.143	#NUM!	GAB2,JAK1
Oxidative Stress Induced Senescence	1.02	0.0706	1.342	MAPK3,PHC1,TNRC6C,UBA52,UBB,UBC
Nonhomologous End-Joining (NHEJ)	1.02	0.0851	2	NSD2,PRKDC,XRCC5,XRCC6
ROBO SLIT Signaling Pathway	1.02	0.0635	-0.707	ACTR2,ARF1,CAP1,CDH1,MYL5,PAX8,PRKAR1B,TGFB1
Sensory processing of sound by inner hair cells of the cochlea	1.01	0.0758	0.447	ACTB,ACTG1,CAPZB,CTBP2,LHFPL5
ERB2-ERBB3 Signaling	1.01	0.0758	0.447	ERBB3,IRS1,MAPK3,NRAS,PIK3CA
Activation of kainate receptors upon glutamate binding	1.01	0.1	#NUM!	CALM1 (includes others),GNB1,GNB2
Mitophagy	1.01	0.1	#NUM!	UBA52,UBB,UBC
PEDF Signaling	1	0.0698	0	IKBKG,IRS1,MAPK3,NFKB2,NRAS,PIK3CA
HIPPO signaling	1	0.0698	-1	DLG5,PPP1CA,PPP2R3B,YWHAB,YWHAE,YWHAZ
Autophagy	0.996	0.0561	1.155	ATF4,ATG10,BMP6,CALM1 (includes others),CREB1,IRS1,MAPK3,NFKB2,PIK3CA,PPP2R3B,PRKAR1B,TGFB1
NR1H2 and NR1H3-mediated signaling	0.996	0.0833	2	FASN,GPS2,SCD,TNRC6C
G Beta Gamma Signaling	0.989	0.0625	0.378	ADCY1,GNAS,GNB1,GNB2,MAPK3,NRAS,PRKAR1B,PRKCH
Regulation of cholesterol biosynthesis by SREBP (SREBF)	0.981	0.133	#NUM!	KPNB1,RAN
Type II Diabetes Mellitus Signaling	0.978	0.06	0	ADIPOR2,IKBKG,IRS1,MAPK3,NFKB2,PIK3CA,PKM,PRKCH,SMPD4
Endosomal Sorting Complex Required For Transport (ESCRT)	0.976	0.0968	#NUM!	UBA52,UBB,UBC
Role of p14/p19ARF in Tumor Suppression	0.976	0.0968	#NUM!	IRS1,NPM1,PIK3CA
Paxillin Signaling	0.976	0.0648	1.134	ACTB,ACTG1,ACTN4,ARF1,IRS1,NRAS,PIK3CA
Hepatic Cholestasis	0.975	0.0556	0.577	ADCY1,CALM1 (includes others),CYP3A5,IKBKG,IL17D,IRAK1,MAPK3,NFATC3,NFKB2,PRKAR1B,PRKCH,TGFB1
CD40 Signaling	0.971	0.0735	0.447	IKBKG,IRS1,MAPK3,NFKB2,PIK3CA
RHO GTPases regulate CFTR trafficking	0.971	0.333	#NUM!	RHOQ
Wax and plasmalogen biosynthesis	0.971	0.333	#NUM!	FAR2
SUMOylation of nuclear envelope proteins	0.971	0.333	#NUM!	UBE2I
Diphthamide Biosynthesis	0.971	0.333	#NUM!	EEF2
NADH Repair	0.971	0.333	#NUM!	GAPDH
Palmitate Biosynthesis I (Animals)	0.971	0.333	#NUM!	FASN
Inosine-5'-phosphate Biosynthesis II	0.971	0.333	#NUM!	ATIC
Tyrosine Biosynthesis IV	0.971	0.333	#NUM!	PAH
GABA Receptor Signaling	0.96	0.0615	#NUM!	ADCY1,AP2M1,GNAS,GNB1,GNB2,UBA52,UBB,UBC
Agrin Interactions at Neuromuscular Junction	0.951	0.0725	2.236	ACTB,ACTG1,ERBB3,MAPK3,NRAS
ERBB4 Signaling	0.951	0.0725	-0.447	IRS1,MAPK3,NRAS,PIK3CA,PRKCH
Oxytocin in Brain Signaling Pathway	0.95	0.0561	0	ATF4,CALM1 (includes others),CREB1,GNB1,GNB2,IRS1,MAPK3,NFKB2,NRAS,PIK3CA,PRKCH
MYC Mediated Apoptosis Signaling	0.947	0.08	-1	IKBKG,MCL1,NFKB2,PRKAR1B
FAT10 Cancer Signaling Pathway	0.947	0.08	1	EEF1A1,IKBKG,NFKB2,TGFB1
Thrombin signalling through proteinase activated receptors (PARs)	0.945	0.0938	#NUM!	GNB1,GNB2,MAPK3
NOD1/2 Signaling Pathway	0.938	0.0571	1.897	HSP90AA1,HSP90AB1,HSPA4,HSPA5,HSPA8,IKBKG,IL17D,MAPK3,NFKB2,TGFB1
Rap1 signalling	0.933	0.125	#NUM!	YWHAB,YWHAZ
SUMOylation of DNA methylation proteins	0.933	0.125	#NUM!	PHC1,UBE2I
Granzyme B Signaling	0.933	0.125	#NUM!	PARP1,PRKDC
Glutaryl-CoA Degradation	0.933	0.125	#NUM!	HADHA,PARK7
NAFLD Signaling Pathway	0.932	0.0545	1.732	ATF4,FASN,IKBKG,IL17D,IRS1,JAK1,NFKB2,PIK3CA,PPP2R3B,SCD,TGFB1,XBP1
Neutrophil Extracellular Trap Signaling Pathway	0.926	0.0497	1.414	ATP5F1B,ATP5F1C,ATP5F1E,COL6A3,GSDMD,HMGB1,IRS1,MAPK3,MCL1,MT-ATP6,MT-ND1,MT-ND2,MT-ND3,MT-ND5,NDUFB9,NFKB2,PIK3CA,PRKCH,SLC25A5
Tight Junction Signaling	0.926	0.0568	#NUM!	ACTB,ACTG1,CPSF6,JAM2,MYL5,NFKB2,PPP2R3B,PRKAR1B,SAFB,TGFB1
UVC-Induced MAPK Signaling	0.924	0.0784	1	MAPK3,NRAS,PRKCH,SMPD4
Role of NFAT in Cardiac Hypertrophy	0.922	0.0543	0.905	ADCY1,CALM1 (includes others),GNAS,GNB1,GNB2,IRS1,MAPK3,NRAS,PIK3CA,PRKAR1B,PRKCH,TGFB1
Pancreatic Secretion Signaling Pathway	0.918	0.0533	0.832	ADCY1,CA14,GNAS,IRS1,MAPK3,P2RY11,PIK3CA,PPP1CA,PRKAR1B,PRKCH,RPS6KB1,RYR3,SLC9A3
Growth Hormone Signaling	0.913	0.0704	-0.447	IRS1,MAPK3,PIK3CA,PRKCH,RPS6KB1
White Adipose Tissue Browning Pathway	0.906	0.0597	0	ADCY1,ATF4,CREB1,CTBP2,GNAS,HIF1AN,LDHA,PRKAR1B
Fcgamma receptor (FCGR) dependent phagocytosis	0.902	0.0577	1	ABI2,ACTB,ACTG1,ACTR2,FCGR1A,HSP90AA1,HSP90AB1,MAPK3,PIK3CA
Metabolism of non-coding RNA	0.901	0.0769	0	NUP210,NUP88,POM121/POM121C,TPR
RANK Signaling in Osteoclasts	0.901	0.0652	0	CALM1 (includes others),IKBKG,IRS1,MAPK3,NFKB2,PIK3CA
GM-CSF Signaling	0.894	0.0694	0.447	IRS1,MAPK3,NRAS,PIK3CA,RACK1
Gα12/13 Signaling	0.892	0.0593	0	CDH1,IKBKG,IRS1,MAPK3,MYL5,NFKB2,NRAS,PIK3CA
Docosahexaenoic Acid (DHA) Signaling	0.889	0.0526	-0.277	ADCY1,ATF4,BMP6,CREB1,GNAS,IRS1,MAPK3,PIK3CA,PRKAR1B,PRKCH,RPS6KB1,SYT15,TGFB1
Isoleucine Degradation I	0.889	0.118	#NUM!	ECHS1,HADHA
4-1BB Signaling in T Lymphocytes	0.886	0.0882	#NUM!	IKBKG,MAPK3,NFKB2
Superpathway of Methionine Degradation	0.886	0.0882	#NUM!	AHCY,PCCB,PRMT1
Regulation of TP53 Activity through Phosphorylation	0.885	0.0645	2.449	SSRP1,SUPT16H,TPX2,UBA52,UBB,UBC
Spliceosomal Cycle	0.879	0.0755	2	DDX46,HSPA8,SF3B4,SNRNP200
Epithelial Adherens Junction Signaling	0.878	0.057	1.667	ACTR2,CDH1,IQGAP1,KIF23,NRAS,PPP2R3B,YWHAB,YWHAE,YWHAZ
Dopamine-DARPP32 Feedback in cAMP Signaling	0.869	0.0552	-0.632	ADCY1,ATF4,CALM1 (includes others),CREB1,GNAS,GRIN1,PPP1CA,PPP2R3B,PRKAR1B,PRKCH
Prolactin Signaling	0.869	0.0638	-0.447	IRS1,KCNMB3,MAPK3,NRAS,PIK3CA,PRKCH
Senescence Pathway	0.864	0.0507	0.277	CALM1 (includes others),CCNE2,HBP1,IKBKG,IRS1,MAPK15,MAPK3,NFATC3,NFKB2,NRAS,PARP1,PIK3CA,PPP1CA,PPP2R3B,TGFB1
Transcriptional regulation by the AP-2 (TFAP2) family of transcription factors	0.859	0.0857	#NUM!	ATAD2,NPM1,UBE2I
Glioma Invasiveness Signaling	0.858	0.0676	-0.447	IRS1,MAPK3,NRAS,PIK3CA,RHOQ
FAT10 Signaling Pathway	0.858	0.0741	#NUM!	PSMA3,PSMA5,PSMB4,SEM1
Hepatic Fibrosis Signaling Pathway	0.857	0.0482	1.606	ATF4,AXIN1,CALM1 (includes others),CREB1,FTH1,FTL,IKBKG,IRAK1,IRS1,JAK1,MAPK3,MYL5,NFKB2,NRAS,PIK3CA,PRKAR1B,PRKCH,RHOQ,RPS6KB1,TGFB1
Methylmalonyl Pathway	0.854	0.25	#NUM!	PCCB
Oxidized GTP and dGTP Detoxification	0.854	0.25	#NUM!	DDX6
Phenylalanine Degradation I (Aerobic)	0.854	0.25	#NUM!	PAH
RHO GTPases Activate Formins	0.854	0.058	1.414	ACTB,ACTG1,RCC2,SKA2,TUBA1B,TUBA1C,TUBB4B,ZWINT
Mismatch Repair in Eukaryotes	0.848	0.111	#NUM!	MSH6,SLC19A1
Plasma lipoprotein assembly, remodeling, and clearance	0.84	0.0667	2.236	AP2M1,P4HB,UBA52,UBB,UBC
Acute Phase Response Signaling	0.837	0.0543	2.333	CRABP2,FTL,HNRNPK,IKBKG,IRAK1,MAPK3,NFKB2,NOLC1,NRAS,PIK3CA
Gαi Signaling	0.829	0.0571	1.89	ADCY1,CHRM4,GNAS,GNB1,GNB2,MAPK3,NRAS,PRKAR1B
Leptin Signaling in Obesity	0.823	0.0658	#NUM!	ADCY1,IRS1,MAPK3,PIK3CA,PRKAR1B
IL-7 Signaling Pathway	0.823	0.0658	0.447	IRS1,JAK1,MAPK3,MCL1,PIK3CA
HMGB1 Signaling	0.82	0.0552	0.333	HMGB1,IL17D,IRS1,MAPK3,NFKB2,NRAS,PIK3CA,RHOQ,TGFB1
Metabolism of cofactors	0.81	0.105	#NUM!	CALM1 (includes others),HSP90AA1
FOXO-mediated transcription	0.81	0.105	#NUM!	YWHAB,YWHAZ
Methionine Degradation I (to Homocysteine)	0.81	0.105	#NUM!	AHCY,PRMT1
Macropinocytosis Signaling	0.806	0.0649	-1	ACTN4,IRS1,NRAS,PIK3CA,PRKCH
Integrin Signaling	0.805	0.0524	0.905	ACTB,ACTG1,ACTN4,ACTR2,ARF1,IRS1,MAPK3,MYL5,NRAS,PIK3CA,RHOQ
IL-15 Production	0.804	0.0583	1.134	AATK,CLK3,DDR1,ERBB3,JAK1,NFKB2,RET
ATM Signaling	0.794	0.0606	1.342	ATF4,CREB1,PPP2R3B,SMC3,TRRAP,USP7
Angiopoietin Signaling	0.79	0.0641	#NUM!	IKBKG,IRS1,NFKB2,NRAS,PIK3CA
Actin Cytoskeleton Signaling	0.787	0.0511	1.732	ABI2,ACTB,ACTG1,ACTN4,ACTR2,IQGAP1,IRS1,MAPK3,MYL5,NRAS,PIK3CA,TMSB10/TMSB4X
Orexin Signaling Pathway	0.787	0.0511	0.302	ADCY1,ATP6V1C2,CALM1 (includes others),GNAS,GNB1,GNB2,IRS1,MAPK3,NFKB2,PIK3CA,PRKAR1B,PRKCH
Resolution of Abasic Sites (AP sites)	0.782	0.0789	#NUM!	LIG3,PARP1,POLE
Cell Cycle Regulation by BTG Family Proteins	0.782	0.0789	#NUM!	CCNE2,PPP2R3B,PRMT1
Pyrimidine Ribonucleotides Interconversion	0.782	0.0789	#NUM!	DDX3X,DHX9,NME7
RHOA Signaling	0.779	0.0574	1.89	ACTB,ACTG1,ACTR2,KTN1,MYL5,SEPTIN2,SEPTIN9
Signaling by PDGF	0.778	0.069	0	COL6A3,NRAS,PIK3CA,STAT6
Activation of IRF by Cytosolic Pattern Recognition Receptors	0.778	0.069	0	ADAR,IKBKG,NFKB2,PPIB
MSP-RON Signaling Pathway	0.778	0.069	#NUM!	ACTB,ACTG1,IRS1,PIK3CA
Signaling by Hippo	0.775	0.1	#NUM!	YWHAB,YWHAE
SUMOylation of transcription factors	0.775	0.1	#NUM!	HIC1,UBE2I
Interleukin-12 family signaling	0.775	0.1	#NUM!	JAK1,P4HB
Valine Degradation I	0.775	0.1	#NUM!	ECHS1,HADHA
Dopamine Receptor Signaling	0.774	0.0633	#NUM!	ADCY1,PPP1CA,PPP2R3B,PRKAR1B,SLC18A2
Neuroinflammation Signaling Pathway	0.768	0.0487	0.535	ATF4,BACE1,CREB1,GRIN1,HMGB1,IKBKG,IRAK1,IRS1,JAK1,MAPK15,MAPK3,NFATC3,NFKB2,PIK3CA,TGFB1
Role of NANOG in Mammalian Embryonic Stem Cell Pluripotency	0.766	0.0569	0.447	AXIN1,BMP6,IRS1,JAK1,MAPK3,NRAS,PIK3CA
Pyruvate Fermentation to Lactate	0.765	0.2	#NUM!	LDHA
2-oxobutanoate Degradation I	0.765	0.2	#NUM!	PCCB
Role of IL-17A in Arthritis	0.759	0.0678	#NUM!	IRS1,MAPK3,NFKB2,PIK3CA
Production of Nitric Oxide and Reactive Oxygen Species in Macrophages	0.756	0.0521	-0.632	IKBKG,IRS1,JAK1,MAPK3,NFKB2,PIK3CA,PPP1CA,PPP2R3B,PRKCH,RHOQ
MHC class II antigen presentation	0.742	0.056	1.89	AP2M1,ARF1,CAPZB,KIF23,TUBA1B,TUBA1C,TUBB4B
Interleukin-7 signaling	0.741	0.0952	#NUM!	IRS1,JAK1
Regulation of TLR by endogenous ligand	0.741	0.0952	#NUM!	GSDMD,HMGB1
Synaptic adhesion-like molecules	0.741	0.0952	#NUM!	GRIN1,LRFN4
Cysteine Biosynthesis III (mammalia)	0.741	0.0952	#NUM!	AHCY,PRMT1
Kinesins	0.741	0.0667	1	KIF23,TUBA1B,TUBA1C,TUBB4B
PPAR Signaling	0.739	0.0583	-1.633	HSP90AA1,HSP90AB1,IKBKG,MAPK3,NFKB2,NRAS
Corticotropin Releasing Hormone Signaling	0.737	0.0541	0.378	ADCY1,ATF4,CALM1 (includes others),CREB1,GNAS,MAPK3,PRKAR1B,PRKCH
CDX Gastrointestinal Cancer Signaling Pathway	0.737	0.0515	0.707	BMP6,IKBKG,IL17D,IRS1,JAK1,MAPK3,NFKB2,PIK3CA,PNN,TGFB1
Adrenomedullin signaling pathway	0.737	0.0515	0.632	ADCY1,CALM1 (includes others),GNAS,IRS1,MAPK15,MAPK3,NFKB2,NRAS,PIK3CA,PRKAR1B
Netrin Signaling	0.736	0.0526	-1	ACTR2,IRS1,MAPK3,NFATC3,NFKB2,PIK3CA,PRKAR1B,PRKCH,RYR3
Role of PI3K/AKT Signaling in the Pathogenesis of Influenza	0.724	0.0656	0	IRS1,MAPK3,NFKB2,PIK3CA
Pancreatic Adenocarcinoma Signaling	0.718	0.0551	0.447	CCNE2,IRS1,JAK1,MAPK3,NFKB2,PIK3CA,TGFB1
PI3K Cascade	0.715	0.0732	#NUM!	GAB2,IRS1,PIK3CA
Activation of gene expression by SREBF (SREBP)	0.715	0.0732	#NUM!	FASN,LSS,SCD
Pyrimidine Ribonucleotides De Novo Biosynthesis	0.715	0.0732	#NUM!	DDX3X,DHX9,NME7
Interconversion of nucleotide di- and triphosphates	0.71	0.0909	#NUM!	AK2,TXNRD1
Human Embryonic Stem Cell Pluripotency	0.709	0.0508	0.333	AXIN1,BMP6,HSP90AA1,HSP90AB1,IRS1,JAK1,NRAS,PIK3CA,PRKCH,TGFB1
Erythropoietin Signaling Pathway	0.706	0.0517	0.707	IL17D,IRS1,MAPK3,NFKB2,NRAS,PIK3CA,PRKCH,RPS6KB1,TGFB1
Mouse Embryonic Stem Cell Pluripotency	0.701	0.0566	0.816	AXIN1,IRS1,JAK1,MAPK3,NRAS,PIK3CA
FGF Signaling	0.699	0.0595	-0.447	ATF4,CREB1,IRS1,MAPK3,PIK3CA
Role of Pattern Recognition Receptors in Recognition of Bacteria and Viruses	0.695	0.0526	-0.816	CREB1,IL17D,IRS1,MAPK3,NFKB2,PIK3CA,PRKCH,TGFB1
rRNA modification in the mitochondrion	0.694	0.167	#NUM!	MTERF4
Pentose Phosphate Pathway (Non-oxidative Branch)	0.694	0.167	#NUM!	TKT
Tryptophan Degradation to 2-amino-3-carboxymuconate Semialdehyde	0.694	0.167	#NUM!	KMO
GDP-mannose Biosynthesis	0.694	0.167	#NUM!	GPI
April Mediated Signaling	0.694	0.0714	#NUM!	IKBKG,NFATC3,NFKB2
Macrophage Classical Activation Signaling Pathway	0.687	0.0511	0.333	IKBKG,IL17D,IRAK1,JAK1,MT-CO1,NFKB2,PKM,STAT6,TGFB1
IL-17A Signaling in Fibroblasts	0.685	0.0588	1.342	IKBKG,MAPK3,NFKB2,P4HB,TGFB1
IL-6 Signaling	0.684	0.0538	0.378	IKBKG,IRS1,MAPK3,MCL1,NFKB2,NRAS,PIK3CA
Glutaminergic Receptor Signaling Pathway (Enhanced)	0.681	0.0469	0.535	ADCY1,ATF4,CALM1 (includes others),CREB1,GNAS,GRIN1,IKBKG,IRS1,MAPK3,NFKB2,PIK3CA,PRKAR1B,PRKCH,RPS6KB1,TGFB1
RAF-independent MAPK1/3 activation	0.681	0.087	#NUM!	JAK1,MAPK3
Incretin synthesis, secretion, and inactivation	0.681	0.087	#NUM!	GNB1,SEC11A
Growth hormone receptor signaling	0.681	0.087	#NUM!	IRS1,MAPK3
Sperm Motility	0.678	0.0484	0	AATK,CALM1 (includes others),CLK3,DDR1,ERBB3,GNAS,GNB1,GNB2,JAK1,PRKAR1B,PRKCH,RET
Mitochondrial biogenesis	0.674	0.0625	1	ATP5F1B,CALM1 (includes others),CREB1,SSBP1
SNARE Signaling Pathway	0.673	0.0534	1.134	ADCY1,CALM1 (includes others),HSPA8,MYL5,PRKAR1B,RAB11A,SYT15
Signaling by SCF-KIT	0.673	0.0698	#NUM!	GAB2,NRAS,PIK3CA
Smooth Muscle Contraction	0.673	0.0698	#NUM!	ANXA2,CALM1 (includes others),MYL5
B Cell Activating Factor Signaling	0.673	0.0698	#NUM!	IKBKG,NFATC3,NFKB2
Oncostatin M Signaling	0.673	0.0698	#NUM!	JAK1,MAPK3,NRAS
Platelet homeostasis	0.671	0.0581	1.342	CALM1 (includes others),GNAS,GNB1,GNB2,KCNMB3
Factors involved in megakaryocyte development and platelet production	0.671	0.0581	0.447	ACTB,CAPZB,GATA3,MAFK,PRKAR1B
VEGF Family Ligand-Receptor Interactions	0.671	0.0581	-0.447	IRS1,MAPK3,NRAS,PIK3CA,PRKCH
Ephrin Receptor Signaling	0.665	0.0495	1.667	ACTR2,ATF4,AXIN1,CREB1,GNAS,GNB1,GNB2,GRIN1,MAPK3,NRAS
Response to elevated platelet cytosolic Ca2+	0.663	0.053	2.646	ACTN4,CALM1 (includes others),CAP1,HSPA5,PPIA,TGFB1,TMSB10/TMSB4X
Interferon alpha/beta signaling	0.658	0.0615	1	ADAR,JAK1,KPNA1,KPNB1
Glutamate Receptor Signaling	0.658	0.0615	#NUM!	CALM1 (includes others),GNB1,GNB2,GRIN1
Carboxyterminal post-translational modifications of tubulin	0.654	0.0682	#NUM!	TUBA1B,TUBA1C,TUBB4B
IL-22 Signaling	0.653	0.0833	#NUM!	JAK1,MAPK3
Ovarian Cancer Signaling	0.645	0.051	0	AXIN1,IRS1,MAPK3,MSH6,NRAS,PIK3CA,PRKAR1B,RPS6KB1
HOTAIR Regulatory Pathway	0.645	0.051	0.447	CDH1,H3-3A/H3-3B,H3C14,IRS1,JAM2,NFKB2,PIK3CA,TGFB1
Apelin Adipocyte Signaling Pathway	0.645	0.0568	0.447	ADCY1,MAPK15,MAPK3,MGST1,PRKAR1B
Breast Cancer Regulation by Stathmin1	0.643	0.0436	1.043	ATF4,BMP6,CHRM4,CREB1,CXCR6,GNB1,GNB2,GPR137,IRS1,MAPK3,NFKB2,NRAS,P2RY11,PIK3CA,PPP1CA,PPP2R3B,PRKAR1B,PRKCH,RPS6KB1,STMN1,TGFB1,TUBA1B,TUBA1C,TUBB,TUBB4B
CGAS-STING Signaling Pathway	0.642	0.0522	-0.378	ATP6V1C2,GSDMD,IKBKG,IL17D,NFKB2,STAT6,TGFB1
Role of Tissue Factor in Cancer	0.64	0.0488	1	IKBKG,IRS1,MAPK15,MAPK3,NFKB2,NRAS,P4HB,PIK3CA,RPS6KB1,TGFB1
Pentose phosphate pathway	0.635	0.143	#NUM!	TKT
Aryl hydrocarbon receptor signalling	0.635	0.143	#NUM!	HSP90AB1
STAT5 Activation	0.635	0.143	#NUM!	GAB2
Epithelial-Mesenchymal Transition (EMT) during gastrulation	0.635	0.143	#NUM!	CDH1
Ceramide Biosynthesis	0.635	0.143	#NUM!	DEGS2
Thioredoxin Pathway	0.635	0.143	#NUM!	TXNRD1
Glycoaminoglycan-protein Linkage Region Biosynthesis	0.635	0.143	#NUM!	B3GAT2
Sphingomyelin Metabolism	0.635	0.143	#NUM!	SMPD4
Aspartate Degradation II	0.635	0.143	#NUM!	MDH2
PDGF Signaling	0.632	0.0562	0.447	IRS1,JAK1,MAPK3,NRAS,PIK3CA
Cell Cycle: G1/S Checkpoint Regulation	0.628	0.0597	#NUM!	CCNE2,RPL11,RPL5,TGFB1
Insulin processing	0.627	0.08	#NUM!	EXOC3,P4HB
Signaling by NTRK2 (TRKB)	0.627	0.08	#NUM!	NRAS,PIK3CA
Signaling by Erythropoietin	0.627	0.08	#NUM!	NRAS,PIK3CA
Role of JAK1, JAK2 and TYK2 in Interferon Signaling	0.627	0.08	#NUM!	JAK1,NFKB2
PIP3 activates AKT signaling	0.621	0.0515	-0.378	CREB1,ERBB3,GAB2,IRAK1,IRS1,MAPK3,PIK3CA
Th2 Pathway	0.621	0.0515	0	CXCR6,GATA3,IRS1,JAK1,PIK3CA,STAT6,TGFB1
IL-4 Signaling	0.618	0.0459	1.604	ATF4,COL6A3,CREB1,GATA3,IRS1,JAK1,MAPK3,MUC5AC,NFKB2,NRAS,PIK3CA,RPS6KB1,STAT6,TGFB1
Interleukin-2 family signaling	0.617	0.0652	#NUM!	GAB2,JAK1,PIK3CA
Role of OCT4 in Mammalian Embryonic Stem Cell Pluripotency	0.617	0.0652	#NUM!	PARP1,PHB1,PHC1
nNOS Signaling in Neurons	0.617	0.0652	#NUM!	CALM1 (includes others),GRIN1,PRKCH
Transcriptional Regulatory Network in Embryonic Stem Cells	0.608	0.0497	1.89	GRIN1,IRS1,JAK1,MAPK3,NRAS,PIK3CA,SET,TGFB1
Pyroptosis Signaling Pathway	0.607	0.0549	1.342	DHX9,GSDMD,HMGB1,NFKB2,PRKAR1B
Miscellaneous transport and binding events	0.602	0.0769	#NUM!	ANKH,CTNS
Melatonin Signaling	0.585	0.0571	0	CALM1 (includes others),MAPK3,PRKAR1B,PRKCH
NFE2L2 regulates pentose phosphate pathway genes	0.584	0.125	#NUM!	TKT
Sucrose Degradation V (Mammalian)	0.584	0.125	#NUM!	TPI1
Ketolysis	0.584	0.125	#NUM!	HADHA
EPH-Ephrin signaling	0.583	0.0538	1.342	ACTB,ACTG1,ACTR2,AP2M1,GRIN1
XBP1(S) activates chaperone genes	0.582	0.0625	#NUM!	ARFGAP1,XBP1,YIF1A
Apelin Muscle Signaling Pathway	0.582	0.0625	#NUM!	GNAS,GNB1,GNB2
IL-23 Signaling Pathway	0.582	0.0625	#NUM!	IRS1,NFKB2,PIK3CA
Signaling by ALK	0.579	0.0741	#NUM!	IRS1,PIK3CA
Syndecan interactions	0.579	0.0741	#NUM!	TGFB1,TRAPPC4
Pyroptosis	0.579	0.0741	#NUM!	GSDMD,HMGB1
Fatty acyl-CoA biosynthesis	0.579	0.0741	#NUM!	FASN,SCD
Calcium Signaling	0.576	0.0469	-1	ATF4,CALM1 (includes others),CHRNA3,CREB1,GRIN1,MAPK3,MYL5,NFATC3,PRKAR1B,RYR3
p70S6K Signaling	0.574	0.0453	1.265	EEF2,IRS1,JAK1,MAPK3,NRAS,PIK3CA,PPP2R3B,PRKCH,RPS6,RPS6KB1,YWHAB,YWHAE,YWHAZ
Regulation of the Epithelial Mesenchymal Transition by Growth Factors Pathway	0.574	0.0476	0.707	CDH1,IKBKG,IRS1,JAK1,MAPK3,NFKB2,NRAS,PIK3CA,TGFB1
Cellular Effects of Sildenafil (Viagra)	0.573	0.0496	#NUM!	ACTB,ACTG1,ADCY1,CALM1 (includes others),GNAS,MYL5,PRKAR1B
Regulation of the Epithelial-Mesenchymal Transition Pathway	0.566	0.0474	#NUM!	AXIN1,CDH1,IRS1,JAK1,MAPK3,NFKB2,NRAS,PIK3CA,TGFB1
TP53 Regulates Transcription of Cell Cycle Genes	0.566	0.0612	#NUM!	CCNE2,NPM1,PRMT1
RNA Polymerase I Transcription	0.566	0.0612	#NUM!	CCNH,MAPK3,POLR2L
Signaling by NOTCH3	0.566	0.0612	#NUM!	UBA52,UBB,UBC
Senescence-Associated Secretory Phenotype (SASP)	0.558	0.0556	2	MAPK3,UBA52,UBB,UBC
Endothelin-1 Signaling	0.558	0.0471	-0.707	ADCY1,ECE1,GNAS,IRS1,MAPK15,MAPK3,NRAS,PIK3CA,PRKCH
Superpathway of Cholesterol Biosynthesis	0.556	0.0714	#NUM!	HADHA,LSS
Sphingosine-1-phosphate Signaling	0.555	0.0504	-0.816	ADCY1,IRS1,MAPK3,PIK3CA,RHOQ,SMPD4
Amyloid Processing	0.55	0.06	#NUM!	BACE1,MAPK3,PRKAR1B
Adrenergic Receptor Signaling Pathway (Enhanced)	0.543	0.0466	-0.333	ADCY1,ATP6V1C2,GNAS,IL17D,PAH,PRKAR1B,PRKCH,SLC18A2,TGFB1
Interleukin-9 signaling	0.541	0.111	#NUM!	JAK1
Lipophagy	0.541	0.111	#NUM!	HSPA8
Oleate Biosynthesis II (Animals)	0.541	0.111	#NUM!	SCD
Small Cell Lung Cancer Signaling	0.538	0.0515	-1	CCNE2,IKBKG,IRS1,NFKB2,PIK3CA
mRNA Capping	0.535	0.069	#NUM!	CCNH,POLR2L
Processing of Capped Intronless Pre-mRNA	0.535	0.069	#NUM!	CPSF6,CPSF7
Phototransduction Pathway	0.534	0.0588	#NUM!	GNB1,OPN3,PRKAR1B
Glioblastoma Multiforme Signaling	0.531	0.0471	0	AXIN1,CCNE2,IRS1,MAPK3,NRAS,PIK3CA,RHOQ,RPS6KB1
Th1 and Th2 Activation Pathway	0.531	0.0471	#NUM!	CXCR6,GATA3,IRS1,JAK1,NFATC3,PIK3CA,STAT6,TGFB1
Natural Killer Cell Signaling	0.52	0.0459	1.414	HSPA4,HSPA5,HSPA8,IRS1,MAPK3,NFATC3,NFKB2,NRAS,PIK3CA
Dilated Cardiomyopathy Signaling Pathway	0.519	0.0476	-0.447	ACTB,ACTG1,ADCY1,GNAS,MAPK3,MYL5,PRKAR1B
Endocannabinoid Neuronal Synapse Pathway	0.519	0.0476	0	ADCY1,GNB1,GNB2,GRIN1,MAPK15,MAPK3,PRKAR1B
Role of Macrophages, Fibroblasts and Endothelial Cells in Rheumatoid Arthritis	0.514	0.0435	#NUM!	ATF4,AXIN1,CALM1 (includes others),CREB1,FCGR1A,IKBKG,IRAK1,IRS1,MAPK3,NFATC3,NRAS,PIK3CA,PRKCH,TGFB1
Sensory processing of sound by outer hair cells of the cochlea	0.505	0.0566	#NUM!	ACTB,ACTG1,LHFPL5
Retinoic acid Mediated Apoptosis Signaling	0.505	0.0566	#NUM!	CRABP2,PARP1,PARP10
Neurotransmitter clearance	0.503	0.1	#NUM!	LRTOMT
Caspase activation via Dependence Receptors in the absence of ligand	0.503	0.1	#NUM!	MAGED1
mRNA Editing	0.503	0.1	#NUM!	ADAR
Pentose Phosphate Pathway	0.503	0.1	#NUM!	TKT
Glioma Signaling	0.499	0.048	0	CALM1 (includes others),IRS1,MAPK3,NRAS,PIK3CA,PRKCH
Cancer Drug Resistance by Drug Efflux	0.491	0.0556	#NUM!	MAPK3,NRAS,PIK3CA
GP6 Signaling Pathway	0.49	0.0476	-0.816	CALM1 (includes others),COL6A3,IRS1,LAMA5,PIK3CA,PRKCH
G-protein beta:gamma signalling	0.478	0.0625	#NUM!	GNB1,GNB2
TNFR2 Signaling	0.478	0.0625	#NUM!	IKBKG,NFKB2
Deadenylation-dependent mRNA decay	0.478	0.0545	#NUM!	DDX6,PABPC1,SKIC2
Xenobiotic Metabolism Signaling	0.471	0.043	#NUM!	CYP3A5,FTL,HSP90AA1,HSP90AB1,IRS1,MAPK3,MGST1,NFKB2,NRAS,PIK3CA,PPP2R3B,PRKCH
Xenobiotic Metabolism CAR Signaling Pathway	0.471	0.0449	0.707	CYP3A5,HSP90AA1,HSP90AB1,MAPK3,MGST1,PPP2R3B,PRKCH,RACK1
Signaling by Leptin	0.469	0.0909	#NUM!	IRS1
Processing and activation of SUMO	0.469	0.0909	#NUM!	UBE2I
RHO GTPases activate KTN1	0.469	0.0909	#NUM!	KTN1
Phenylalanine and tyrosine metabolism	0.469	0.0909	#NUM!	PAH
Ketogenesis	0.469	0.0909	#NUM!	HADHA
Purine Nucleotides De Novo Biosynthesis II	0.469	0.0909	#NUM!	ATIC
Glycosaminoglycan metabolism	0.464	0.05	-2	B3GAT2,DSE,GPC1,SLC26A1
Signal amplification	0.46	0.0606	#NUM!	GNB1,GNB2
MAPK targets/ Nuclear events mediated by MAP kinases	0.46	0.0606	#NUM!	CREB1,MAPK3
Fatty Acid β-oxidation I	0.46	0.0606	#NUM!	ECHS1,HADHA
FXR/RXR Activation	0.457	0.0444	-0.707	FASN,FBP1,HMGB1,IL17D,MGST1,NFKB2,SLC51A,TGFB1
Xenobiotic Metabolism AHR Signaling Pathway	0.453	0.0494	0	HSP90AA1,HSP90AB1,MGST1,NFKB2
TEC Kinase Signaling	0.446	0.0421	0.905	ACTB,ACTG1,GNAS,GNB1,GNB2,GTF2I,IRS1,JAK1,NFKB2,PIK3CA,PRKCH,RHOQ,STAT6
Ion channel transport	0.443	0.044	-0.447	ATP6V1C2,ATP8B4,BEST1,CALM1 (includes others),RYR3,UBA52,UBB,UBC
Reversible hydration of carbon dioxide	0.439	0.0833	#NUM!	CA14
Vitamin D (calciferol) metabolism	0.439	0.0833	#NUM!	UBE2I
GP1b-IX-V activation signalling	0.439	0.0833	#NUM!	YWHAZ
Tryptophan catabolism	0.439	0.0833	#NUM!	KMO
NAD biosynthesis II (from tryptophan)	0.439	0.0833	#NUM!	KMO
UDP-N-acetyl-D-galactosamine Biosynthesis II	0.439	0.0833	#NUM!	GPI
Visual phototransduction	0.427	0.0508	#NUM!	CALM1 (includes others),GNB1,STRA6
GABA receptor activation	0.427	0.0508	#NUM!	ADCY1,GNB1,GNB2
GADD45 Signaling	0.427	0.0508	#NUM!	CCNE2,NFKB2,TGFB1
Activin Inhibin Signaling Pathway	0.426	0.0429	-0.707	CDH1,IKBKG,IRS1,MAPK15,MAPK3,NFKB2,PAX8,PIK3CA,TGFB1
Keratinization	0.424	0.0448	0.816	DSP,JUP,KRT18,KRT19,KRT8,KRTAP5-2
Cyclins and Cell Cycle Regulation	0.423	0.0476	-1	CCNE2,CCNH,PPP2R3B,TGFB1
Iron homeostasis signaling pathway	0.417	0.0444	#NUM!	ATP6V1C2,BMP6,FTH1,FTL,JAK1,MAPK3
Role of JAK2 in Hormone-like Cytokine Signaling	0.416	0.05	#NUM!	CYP3A5,IRS1,JAK1
Detoxification of Reactive Oxygen Species	0.413	0.0556	#NUM!	P4HB,TXNRD1
MIF-mediated Glucocorticoid Regulation	0.413	0.0556	#NUM!	MAPK3,NFKB2
Cytosolic iron-sulfur cluster assembly	0.412	0.0769	#NUM!	NDOR1
Dissolution of Fibrin Clot	0.412	0.0769	#NUM!	ANXA2
Processing of SMDT1	0.412	0.0769	#NUM!	PHB1
Cleavage and Polyadenylation of Pre-mRNA	0.412	0.0769	#NUM!	CPSF6
Cholesterol Biosynthesis I	0.412	0.0769	#NUM!	LSS
Mevalonate Pathway I	0.412	0.0769	#NUM!	HADHA
Cholesterol Biosynthesis II (via 24,25-dihydrolanosterol)	0.412	0.0769	#NUM!	LSS
Cholesterol Biosynthesis III (via Desmosterol)	0.412	0.0769	#NUM!	LSS
Adipogenesis pathway	0.409	0.0441	0.816	CCNH,CTBP2,RPS6KB1,SAP18,TGFB1,XBP1
Neuroprotective Role of THOP1 in Alzheimer's Disease	0.406	0.045	#NUM!	CREB1,ECE1,HTRA2,PRKAR1B,YWHAE
Sphingolipid metabolism	0.404	0.0465	1	CERS2,DEGS2,HEXD,SMPD4
TWEAK Signaling	0.398	0.0541	#NUM!	IKBKG,NFKB2
DHCR24 Signaling Pathway	0.388	0.0432	-0.447	BACE1,IRS1,NFKB2,NRAS,PIK3CA,PRKCH
Acetylcholine binding and downstream events	0.387	0.0714	#NUM!	CHRNA3
Colanic Acid Building Blocks Biosynthesis	0.387	0.0714	#NUM!	GPI
Regulation of Cellular Mechanics by Calpain Protease	0.386	0.0455	#NUM!	ACTN4,CCNE2,MAPK3,NRAS
Neddylation	0.386	0.0412	1.897	CAND1,FBXL3,PSMA3,PSMA5,PSMB4,SEM1,UBA52,UBB,UBC,VCP
RHOGDI Signaling	0.386	0.0415	-1.89	ACTB,ACTG1,ACTR2,CDH1,GNAS,GNB1,GNB2,MYL5,RHOQ
ABRA Signaling Pathway	0.377	0.0449	0	ACTB,ACTG1,PPP1CA,VIL1
PXR/RXR Activation	0.373	0.0469	#NUM!	CYP3A5,PRKAR1B,SCD
Role of RIG1-like Receptors in Antiviral Innate Immunity	0.371	0.0513	#NUM!	IKBKG,NFKB2
Role of Osteoclasts in Rheumatoid Arthritis Signaling Pathway	0.368	0.0401	-0.905	ATF4,CALM1 (includes others),CDH1,COL6A3,CREB1,FCGR1A,IKBKG,IRS1,MAPK3,NRAS,PIK3CA,RHOQ
Signaling by Activin	0.364	0.0667	#NUM!	MAPK3
Mismatch Repair	0.364	0.0667	#NUM!	MSH6
Response of EIF2AK1 (HRI) to heme deficiency	0.364	0.0667	#NUM!	ATF4
Formation of definitive endoderm	0.364	0.0667	#NUM!	CDH1
Choline Biosynthesis III	0.364	0.0667	#NUM!	CEPT1
Pyridoxal 5'-phosphate Salvage Pathway	0.363	0.0462	#NUM!	IRAK1,MAPK3,PRKCH
Cell junction organization	0.36	0.044	2	ACTB,ACTG1,CDH1,JUP
Gamma carboxylation, hypusine formation and arylsulfatase activation	0.358	0.05	#NUM!	EEF2,GGCX
DAP12 interactions	0.358	0.05	#NUM!	NRAS,PIK3CA
WNT/β-catenin Signaling	0.355	0.0412	#NUM!	AXIN1,CDH1,PPP2R3B,TGFB1,UBA52,UBB,UBC
Autism Signaling Pathway	0.355	0.0397	0.577	AXIN1,GRIN1,IL17D,IRS1,MAPK3,NRAS,PAH,PIK3CA,PRKAR1B,RPS6,RPS6KB1,TGFB1
Role of Osteoblasts, Osteoclasts and Chondrocytes in Rheumatoid Arthritis	0.348	0.0402	#NUM!	AXIN1,BMP6,CALM1 (includes others),IKBKG,IRS1,MAPK3,NFATC3,PIK3CA,TGFB1
PAK Signaling	0.346	0.042	0.447	IRS1,MAPK3,MYL5,NRAS,PIK3CA
Interferon gamma signaling	0.344	0.043	0	FCGR1A,FCGR1BP,JAK1,TRIM14
Chondroitin Sulfate Degradation (Metazoa)	0.344	0.0625	#NUM!	HEXD
Parkinson's Signaling	0.344	0.0625	#NUM!	PARK7
Collagen biosynthesis and modifying enzymes	0.344	0.0448	#NUM!	COL6A3,P4HB,PPIB
Fc Epsilon RI Signaling	0.339	0.0417	-0.447	IRS1,MAPK3,NRAS,PIK3CA,PRKCH
Th1 Pathway	0.339	0.0417	-1	GATA3,IRS1,JAK1,NFATC3,PIK3CA
Factors Promoting Cardiogenesis in Vertebrates	0.335	0.0408	-0.816	ATF4,AXIN1,BMP6,CREB1,PRKCH,TGFB1
Formation of WDR5-containing histone-modifying complexes	0.334	0.0476	#NUM!	OGT,PSIP1
ID1 Signaling Pathway	0.33	0.0398	1.134	CHRNA3,IRS1,MAPK3,NFKB2,NRAS,PARK7,PIK3CA,TGFB1
Semaphorin Neuronal Repulsive Signaling Pathway	0.329	0.0405	1.342	FARP1,IRS1,MYL5,PIK3CA,PRKAR1B,SMC3
Non-Small Cell Lung Cancer Signaling	0.329	0.0421	0	IRS1,MAPK3,NRAS,PIK3CA
Dermatan Sulfate Degradation (Metazoa)	0.325	0.0588	#NUM!	HEXD
Superpathway of Geranylgeranyldiphosphate Biosynthesis I (via Mevalonate)	0.325	0.0588	#NUM!	HADHA
Salvage Pathways of Pyrimidine Ribonucleotides	0.321	0.0417	0	IRAK1,MAPK3,NME7,PRKCH
PTEN Signaling	0.317	0.04	-0.816	IKBKG,MAPK3,NFKB2,NRAS,PIK3CA,RPS6KB1
Elastic fibre formation	0.312	0.0455	#NUM!	LOXL1,TGFB1
MIF Regulation of Innate Immunity	0.312	0.0455	#NUM!	MAPK3,NFKB2
IL-10 Signaling	0.311	0.0397	0.816	ATF4,CREB1,IKBKG,JAK1,NFKB2,PKM
Cardiac β-adrenergic Signaling	0.311	0.0393	0.447	ADCY1,GNAS,GNB1,GNB2,PPP1CA,PPP2R3B,PRKAR1B
Branched-chain amino acid catabolism	0.307	0.0556	#NUM!	ECHS1
Xenobiotic Metabolism PXR Signaling Pathway	0.295	0.0387	-0.378	CYP3A5,HSP90AA1,HSP90AB1,MGST1,PPP1CA,PRKAR1B,PRKCH
GPCR-Mediated Integration of Enteroendocrine Signaling Exemplified by an L Cell	0.292	0.0411	#NUM!	ADCY1,GNAS,PRKAR1B
GABA synthesis, release, reuptake and degradation	0.291	0.0526	#NUM!	HSPA8
Heme signaling	0.291	0.0435	#NUM!	CREB1,MAFK
nNOS Signaling in Skeletal Muscle Cells	0.291	0.0435	#NUM!	CALM1 (includes others),RYR3
Microautophagy Signaling Pathway	0.279	0.0382	1.342	BAG6,COL6A3,HSPA8,PSMA3,PSMA5,PSMB4
RNA polymerase II transcribes snRNA genes	0.277	0.04	#NUM!	INTS11,POLR2L,RPRD2
Caveolar-mediated Endocytosis Signaling	0.277	0.04	#NUM!	ACTB,ACTG1,COPG1
Synthesis, secretion, and deacylation of Ghrelin	0.276	0.05	#NUM!	SEC11A
Inflammasome pathway	0.276	0.05	#NUM!	NFKB2
Nucleosome assembly	0.272	0.0417	#NUM!	NPM1,RUVBL1
Signaling by NOTCH1	0.27	0.0395	#NUM!	UBA52,UBB,UBC
VDR/RXR Activation	0.27	0.0395	#NUM!	IGFBP5,NCOA3,PRKCH
WNK Renal Signaling Pathway	0.268	0.0385	-1	CALM1 (includes others),IRS1,PIK3CA,PRKCH
G alpha (s) signalling events	0.266	0.0379	2.236	ADCY1,GNAS,GNB1,GNB2,P2RY11
Multiple Sclerosis Signaling Pathway	0.264	0.0372	0.707	GRIN1,IL17D,MAPK3,NCOA3,NFKB2,PARP1,PARP10,TGFB1
Ephrin A Signaling	0.263	0.0408	#NUM!	IRS1,PIK3CA
TREM1 Signaling	0.263	0.039	#NUM!	IRAK1,MAPK3,NFKB2
Signaling by NODAL	0.262	0.0476	#NUM!	MAPK3
RHO GTPases activate PAKs	0.262	0.0476	#NUM!	CALM1 (includes others)
Regulation of RUNX1 Expression and Activity	0.262	0.0476	#NUM!	TNRC6C
Extracellular matrix organization	0.262	0.0381	1	COL6A3,DDR1,LAMA5,TGFB1
Chemokine Signaling	0.256	0.0385	#NUM!	CALM1 (includes others),MAPK3,NRAS
HGF Signaling	0.255	0.0373	-0.447	IRS1,MAPK3,NRAS,PIK3CA,PRKCH
Transcriptional regulation by RUNX2	0.254	0.04	#NUM!	LGALS3,MAPK3
Assembly of RNA Polymerase II Complex	0.254	0.04	#NUM!	CCNH,POLR2L
Cargo recognition for clathrin-mediated endocytosis	0.25	0.0374	2	AP2M1,UBA52,UBB,UBC
PD-1, PD-L1 cancer immunotherapy pathway	0.25	0.0374	#NUM!	IRS1,JAK1,PIK3CA,TGFB1
RHO GTPases Activate NADPH Oxidases	0.249	0.0455	#NUM!	MAPK3
Insertion of tail-anchored proteins into the endoplasmic reticulum membrane	0.249	0.0455	#NUM!	BAG6
TCA Cycle II (Eukaryotic)	0.249	0.0455	#NUM!	MDH2
B-WICH complex positively regulates rRNA expression	0.246	0.0392	#NUM!	ACTB,POLR2L
TNFR1 Signaling	0.246	0.0392	#NUM!	IKBKG,NFKB2
G alpha (12/13) signalling events	0.242	0.0375	#NUM!	GNB1,GNB2,MCF2L
Primary Immunodeficiency Signaling	0.238	0.0385	#NUM!	IKBKG,RFXANK
Pyrimidine Deoxyribonucleotides De Novo Biosynthesis I	0.237	0.0435	#NUM!	NME7
Vitamin-C Transport	0.237	0.0435	#NUM!	TXNRD1
Apelin Cardiac Fibroblast Signaling Pathway	0.237	0.0435	#NUM!	TGFB1
SPINK1 Pancreatic Cancer Pathway	0.23	0.0377	#NUM!	CPM,TGFB1
Sulfur amino acid metabolism	0.225	0.0417	#NUM!	AHCY
Other interleukin signaling	0.225	0.0417	#NUM!	JAK1
Interleukin-6 family signaling	0.225	0.0417	#NUM!	JAK1
Cholesterol biosynthesis	0.214	0.04	#NUM!	LSS
Interleukin-20 family signaling	0.214	0.04	#NUM!	JAK1
Bupropion Degradation	0.214	0.04	#NUM!	CYP3A5
Apelin Liver Signaling Pathway	0.214	0.04	#NUM!	IRS1
IL-17A Signaling in Gastric Cells	0.204	0.0385	#NUM!	MAPK3
Estrogen-mediated S-phase Entry	0.204	0.0385	#NUM!	CCNE2
Glutathione Redox Reactions I	0.204	0.0385	#NUM!	MGST1
Effects of PIP2 hydrolysis	0.195	0.037	#NUM!	PRKCH
ATF4 activates genes in response to endoplasmic reticulum stress	0.195	0.037	#NUM!	ATF4
Neurovascular Coupling Signaling Pathway	0	0.0275	-0.816	CALM1 (includes others),CHRM4,GRIN1,KCNMB3,PRKAR1B,RYR3
Pulmonary Fibrosis Idiopathic Signaling Pathway	0	0.0369	1	ACTB,ACTG1,CDH1,COL6A3,IRS1,MAPK3,NFKB2,NRAS,PIK3CA,RPS6KB1,STAT6,TGFB1
Pulmonary Healing Signaling Pathway	0	0.0305	0	CDH1,MAPK3,NFKB2,NRAS,PRKCH,TGFB1
Wound Healing Signaling Pathway	0	0.0329	0.707	COL6A3,IL17D,JAK1,LAMA5,MAPK3,NFKB2,NRAS,TGFB1
Pathogen Induced Cytokine Storm Signaling Pathway	0	0.034	0	CDH1,COL6A3,FTH1,FTL,GSDMD,IL17D,JAK1,MAPK15,MAPK3,NFKB2,RYR3,TGFB1
Role of Chondrocytes in Rheumatoid Arthritis Signaling Pathway	0	0.0217	#NUM!	IRAK1,MAPK3,NFKB2
Role of Osteoblasts in Rheumatoid Arthritis Signaling Pathway	0	0.0345	1.134	AXIN1,IL17D,IRS1,JAK1,MAPK3,PIK3CA,STAT6,TGFB1
S100 Family Signaling Pathway	0	0.0365	1.177	ANXA2,ATF4,ATP5F1B,ATP5F1C,ATP5F1E,CALM1 (includes others),CDH1,CHRM4,CREB1,CXCR6,FCGR1A,GPR137,IQGAP1,IRAK1,IRS1,JAK1,MAPK15,MAPK3,NCL,NFKB2,P2RY11,PIK3CA,PRKAR1B,PRKCH,S100A11,S100A14,TGFB1
Leukocyte Extravasation Signaling	0	0.0366	0	ACTB,ACTG1,ACTN4,IRS1,JAM2,PIK3CA,PRKCH
Axonal Guidance Signaling	0	0.0343	#NUM!	ACTR2,BMP6,GNAS,GNB1,GNB2,IRS1,MAPK3,MYL5,NFATC3,NRAS,PIK3CA,PRKAR1B,PRKCH,TUBA1B,TUBA1C,TUBB,TUBB4B
Amyotrophic Lateral Sclerosis Signaling	0	0.0261	#NUM!	GRIN1,IRS1,PIK3CA
Synaptic Long Term Depression	0	0.0312	0.816	GNAS,MAPK3,NRAS,PPP2R3B,PRKCH,RYR3
GABAergic Receptor Signaling Pathway (Enhanced)	0	0.0368	1.342	ADCY1,GNB1,GNB2,GRIN1,PRKAR1B
ISGylation Signaling Pathway	0	0.0204	#NUM!	JAK1,NFKB2
NFKBIE Signaling Pathway	0	0.0112	#NUM!	IKBKG,NFKB2
LPS/IL-1 Mediated Inhibition of RXR Function	0	0.0129	#NUM!	CYP3A5,IRAK1,MGST1
p53 Signaling	0	0.03	#NUM!	IRS1,PIK3CA,PRKDC
G alpha (i) signalling events	0	0.0329	1.414	ADCY1,CHRM4,CXCR6,GNAS,GNB1,GNB2,NPB,OPN3
Neurotransmitter release cycle	0	0.025	#NUM!	SLC18A2
GPVI-mediated activation cascade	0	0.0286	#NUM!	PIK3CA
Mitochondrial protein import	0	0.0312	#NUM!	ATP5F1B,CHCHD2
Potassium Channels	0	0.0297	#NUM!	GNB1,GNB2,KCNMB3
Formation of Fibrin Clot (Clotting Cascade)	0	0.0256	#NUM!	C1QBP
The citric acid (TCA) cycle and respiratory electron transport	0	0.0364	#NUM!	LDHA,MDH2
Collagen degradation	0	0.0164	#NUM!	COL6A3
Degradation of the extracellular matrix	0	0.0303	#NUM!	CDH1,LAMA5
Glycerophospholipid biosynthesis	0	0.0306	#NUM!	CEPT1,CHKA,HADHA
PI Metabolism	0	0.0244	#NUM!	ARF1,PIK3CA
Phase II - Conjugation of compounds	0	0.0328	#NUM!	AHCY,SLC26A1
Telomere Maintenance	0	0.0141	#NUM!	DKC1
Macroautophagy	0	0.0154	#NUM!	ATG10
Pre-NOTCH Expression and Processing	0	0.027	#NUM!	TMED2,TNRC6C
Metabolism of water-soluble vitamins and cofactors	0	0.0339	#NUM!	FASN,PCCB
Immunoregulatory interactions between a Lymphoid and a non-Lymphoid cell	0	0.00995	#NUM!	CDH1,FCGR1A
Assembly of collagen fibrils and other multimeric structures	0	0.0328	#NUM!	COL6A3,LOXL1
Cell surface interactions at the vascular wall	0	0.0338	0.378	EPCAM,GPC1,JAM2,NRAS,PIK3CA,PPIA,TGFB1
Generic Transcription Pathway	0	0.0167	-1.134	NR2C2,NR2C2AP,ZNF124,ZNF3,ZNF394,ZNF506,ZNF586
COPII-mediated vesicle transport	0	0.0278	#NUM!	TMED2,TRAPPC4
Asparagine N-linked glycosylation	0	0.0323	#NUM!	FUT8
Phase I - Functionalization of compounds	0	0.0198	#NUM!	CBR3,CYP3A5
Integrin cell surface interactions	0	0.0353	#NUM!	CDH1,COL6A3,JAM2
Binding and Uptake of Ligands by Scavenger Receptors	0	0.027	#NUM!	FTH1,FTL,HSP90AA1
DNA Damage/Telomere Stress Induced Senescence	0	0.0185	#NUM!	CCNE2
Class A/1 (Rhodopsin-like receptors)	0	0.0166	0.447	CHRM4,CXCR6,ECE1,NPB,P2RY11
Class B/2 (Secretin family receptors)	0	0.0326	#NUM!	GNAS,GNB1,GNB2
Semaphorin interactions	0	0.0312	#NUM!	HSP90AA1,HSP90AB1
Transcriptional regulation of white adipocyte differentiation	0	0.0357	#NUM!	NCOA3,TGFB1,THRAP3
Regulation of Insulin-like Growth Factor (IGF) transport and uptake by IGFBPs	0	0.0244	#NUM!	IGFBP5,KTN1,P4HB
Olfactory Signaling Pathway	0	0.025	#NUM!	GNB1
Costimulation by the CD28 family	0	0.0128	#NUM!	PIK3CA
Striated Muscle Contraction	0	0.0286	#NUM!	NEB
Glutamate binding, activation of AMPA receptors and synaptic plasticity	0	0.0312	#NUM!	AP2M1
Regulation of lipid metabolism by PPARalpha	0	0.0336	1	GPS2,NCOA3,THRAP3,TXNRD1
SUMOylation of intracellular receptors	0	0.0357	#NUM!	UBE2I
G alpha (q) signalling events	0	0.0237	1	GNB1,GNB2,P2RY11,PIK3CA
Transport of bile salts and organic acids, metal ions and amine compounds	0	0.0247	#NUM!	SLC18A2,SLC39A6
Transport of vitamins, nucleosides, and related molecules	0	0.025	#NUM!	SLC25A5
NoRC negatively regulates rRNA expression	0	0.027	#NUM!	SAP18
O-linked glycosylation	0	0.0273	#NUM!	ADAMTSL4,MUC12,MUC5AC
Signaling by Retinoic Acid	0	0.0227	#NUM!	CRABP2
Mitochondrial translation	0	0.0323	#NUM!	GFM1,MRPS25,MTIF3
Cardiac conduction	0	0.0234	#NUM!	CALM1 (includes others),KCNK12,RYR3
Activation of anterior HOX genes in hindbrain during early embryogenesis	0	0.025	#NUM!	NCOA3,POLR2L
Cargo concentration in the ER	0	0.0294	#NUM!	TMED2
Interleukin-10 signaling	0	0.0222	#NUM!	JAK1
Neurexins and neuroligins	0	0.0175	#NUM!	GRIN1
Regulation of TP53 Activity through Acetylation	0	0.0333	#NUM!	BRD7
Activation of the pre-replicative complex	0	0.0303	#NUM!	POLE
RNA Polymerase III Transcription	0	0.0244	#NUM!	POLR2L
Transcriptional Regulation by VENTX	0	0.025	#NUM!	TNRC6C
TBC/RABGAPs	0	0.0227	#NUM!	RAB11A
RAB geranylgeranylation	0	0.0156	#NUM!	RAB11A
RAB GEFs exchange GTP for GDP on RABs	0	0.0337	#NUM!	DENND1C,TRAPPC4,YWHAE
RUNX1 regulates megakaryocyte differentiation and platelet function	0	0.0351	#NUM!	PRMT1,TNRC6C
Collagen chain trimerization	0	0.0227	#NUM!	COL6A3
Transcriptional Regulation by E2F6	0	0.0294	#NUM!	PHC1
Post-translational protein phosphorylation	0	0.0283	#NUM!	IGFBP5,KTN1,P4HB
Triglyceride metabolism	0	0.0294	#NUM!	PPP1CA
NGF-stimulated transcription	0	0.0256	#NUM!	CREB1
Transcriptional regulation of granulopoiesis	0	0.02	#NUM!	CREB1
Amino acids regulate mTORC1	0	0.0364	#NUM!	ATP6V1C2,SZT2
Sensory perception of taste	0	0.0263	#NUM!	GNB1
Retinoid metabolism and transport	0	0.0227	#NUM!	GPC1
Class I MHC mediated antigen processing and presentation	0	0.0349	0.832	ERAP1,FBXL3,FCGR1A,HMGB1,HSPA5,IKBKG,PSMA3,PSMA5,PSMB4,SEM1,UBA52,UBB,UBC
LXR/RXR Activation	0	0.0328	#NUM!	ECHS1,FASN,NFKB2,SCD
Hepatic Fibrosis / Hepatic Stellate Cell Activation	0	0.0314	#NUM!	COL6A3,ECE1,IGFBP5,MYL5,NFKB2,TGFB1
Regulation of Actin-based Motility by Rho	0	0.0357	1	ACTB,ACTR2,MYL5,RHOQ
Role of NFAT in Regulation of the Immune Response	0	0.0319	0	CALM1 (includes others),FCGR1A,GNAS,GNB1,GNB2,IKBKG,IRS1,KPNA1,KPNA2,KPNB1,MAPK3,NFATC3,NFKB2,NRAS,PIK3CA
FcγRIIB Signaling in B Lymphocytes	0	0.0125	#NUM!	IRS1,NRAS,PIK3CA
CCR5 Signaling in Macrophages	0	0.022	#NUM!	CALM1 (includes others),GNAS,GNB1,GNB2,PRKCH
Calcium-induced T Lymphocyte Apoptosis	0	0.0108	#NUM!	CALM1 (includes others),PRKCH
CD27 Signaling in Lymphocytes	0	0.0351	#NUM!	IKBKG,NFKB2
Airway Pathology in Chronic Obstructive Pulmonary Disease	0	0.0185	#NUM!	IL17D,TGFB1
CTLA4 Signaling in Cytotoxic T Lymphocytes	0	0.0349	0	AP1G2,AP2M1,ARF1,IRS1,MAPK3,NFATC3,NFKB2,NRAS,PIK3CA,PPP2R3B,TGFB1
Airway Inflammation in Asthma	0	0.0303	#NUM!	TGFB1
T Helper Cell Differentiation	0	0.0151	#NUM!	GATA3,STAT6,TGFB1
CD28 Signaling in T Helper Cells	0	0.0285	-0.378	ACTR2,CALM1 (includes others),IKBKG,IRS1,NFATC3,NFKB2,PIK3CA
IL-15 Signaling	0	0.034	1.89	IRS1,JAK1,MAPK3,NFKB2,NRAS,PIK3CA,RPS6KB1,STAT6
Role of Cytokines in Mediating Communication between Immune Cells	0	0.0217	#NUM!	TGFB1
Dendritic Cell Maturation	0	0.0253	-0.378	ATF4,CREB1,FCGR1A,IKBKG,IRS1,MAPK3,NFKB2,PIK3CA
Reelin Signaling in Neurons	0	0.0357	0	ACTR2,GRIN1,IRS1,MAPK3,PIK3CA
Semaphorin Signaling in Neurons	0	0.0333	#NUM!	MAPK3,RHOQ
ICOS-ICOSL Signaling in T Helper Cells	0	0.0297	-1.134	CALM1 (includes others),GAB2,IKBKG,IRS1,NFATC3,NFKB2,PIK3CA
Molecular Mechanisms of Cancer	0	0.0289	0.408	ADCY1,AXIN1,BMP6,CCNE2,CDH1,CHRM4,CXCR6,GAB2,GNAS,GNB1,GNB2,GPR137,IRS1,JAK1,MAPK3,NFKB2,NRAS,P2RY11,PIK3CA,PRKAR1B,PRKCH,PRKDC,RHOQ,TGFB1
Lipid Antigen Presentation by CD1	0	0.0069	#NUM!	AP2M1
Maturity Onset Diabetes of Young (MODY) Signaling	0	0.027	#NUM!	GAPDH,NFKB2
Role of CHK Proteins in Cell Cycle Checkpoint Control	0	0.0345	#NUM!	PPP2R3B,SLC19A1
Polyamine Regulation in Colon Cancer	0	0.0339	#NUM!	MAPK3,OAZ1
Cholecystokinin/Gastrin-mediated Signaling	0	0.0342	0	MAPK3,NRAS,PRKCH,RHOQ
DNA Methylation and Transcriptional Repression Signaling	0	0.0103	#NUM!	SAP18
CREB Signaling in Neurons	0	0.0358	0.728	ADCY1,ATF4,BMP6,CALM1 (includes others),CHRM4,CREB1,CXCR6,GNAS,GNB1,GNB2,GPR137,GRIN1,IRS1,MAPK3,NRAS,P2RY11,PIK3CA,POLR2L,PRKAR1B,PRKCH,TGFB1
Type I Diabetes Mellitus Signaling	0	0.0169	1	IKBKG,IRAK1,JAK1,NFKB2
Basal Cell Carcinoma Signaling	0	0.0286	#NUM!	AXIN1,BMP6
Bladder Cancer Signaling	0	0.0273	#NUM!	CDH1,MAPK3,NRAS
G Protein Signaling Mediated by Tubby	0	0.0154	#NUM!	GNAS,GNB1,GNB2
Crosstalk between Dendritic Cells and Natural Killer Cells	0	0.0341	#NUM!	ACTB,ACTG1,NFKB2
Systemic Lupus Erythematosus Signaling	0	0.0281	#NUM!	FCGR1A,HNRNPA2B1,HNRNPC,IRS1,MAPK3,NFATC3,NRAS,PIK3CA,PRPF3,PRPF39,PRPF8,SF3B4,SNRNP200
CDC42 Signaling	0	0.0143	#NUM!	ACTR2,EXOC3,IQGAP1,MYL5
FAK Signaling	0	0.0173	1.732	ACTR2,CDH1,CHRM4,CXCR6,GPR137,IRS1,MAPK3,NCOA3,NFKB2,NRAS,P2RY11,PIK3CA,TGFB1
Phospholipase C Signaling	0	0.0273	0.905	ADCY1,ATF4,CALM1 (includes others),CREB1,GNAS,GNB1,GNB2,MAPK3,MYL5,NFATC3,NFKB2,NRAS,PEBP1,PRKCH,RHOQ
Altered T Cell and B Cell Signaling in Rheumatoid Arthritis	0	0.00536	#NUM!	NFKB2,TGFB1
Atherosclerosis Signaling	0	0.0155	#NUM!	NFKB2,TGFB1
Regulation of IL-2 Expression in Activated and Anergic T Lymphocytes	0	0.034	0.378	CALM1 (includes others),IKBKG,MAPK3,NFATC3,NFKB2,NRAS,TGFB1
Role of WNT/GSK-3β Signaling in the Pathogenesis of Influenza	0	0.0286	#NUM!	AXIN1,NCOA3
NUR77 Signaling in T Lymphocytes	0	0.0138	#NUM!	CALM1 (includes others),MAPK3,PRKCH
PKCθ Signaling in T Lymphocytes	0	0.0244	-0.378	IKBKG,IRS1,MAPK3,NFATC3,NFKB2,NRAS,PIK3CA
Role of MAPK Signaling in the Pathogenesis of Influenza	0	0.0244	#NUM!	MAPK3,NRAS
Role of Hypercytokinemia/hyperchemokinemia in the Pathogenesis of Influenza	0	0.0267	#NUM!	JAK1,NFKB2
Antiproliferative Role of TOB in T Cell Signaling	0	0.0192	#NUM!	CCNE2,PABPC1,TGFB1
OX40 Signaling Pathway	0	0.00543	#NUM!	NFKB2
PI3K Signaling in B Lymphocytes	0	0.0339	0.333	ATF4,CALM1 (includes others),CREB1,IKBKG,IRS1,MAPK3,NFATC3,NFKB2,NRAS,PIK3CA
Inhibition of Angiogenesis by TSP1	0	0.0312	#NUM!	TGFB1
Cell Cycle Control of Chromosomal Replication	0	0.0357	#NUM!	POLE,TOP2B
Actin Nucleation by ARP-WASP Complex	0	0.0326	#NUM!	ACTR2,NRAS,RHOQ
Heparan Sulfate Biosynthesis	0	0.0135	#NUM!	B3GAT2
Nicotine Degradation III	0	0.02	#NUM!	CYP3A5
Dopamine Degradation	0	0.0345	#NUM!	LRTOMT
D-myo-inositol-5-phosphate Metabolism	0	0.0258	0	DUSP28,NUDT3,PPP1CA,PPP2R3B,SET
Melatonin Degradation I	0	0.0182	#NUM!	CYP3A5
Triacylglycerol Degradation	0	0.0213	#NUM!	DDHD2
Estrogen Biosynthesis	0	0.0227	#NUM!	CYP3A5
Chondroitin Sulfate Biosynthesis	0	0.0179	#NUM!	B3GAT2
Dermatan Sulfate Biosynthesis	0	0.0345	#NUM!	B3GAT2,DSE
Glutathione-mediated Detoxification	0	0.0333	#NUM!	MGST1
Dermatan Sulfate Biosynthesis (Late Stages)	0	0.0222	#NUM!	DSE
D-myo-inositol (1,4,5,6)-Tetrakisphosphate Biosynthesis	0	0.0281	0	DUSP28,NUDT3,PPP1CA,PPP2R3B,SET
Nicotine Degradation II	0	0.0182	#NUM!	CYP3A5
Superpathway of Inositol Phosphate Compounds	0	0.03	-0.816	DUSP28,IRS1,NUDT3,PIK3CA,PPP1CA,PPP2R3B,SET
D-myo-inositol (3,4,5,6)-tetrakisphosphate Biosynthesis	0	0.0281	0	DUSP28,NUDT3,PPP1CA,PPP2R3B,SET
3-phosphoinositide Degradation	0	0.0265	0	DUSP28,NUDT3,PPP1CA,PPP2R3B,SET
3-phosphoinositide Biosynthesis	0	0.034	-0.816	DUSP28,IRS1,NUDT3,PIK3CA,PPP1CA,PPP2R3B,SET
Retinol Biosynthesis	0	0.0227	#NUM!	DDHD2
Superpathway of Melatonin Degradation	0	0.0167	#NUM!	CYP3A5
Stearate Biosynthesis I (Animals)	0	0.0156	#NUM!	FASN
Noradrenaline and Adrenaline Degradation	0	0.0303	#NUM!	LRTOMT
Acetone Degradation I (to Methylglyoxal)	0	0.0278	#NUM!	CYP3A5
Antioxidant Action of Vitamin C	0	0.036	#NUM!	IKBKG,MAPK3,NFKB2,TXNRD1
DNA damage-induced 14-3-3σ Signaling	0	0.0222	#NUM!	CCNE2
Agranulocyte Adhesion and Diapedesis	0	0.0249	#NUM!	ACTB,ACTG1,CXCR6,MYL5,PODXL
Granulocyte Adhesion and Diapedesis	0	0.00549	#NUM!	CXCR6
STAT3 Pathway	0	0.0296	1	BMP6,MAPK3,NRAS,TGFB1
SAPK/JNK Signaling	0	0.03	0.816	GNB1,GNB2,HNRNPK,IRS1,NFATC3,NRAS,PIK3CA
Interferon Signaling	0	0.0286	#NUM!	JAK1
B Cell Receptor Signaling	0	0.0355	0	ATF4,CALM1 (includes others),CREB1,GAB2,IKBKG,IRS1,MAPK3,NFATC3,NFKB2,NRAS,PIK3CA,RPS6KB1
Sonic Hedgehog Signaling	0	0.0323	#NUM!	PRKAR1B
cAMP-mediated signaling	0	0.0345	2.121	ADCY1,ATF4,CALM1 (includes others),CHRM4,CREB1,GNAS,MAPK3,PRKAR1B
TGF-β Signaling	0	0.0316	#NUM!	MAPK3,NRAS,TGFB1
NF-κB Signaling	0	0.0201	0	IKBKG,IRAK1,IRS1,NFKB2,NRAS,PIK3CA
T Cell Receptor Signaling	0	0.0248	0	CALM1 (includes others),IKBKG,IRS1,MAPK3,NFATC3,NFKB2,NRAS,PIK3CA
G-Protein Coupled Receptor Signaling	0	0.0293	1.606	ADCY1,ATF4,CALM1 (includes others),CHRM4,CREB1,CXCR6,GNAS,GNB1,GNB2,GPR137,IKBKG,IRS1,MAPK3,MYL5,NFATC3,NFKB2,NRAS,P2RY11,PIK3CA,PRKAR1B
GPCR-Mediated Nutrient Sensing in Enteroendocrine Cells	0	0.0351	0	ADCY1,GNAS,PRKAR1B,PRKCH
Gustation Pathway	0	0.0161	#NUM!	ADCY1,P2RY11,PRKAR1B
Phagosome Formation	0	0.024	0.258	ACTR2,AP1G2,CHRM4,CXCR6,FCGR1A,GAB2,GPR137,IRS1,MAPK15,MAPK3,MYL5,NRAS,P2RY11,PIK3CA,PRKCH,RPS6KB1
Phagosome Maturation	0	0.0318	#NUM!	ATP6V1C2,TUBA1B,TUBA1C,TUBB,TUBB4B
Osteoarthritis Pathway	0	0.031	0.447	ANKH,ANXA2,ATF4,CREB1,HMGB1,NFKB2,TGFB1
Th17 Activation Pathway	0	0.0309	0	HSP90AA1,HSP90AB1,IRAK1,JAK1,NFATC3,NFKB2
Cardiac Hypertrophy Signaling (Enhanced)	0	0.036	0.471	ADCY1,CALM1 (includes others),GNAS,GNB1,GNB2,IKBKG,IL17D,IRS1,MAPK3,NFATC3,NFKB2,NRAS,PIK3CA,PRKAR1B,PRKCH,RPS6,RPS6KB1,RYR3,TGFB1
T Cell Exhaustion Signaling Pathway	0	0.0276	0.816	IRS1,JAK1,MAPK3,NFATC3,NRAS,PIK3CA,PPP2R3B,TGFB1
Systemic Lupus Erythematosus in T Cell Signaling Pathway	0	0.0258	-1.667	ATF4,CREB1,IRS1,MAPK3,NRAS,PIK3CA,PPP2R3B,RHOQ,RPS6KB1
Systemic Lupus Erythematosus in B Cell Signaling Pathway	0	0.031	1.155	CALM1 (includes others),IL17D,IRAK1,IRS1,JAK1,MAPK3,MCL1,NFATC3,NFKB2,NRAS,PIK3CA,PRKCH,TGFB1
BEX2 Signaling Pathway	0	0.0244	#NUM!	NFKB2,PPP2R3B
Necroptosis Signaling Pathway	0	0.0333	0.447	IKBKG,JAK1,SLC25A3,SLC25A5,UBC
Regulation of the Epithelial Mesenchymal Transition in Development Pathway	0	0.0353	#NUM!	AXIN1,CDH1,NFKB2
Tumor Microenvironment Pathway	0	0.0341	1.342	IRS1,MAPK3,NFKB2,NRAS,PIK3CA,TGFB1
Complement System	0	0.0278	#NUM!	C1QBP
Role of MAPK Signaling in Promoting the Pathogenesis of Influenza	0	0.036	1	ATP6V1C2,MAPK3,NFKB2,NRAS
Role of MAPK Signaling in Inhibiting the Pathogenesis of Influenza	0	0.026	#NUM!	MAPK3,NFKB2

## Sheet: A3A Low Canonical Pathways
© 2000-2023 QIAGEN. All rights reserved.
Ingenuity Canonical Pathways	-log(p-value)	Ratio	z-score	Molecules
Major pathway of rRNA processing in the nucleolus and cytosol	10.3	0.262	1.155	BOP1,BUD23,C1D,CSNK1D,CSNK1E,DCAF13,DDX21,DDX47,EMG1,EXOSC4,EXOSC5,EXOSC9,FAU,FTSJ3,HEATR1,MPHOSPH10,MTREX,NCL,NIP7,NOB1,RPL12,RPL27A,RPL3,RPL31,RPL35A,RPL37A,RPL38,RPL39,RPL5,RPLP1,RPS13,RPS20,RPS23,RPS24,RPS25,RPS27A,RPS27L,RPS28,RPS29,RPS6,RPS9,RRP7A,UBA52,UTP15,UTP18,UTP20,WDR12,WDR43
rRNA processing	7.81	0.688	#NUM!	MT-ATP6,MT-ATP8,MT-CO2,MT-CO3,MT-CYB,MT-ND1,MT-ND2,MT-ND3,MT-ND4,MT-ND4L,MT-ND5
EIF2 Signaling	7.38	0.219	0.962	ACTB,AGO1,CCND1,EIF2B1,EIF2S1,EIF3E,EIF4A3,EIF4G3,EIF5,EIF5B,FAU,HSPA5,IGF1R,IRS1,KRAS,PABPC1,PDPK1,PIK3CA,PIK3CD,PIK3R3,PPP1CA,RAF1,RPL12,RPL27A,RPL3,RPL31,RPL35A,RPL37A,RPL38,RPL39,RPL5,RPL7L1,RPLP1,RPS13,RPS20,RPS23,RPS24,RPS25,RPS27A,RPS27L,RPS28,RPS29,RPS6,RPS9,RRAS2,UBA52,VEGFA
Estrogen Receptor Signaling	6.4	0.175	-1.155	ADCY1,ADCY3,ATP5F1E,ATP5PB,CACNA1D,CACNA2D2,CACNB2,CARM1,CCNC,CCND1,CFL1,CREB3L4,CTBP1,CTBP2,EIF2B1,GNA11,GNAI3,GNB3,GNB5,GNG3,GPS2,GSK3A,HIF1A,HSP90AA1,HSP90AB1,HSP90B1,IGF1R,IRS1,KRAS,LIMK2,MMP24,MMP25,MT-ATP6,MT-CYB,MT-ND1,MT-ND2,MT-ND3,MT-ND4,MT-ND4L,MT-ND5,MT-ND6,MYL12B,MYL5,MYL6,NCOA1,NCOA3,NDUFA10,NDUFA3,NDUFA5,NDUFB2,NDUFB6,NDUFB7,NDUFB9,NFKB2,NOS3,NRIP1,PAK1,PCNA,PDIA3,PIK3CA,PIK3CD,PIK3…
Eukaryotic Translation Initiation	6.15	0.248	1.826	CP,EIF2B1,EIF2S1,EIF3E,EIF5,EIF5B,FAU,PABPC1,RPL12,RPL27A,RPL3,RPL31,RPL35A,RPL37A,RPL38,RPL39,RPL5,RPLP1,RPS13,RPS20,RPS23,RPS24,RPS25,RPS27A,RPS27L,RPS28,RPS29,RPS6,RPS9,UBA52
Protein Ubiquitination Pathway	5.85	0.189	#NUM!	ANAPC11,BAG1,BRCA1,CRYAA/LOC102724652,CRYAB,DNAJB1,DNAJB12,DNAJB13,DNAJC14,DNAJC16,DNAJC18,DNAJC2,DNAJC24,ELOB,HSP90AA1,HSP90AB1,HSP90B1,HSPA4L,HSPA5,HSPB1,HSPB8,PSMA3,PSMA7,PSMC1,PSMC3,PSMC4,PSMD10,PSMD13,PSMD3,PSMD6,PSME1,RPS27A,SKP2,STUB1,TAP1,UBA1,UBA52,UBE2D3,UBE2E1,UBE2G2,UBE2J1,UBE2L6,UBE2S,UBR2,UCHL5,USP10,USP14,USP32,USP34,USP40,USP50
Eukaryotic Translation Elongation	5.83	0.266	2.2	EEF1A1,EEF2,FAU,RPL12,RPL27A,RPL3,RPL31,RPL35A,RPL37A,RPL38,RPL39,RPL5,RPLP1,RPS13,RPS20,RPS23,RPS24,RPS25,RPS27A,RPS27L,RPS28,RPS29,RPS6,RPS9,UBA52
Granzyme A Signaling	5.7	0.292	2.4	ANP32A,FN1,H1-10,H1-2,HMGB2,LMNB1,MT-ND1,MT-ND2,MT-ND3,MT-ND4,MT-ND4L,MT-ND5,MT-ND6,NDUFA1,NDUFA10,NDUFA3,NDUFA5,NDUFB2,NDUFB6,NDUFB7,NDUFB9
Electron transport, ATP synthesis, and heat production by uncoupling proteins	5.6	0.234	-2.556	ACAD9,ATP5F1E,ATP5PB,COQ10B,COX11,COX20,COX4I1,ETFA,MT-ATP6,MT-ATP8,MT-CO2,MT-CO3,MT-CYB,MT-ND1,MT-ND2,MT-ND3,MT-ND4,MT-ND5,MT-ND6,NDUFA1,NDUFA10,NDUFA3,NDUFA5,NDUFB2,NDUFB6,NDUFB7,NDUFB9,NDUFC1,SCO2,TMEM186
Eukaryotic Translation Termination	5.37	0.258	1.633	FAU,RPL12,RPL27A,RPL3,RPL31,RPL35A,RPL37A,RPL38,RPL39,RPL5,RPLP1,RPS13,RPS20,RPS23,RPS24,RPS25,RPS27A,RPS27L,RPS28,RPS29,RPS6,RPS9,TRMT112,UBA52
Response of EIF2AK4 (GCN2) to amino acid deficiency	5.14	0.245	1.4	CEBPB,EIF2S1,FAU,RPL12,RPL27A,RPL3,RPL31,RPL35A,RPL37A,RPL38,RPL39,RPL5,RPLP1,RPS13,RPS20,RPS23,RPS24,RPS25,RPS27A,RPS27L,RPS28,RPS29,RPS6,RPS9,UBA52
Sirtuin Signaling Pathway	4.82	0.175	0.309	ATG10,ATG4D,ATG7,ATP5F1E,ATP5PB,GABPA,GLS,H1-10,H1-2,H3C14,HIF1A,LDHD,MAPK15,MAPK7,MT-ATP6,MT-CYB,MT-ND1,MT-ND2,MT-ND3,MT-ND4,MT-ND4L,MT-ND5,MT-ND6,NDUFA1,NDUFA10,NDUFA3,NDUFA5,NDUFB2,NDUFB6,NDUFB7,NDUFB9,NFKB2,NOS3,NQO1,NR1H3,OGG1,PCK2,PGAM2,RBBP8,SIRT3,SLC25A4,SLC2A1,SOD2,TIMM50,TOMM70,TUBA1A,TUBA1B,TUBA1C,TUBA3C/TUBA3D,VDAC2
Mitotic Metaphase and Anaphase	4.78	0.185	-2.592	ANAPC11,ANAPC16,BIRC5,CENPN,CENPO,CHMP2B,CKAP5,CLASP2,ERCC6L,INCENP,KPNB1,LMNB1,NUDC,NUP188,NUP62,POM121/POM121C,PPP2CB,PPP2R5D,PSMA3,PSMA7,PSMC1,PSMC3,PSMC4,PSMD10,PSMD13,PSMD3,PSMD6,PSME1,RPS27A,SKA2,SMC3,SPC24,TMPO,TUBA1A,TUBA1B,TUBA1C,TUBA3C/TUBA3D,TUBB4B,TUBB6,UBA52,UBE2E1,UBE2S,VPS4A
Regulation of eIF4 and p70S6K Signaling	4.71	0.199	-0.535	AGO1,EIF2B1,EIF2S1,EIF3E,EIF4A3,EIF4G3,FAU,IRS1,ITGAL,ITGB7,KRAS,PABPC1,PAIP2,PDPK1,PIK3CA,PIK3CD,PIK3R3,PPM1L,PPP2CB,PPP2R3A,PPP2R5D,RAF1,RPS13,RPS20,RPS23,RPS24,RPS25,RPS27A,RPS27L,RPS28,RPS29,RPS6,RPS6KB1,RPS9,RRAS2
Oxidative Phosphorylation	4.53	0.227	-2.2	ATP5F1E,ATP5PB,ATPAF2,COX11,COX15,COX4I1,MT-ATP6,MT-CO2,MT-CO3,MT-CYB,MT-ND1,MT-ND2,MT-ND3,MT-ND4,MT-ND4L,MT-ND5,NDUFA1,NDUFA10,NDUFA3,NDUFA5,NDUFB2,NDUFB6,NDUFB7,NDUFB9,VPS9D1
mTOR Signaling	4.39	0.186	0.209	AKT1S1,EIF3E,EIF4A3,EIF4G3,FAU,GPLD1,HIF1A,IRS1,KRAS,NAPEPLD,PDPK1,PIK3CA,PIK3CD,PIK3R3,PPM1L,PPP2CB,PPP2R3A,PPP2R5D,PRKAB2,RHOC,RHOG,RHOQ,RPS13,RPS20,RPS23,RPS24,RPS25,RPS27A,RPS27L,RPS28,RPS29,RPS6,RPS6KA1,RPS6KB1,RPS9,RRAS2,TSC2,VEGFA
Role of BRCA1 in DNA Damage Response	4.37	0.25	-1.508	ACTB,ATRIP,BABAM2,BRCA1,BRD7,E2F2,E2F5,FAAP100,FAAP24,FANCA,MLH1,MSH6,PHF10,POU2F1,RBBP8,RFC3,RFC5,SMARCA4,SMARCC2,SMARCD3
SRP-dependent cotranslational protein targeting to membrane	4.26	0.219	1.8	FAU,RPL12,RPL27A,RPL3,RPL31,RPL35A,RPL37A,RPL38,RPL39,RPL5,RPLP1,RPS13,RPS20,RPS23,RPS24,RPS25,RPS27A,RPS27L,RPS28,RPS29,RPS6,RPS9,SEC61A1,SRPRB,UBA52
Hereditary Breast Cancer Signaling	4.23	0.204	#NUM!	ACTB,BRCA1,BRD7,CCND1,CDK4,DDB2,FAAP100,FAAP24,FANCA,HDAC11,HDAC5,IRS1,KRAS,MLH1,MSH6,PHF10,PIK3CA,PIK3CD,PIK3R3,PTEN,RFC3,RFC5,RPS27A,RRAS2,SFN,SMARCA4,SMARCC2,SMARCD3,UBA52
Nonsense-Mediated Decay (NMD)	4.13	0.216	2.2	EIF4A3,FAU,PABPC1,RPL12,RPL27A,RPL3,RPL31,RPL35A,RPL37A,RPL38,RPL39,RPL5,RPLP1,RPS13,RPS20,RPS23,RPS24,RPS25,RPS27A,RPS27L,RPS28,RPS29,RPS6,RPS9,UBA52
Selenoamino acid metabolism	3.89	0.217	1.877	FAU,RPL12,RPL27A,RPL3,RPL31,RPL35A,RPL37A,RPL38,RPL39,RPL5,RPLP1,RPS13,RPS20,RPS23,RPS24,RPS25,RPS27A,RPS27L,RPS28,RPS29,RPS6,RPS9,UBA52
Fanconi Anemia Pathway	3.87	0.316	-0.577	ATRIP,EME1,ERCC1,FAAP100,FAAP20,FAAP24,FAN1,FANCA,FANCI,MUS81,RPS27A,UBA52
p53 Signaling	3.84	0.22	0.258	BIRC5,BRCA1,CCND1,CCNK,CDK4,CSNK1D,HIF1A,IRS1,JMY,PCNA,PERP,PIDD1,PIK3CA,PIK3CD,PIK3R3,PPP1R13B,PTEN,SCO2,SERPINE2,SFN,THBS1,TP53INP1
ILK Signaling	3.67	0.178	-0.707	ACTB,ACTN4,CCND1,CFL1,CREB3L4,FLNA,FN1,GSK3A,HIF1A,IRS1,ITGB7,LIMS1,MYH10,MYH7B,MYL5,MYL6,MYO10,NACA,NFKB2,PDPK1,PIK3CA,PIK3CD,PIK3R3,PPM1L,PPP2CB,PPP2R3A,PPP2R5D,PTEN,RHOC,RHOG,RHOQ,TGFB1I1,TMSB10/TMSB4X,VCL,VEGFA
Hedgehog ligand biogenesis	3.61	0.25	-1	DERL2,OS9,PSMA3,PSMA7,PSMC1,PSMC3,PSMC4,PSMD10,PSMD13,PSMD3,PSMD6,PSME1,RPS27A,SHH,SYVN1,UBA52
Class I MHC mediated antigen processing and presentation	3.44	0.151	-1.604	ANAPC11,ASB6,ASB8,ATG7,CALR,CANX,CUL5,CYBA,DCAF1,ELOB,ERAP1,FBXL8,FBXO11,FBXO2,FBXO21,FBXO41,HECW2,HMGB1,HSPA5,HUWE1,IKBKG,LRRC41,MGRN1,NCF1,PDIA3,PSMA3,PSMA7,PSMC1,PSMC3,PSMC4,PSMD10,PSMD13,PSMD3,PSMD6,PSME1,RNF123,RNF213,RPS27A,S100A9,SAR1B,SIAH1,SKP2,STUB1,TAP1,TRIM37,TRIM41,TRIP12,UBA1,UBA52,UBE2D3,UBE2E1,UBE2G2,UBE2J1,UBE2L6,UBE2S,UBR2
Deubiquitination	3.39	0.162	0.309	ACTB,ASXL2,BABAM2,BRCA1,DDB2,H2AC20,H2AC25,HIF1A,IKBKG,INO80,NOD1,PSMA3,PSMA7,PSMC1,PSMC3,PSMC4,PSMD10,PSMD13,PSMD3,PSMD6,PSME1,PTEN,PTRH2,RCE1,RIPK1,RNF123,RPS27A,RUVBL1,SKP2,SUDS3,TAF9B,TGFB1,TNKS2,TOMM70,UBA52,UCHL5,USP10,USP14,USP34,VDAC2,YY1,ZRANB1
PI3K/AKT Signaling	3.35	0.173	-0.962	CCND1,CDC37,GAB2,GSK3A,GYS1,HSP90AA1,HSP90AB1,HSP90B1,IKBKG,IL15RA,IL27RA,IL3RA,INPP5F,ITGAL,ITGB7,KRAS,LIMS1,NFKB2,NOS3,PDPK1,PIK3CA,PIK3CD,PIK3R3,PPM1L,PPP2CB,PPP2R3A,PPP2R5D,PTEN,RAF1,RPS6KB1,RRAS2,SFN,SYNJ2,TSC2
Cellular response to hypoxia	3.33	0.23	-0.728	ELOB,HIF1A,HIF1AN,PSMA3,PSMA7,PSMC1,PSMC3,PSMC4,PSMD10,PSMD13,PSMD3,PSMD6,PSME1,RPS27A,UBA52,UBE2D3,VEGFA
Hypoxia Signaling in the Cardiovascular System	3.33	0.23	-1.134	CREB3L4,CSNK1D,HIF1A,HIF1AN,HSP90AA1,HSP90AB1,HSP90B1,NOS3,NQO1,PTEN,UBE2D3,UBE2E1,UBE2G2,UBE2J1,UBE2L6,UBE2S,VEGFA
BAG2 Signaling Pathway	3.24	0.22	-0.333	BAG2,CHRNA7,HSP90AA1,HSPA5,NFKB2,PINK1,PSMA3,PSMA7,PSMC1,PSMC3,PSMC4,PSMD10,PSMD13,PSMD3,PSMD6,PSME1,SIRT3,STUB1
Transcriptional regulation by RUNX3	3.22	0.208	0	CCND1,ITGAL,KRAS,PSMA3,PSMA7,PSMC1,PSMC3,PSMC4,PSMD10,PSMD13,PSMD3,PSMD6,PSME1,RBPJ,RORC,RPS27A,SNW1,TGFB1,UBA52,WWTR1
Germ Cell-Sertoli Cell Junction Signaling	3.19	0.176	#NUM!	ACTB,ACTN4,BCAR1,CFL1,CTNNA1,IRS1,KRAS,LIMK2,MAP3K1,MAP3K12,MAP3K13,MTMR2,PAK1,PDPK1,PIK3CA,PIK3CD,PIK3R3,RHOC,RHOG,RHOQ,RRAS2,TGFB1,TGFB3,TUBA1A,TUBA1B,TUBA1C,TUBA3C/TUBA3D,TUBB4B,TUBB6,VCL
Cellular response to heat stress	3.16	0.206	-0.258	AKT1S1,BAG1,BAG2,CCAR2,COL4A6,CRYAB,DNAJB1,DNAJC2,EEF1A1,HSP90AA1,HSP90AB1,HSPA4L,HSPA5,HSPB1,HSPB8,NUP153,NUP188,NUP62,NUP88,POM121/POM121C
RAS processing	3.06	0.348	0.707	ABHD17A,ICMT,KRAS,LYPLA1,PDE6D,RCE1,RPS27A,UBA52
Cell Cycle Checkpoints	3.04	0.156	-2.16	ANAPC11,ANAPC16,ATRIP,BABAM2,BIRC5,BRCA1,CDC45,CENPN,CENPO,CKAP5,CLASP2,ERCC6L,INCENP,KAT5,NUDC,PKMYT1,PPP2CB,PPP2R5D,PSMA3,PSMA7,PSMC1,PSMC3,PSMC4,PSMD10,PSMD13,PSMD3,PSMD6,PSME1,RAD1,RAD17,RAD9A,RBBP8,RFC3,RFC5,RNF168,RPS27A,SFN,SKA2,SPC24,UBA52,UBE2E1,UBE2S
Mitochondrial Dysfunction	2.99	0.148	1.857	ATP1A1,ATP5F1E,ATP5PB,ATPAF2,BACE1,CACNA1D,CACNA2D2,CACNB2,CAPN1,COX11,COX15,COX4I1,CREB3L4,DHODH,DLD,GPX4,IRS1,MAPK7,MGST2,MT-ATP6,MT-CO2,MT-CO3,MT-CYB,MT-ND1,MT-ND2,MT-ND3,MT-ND4,MT-ND4L,MT-ND5,MT-ND6,NCSTN,NDUFA1,NDUFA10,NDUFA3,NDUFA5,NDUFB2,NDUFB6,NDUFB7,NDUFB9,PIK3CA,PIK3CD,PIK3R3,PINK1,PPP3R2,PRKAB2,SIRT3,SOD2,TOMM70,VDAC2,VPS9D1
Circadian Clock	2.99	0.237	0	CARM1,CRTC3,CSNK1D,CSNK1E,HIF1A,NCOA1,NPAS2,NRIP1,PPP1CA,RBM4,RPS27A,RXRA,SMARCD3,UBA52
Apelin Cardiomyocyte Signaling Pathway	2.99	0.2	0.688	ATP2A2,ATP2A3,GNA11,GNAI3,HIF1A,IRS1,MAPK15,MAPK7,MYL12B,MYL5,MYL6,NOS3,OPN1SW,PDIA3,PIK3CA,PIK3CD,PIK3R3,SLC9A3,SLC9A5,TGFB1
Processing of Capped Intron-Containing Pre-mRNA	2.98	0.154	-2.287	ACIN1,ALYREF,CPSF4,DDX23,DDX39A,DDX42,DHX38,EIF4A3,FAM32A,GLE1,HNRNPM,IK,LENG1,METTL3,MTREX,NUP153,NUP188,NUP62,NUP88,PCF11,PNN,POM121/POM121C,PPIE,PPIL2,RBM25,RBM39,RBMX2,SF3B2,SLBP,SNRNP35,SNRNP70,SNRPB,SNW1,SRRM2,SRSF12,SRSF4,SRSF9,TCERG1,UBL5,WBP11,WDR33,YBX1,ZCRB1
RHO GTPases Activate ROCKs	2.9	0.368	0.378	CFL1,LIMK2,MYH10,MYL12B,MYL6,PAK1,RHOC
Ribonucleotide Reductase Signaling Pathway	2.87	0.173	-1.347	ACTB,AKT1S1,BIRC5,BRD7,CCND1,CDK4,CREB3L4,E2F2,E2F5,H3C14,HIF1A,IRS1,KRAS,MYBL2,NFKB2,PARP9,PHF10,PIK3CA,PIK3CD,PIK3R3,SKP2,SMARCA4,SMARCC2,SMARCD3,THBS1,TNKS2,VEGFA,YBX1
Hedgehog 'off' state	2.78	0.189	-0.832	ADCY1,ADCY3,KIF7,PSMA3,PSMA7,PSMC1,PSMC3,PSMC4,PSMD10,PSMD13,PSMD3,PSMD6,PSME1,RPS27A,TUBA1A,TUBA1B,TUBA1C,TUBA3C/TUBA3D,TUBB4B,TUBB6,UBA52
Mitotic G2-G2/M phases	2.74	0.162	-1.061	CEP76,CKAP5,CSNK1D,CSNK1E,HSP90AA1,HSP90AB1,LIN9,MYBL2,MZT2B,NME7,OPTN,PKMYT1,PPP2CB,PSMA3,PSMA7,PSMC1,PSMC3,PSMC4,PSMD10,PSMD13,PSMD3,PSMD6,PSME1,RPS27A,TUBA1A,TUBA1B,TUBA1C,TUBA3C/TUBA3D,TUBB4B,TUBB6,TUBGCP4,UBA52
Autophagy	2.7	0.159	0.522	AKT1S1,ATG10,ATG7,BMP6,BNIP3,CREB3L4,GCGR,GNAI3,GSK3A,HIF1A,IRS1,KAT5,LAMP2,NFKB2,OPTN,PIK3CA,PIK3CD,PIK3R3,PPM1L,PPP2CB,PPP2R3A,PPP2R5D,PPP3R2,PRKAB2,PTEN,RAF1,RIPK1,SLC1A5,SLC7A5,SNAP29,TGFB1,TSC2,VEGFA,WIPI1
MAPK6/MAPK4 signaling	2.69	0.198	-0.816	AGO1,DNAJB1,HSPB1,NCOA3,PAK1,PSMA3,PSMA7,PSMC1,PSMC3,PSMC4,PSMD10,PSMD13,PSMD3,PSMD6,PSME1,RPS27A,TNRC6C,UBA52
TR/RXR Activation	2.69	0.18	-1.279	CCND1,GPS2,H3C14,HIF1A,HP,IRS1,KLF9,LDLR,NCOA1,NCOA3,NCOA4,PCNA,PFKP,PIK3CA,PIK3CD,PIK3R3,PINK1,RPS6KB1,RXRA,SLC16A3,SLC2A1,SYT12,VEGFA
Carboxyterminal post-translational modifications of tubulin	2.65	0.25	-1.508	TPGS2,TTLL13,TTLL3,TTLL9,TUBA1A,TUBA1B,TUBA1C,TUBA3C/TUBA3D,TUBB4B,TUBB6,VASH1
S Phase	2.65	0.192	0.229	CCND1,CDK4,E2F5,LIN9,PSMA3,PSMA7,PSMC1,PSMC3,PSMC4,PSMD10,PSMD13,PSMD3,PSMD6,PSME1,PTK6,RPS27A,SKP2,SMC3,UBA52
Signaling by ROBO receptors	2.64	0.184	0.655	ABL2,CLASP2,COL4A5,ELOB,ENAH,EVL,PAK1,PSMA3,PSMA7,PSMC1,PSMC3,PSMC4,PSMD10,PSMD13,PSMD3,PSMD6,PSME1,RPS27A,SRGAP1,UBA52,ZSWIM8
Metabolism of polyamines	2.58	0.224	0.277	AZIN2,NQO1,OAZ2,PSMA3,PSMA7,PSMC1,PSMC3,PSMC4,PSMD10,PSMD13,PSMD3,PSMD6,PSME1
Role of CHK Proteins in Cell Cycle Checkpoint Control	2.58	0.224	-1	BRCA1,E2F2,E2F5,PCNA,PPM1L,PPP2CB,PPP2R3A,PPP2R5D,RAD1,RAD17,RAD9A,RFC3,RFC5
HER-2 Signaling in Breast Cancer	2.58	0.155	0.378	AKT1S1,AREG,BIRC5,CCND1,CDK4,COPS6,COX11,COX15,COX4I1,ELF3,ERBB3,GLE1,GSK3A,IKBKG,IRS1,ITGB7,KPNB1,KRAS,MT-CO2,MT-CO3,NFKB2,NUP153,NUP188,NUP62,NUP88,PIK3CA,PIK3CD,PIK3R3,POM121/POM121C,PTEN,RAF1,RPS6,RPS6KB1,RRAS2,TSC2
SUMOylation of DNA replication proteins	2.57	0.244	-1.508	BIRC5,INCENP,NUP153,NUP188,NUP62,NUP88,PCNA,PIAS3,POM121/POM121C,SUMO2,TOP1
Mitotic G1 phase and G1/S transition	2.55	0.176	-0.243	CCND1,CDC45,CDK4,E2F2,E2F5,LIN9,MYBL2,PCNA,PPP2CB,PSMA3,PSMA7,PSMC1,PSMC3,PSMC4,PSMD10,PSMD13,PSMD3,PSMD6,PSME1,PTK6,RPS27A,SKP2,UBA52
Gap junction trafficking and regulation	2.54	0.273	-1.667	ACTB,CLTA,DNM2,TUBA1A,TUBA1B,TUBA1C,TUBA3C/TUBA3D,TUBB4B,TUBB6
Regulation of Apoptosis	2.53	0.231	0	PSMA3,PSMA7,PSMC1,PSMC3,PSMC4,PSMD10,PSMD13,PSMD3,PSMD6,PSME1,RPS27A,UBA52
Regulation of mitotic cell cycle	2.51	0.195	0.243	ANAPC11,ANAPC16,PSMA3,PSMA7,PSMC1,PSMC3,PSMC4,PSMD10,PSMD13,PSMD3,PSMD6,PSME1,RPS27A,SKP2,UBA52,UBE2E1,UBE2S
NIK-->noncanonical NF-kB signaling	2.51	0.22	0.277	NFKB2,PSMA3,PSMA7,PSMC1,PSMC3,PSMC4,PSMD10,PSMD13,PSMD3,PSMD6,PSME1,RPS27A,UBA52
Extra-nuclear estrogen signaling	2.5	0.205	-0.258	AREG,CCND1,GNAI3,GNB3,GNB5,GNG3,HSP90AA1,HSPB1,IGF1R,KRAS,NOS3,PDPK1,PIK3CA,PIK3R3,PRMT1
Chaperone Mediated Autophagy	2.49	0.318	0.378	EEF1A1,GFAP,HSP90AA1,HSP90AB1,LAMP2,RPS27A,UBA52
DNA Replication Pre-Initiation	2.45	0.184	0.229	ANAPC11,ANAPC16,H2AC20,KPNA1,KPNB1,PSMA3,PSMA7,PSMC1,PSMC3,PSMC4,PSMD10,PSMD13,PSMD3,PSMD6,PSME1,RPS27A,UBA52,UBE2E1,UBE2S
Degradation of beta-catenin by the destruction complex	2.41	0.191	0.243	CTBP1,CTBP2,PPP2CB,PPP2R5D,PSMA3,PSMA7,PSMC1,PSMC3,PSMC4,PSMD10,PSMD13,PSMD3,PSMD6,PSME1,RPS27A,UBA52,ZRANB1
AMPK Signaling	2.37	0.149	-0.943	ACTB,AKT1S1,BRD7,CCND1,CHRNA7,CHRNG,CKM,CREB3L4,EEF2,GNA11,GNAI3,GNB3,GNB5,GNG3,GYS1,IRS1,NOS3,ORAI2,PCK2,PFKP,PHF10,PHLPP1,PIK3CA,PIK3CD,PIK3R3,PPM1L,PPP2CB,PPP2R3A,PPP2R5D,PRKAB2,RPS6KB1,SLC2A1,SMARCA4,SMARCC2,SMARCD3,TSC2
Protein folding	2.33	0.184	-0.943	ACTB,CCT7,CSNK2B,DCAF7,GAPDHS,GNA11,GNB3,GNB5,GNG3,TBCB,TBCE,TCP1,TUBA1A,TUBA1B,TUBA1C,TUBA3C/TUBA3D,TUBB4B,TUBB6
Neddylation	2.31	0.148	-1.333	ASB6,ASB8,BIRC5,BRCA1,CISH,COMMD3,COMMD7,COPS6,CUL5,DCAF11,DCAF13,DCAF7,DDB2,ELOB,FBXL8,FBXO11,FBXO2,FBXO21,FBXO41,HIF1A,LRRC41,PSMA3,PSMA7,PSMC1,PSMC3,PSMC4,PSMD10,PSMD13,PSMD3,PSMD6,PSME1,RPS27A,SKP2,SPSB3,UBA52,UBE2D3
RHO GTPases Activate Formins	2.26	0.167	-2.711	ACTB,BIRC5,CENPN,CENPO,CKAP5,CLASP2,DAAM1,ERCC6L,EVL,FMNL1,INCENP,NUDC,PPP2CB,PPP2R5D,RHOC,SKA2,SPC24,TUBA1A,TUBA1B,TUBA1C,TUBA3C/TUBA3D,TUBB4B,TUBB6
Glycolysis I	2.25	0.292	-1.134	ENO3,ENO4,GAPDH,GAPDHS,PFKP,PGAM2,PKM
RHO GTPases activate IQGAPs	2.25	0.267	-1.414	ACTB,CTNNA1,TUBA1A,TUBA1B,TUBA1C,TUBA3C/TUBA3D,TUBB4B,TUBB6
Coronavirus Replication Pathway	2.22	0.233	-1.265	COPG2,GSK3A,IFITM10,TUBA1A,TUBA1B,TUBA1C,TUBA3C/TUBA3D,TUBB4B,TUBB6,ZCRB1
Regulation of TP53 Activity through Phosphorylation	2.21	0.183	-1.213	ATRIP,BRCA1,CSNK2B,KAT5,NOC2L,PRKAB2,RAD1,RAD17,RAD9A,RBBP8,RFC3,RFC5,RPS27A,TAF15,TAF9B,TP53INP1,UBA52
Regulation of RUNX2 expression and activity	2.2	0.197	0	PSMA3,PSMA7,PSMC1,PSMC3,PSMC4,PSMD10,PSMD13,PSMD3,PSMD6,PSME1,RPS27A,SKP2,STUB1,UBA52
Signaling by ERBB2	2.2	0.22	0.302	CDC37,CUL5,ERBB3,HSP90AA1,KRAS,NRG4,PIK3CA,PTK6,RPS27A,STUB1,UBA52
Semaphorin interactions	2.19	0.203	0.277	CFL1,FES,HSP90AA1,HSP90AB1,LIMK2,MYH10,MYL12B,MYL6,PAK1,PLXNC1,RHOC,SEMA4A,SEMA4D
Mitotic Roles of Polo-Like Kinase	2.19	0.203	#NUM!	ANAPC11,CAPN1,HSP90AA1,HSP90AB1,HSP90B1,PKMYT1,PLK5,PPM1L,PPP2CB,PPP2R3A,PPP2R5D,SMC3,TGFB1
Cardiac Hypertrophy Signaling	2.18	0.145	-1.567	ADCY1,ADCY3,CACNA1D,CACNA2D2,CACNB2,EIF2B1,GNA11,GNAI3,GNB3,GNB5,GNG3,HSPB1,IGF1R,IRS1,KRAS,MAP3K1,MAP3K12,MAP3K13,MAPKAPK3,MYL12B,MYL5,MYL6,OPN1SW,PDIA3,PIK3CA,PIK3CD,PIK3R3,PPP3R2,RAF1,RHOC,RHOG,RHOQ,RPS6KA1,RPS6KB1,RRAS2,TGFB1,TGFB3
Kinetochore Metaphase Signaling Pathway	2.17	0.174	-0.5	ANAPC11,ARPP19,BIRC5,CENPN,CENPO,H2AC18/H2AC19,H2AC20,INCENP,KAT5,MACROH2A1,MXD3,PPP1CA,PPP1R3D,PPP2R5D,REC8,SKA2,SMC3,SPC24,STAG3
Glucocorticoid Receptor Signaling	2.17	0.128	#NUM!	ACTB,ATP5F1E,ATP5PB,BAG1,BRCA1,BRD7,CEBPA,GABPA,H3C14,HLA-DMA,HMGB1,HP,HSP90AA1,HSP90AB1,HSP90B1,HSPA5,IKBKG,IL15RA,IL27RA,IL3RA,IRS1,KRAS,KRT24,KRT7,KRT8,KRT80,KRT81,KRT86,MAP3K1,MT-ATP6,MT-CYB,MT-ND1,MT-ND2,MT-ND3,MT-ND4,MT-ND4L,MT-ND5,MT-ND6,NCOA1,NCOA3,NDUFA10,NDUFA3,NDUFA5,NDUFB2,NDUFB6,NDUFB7,NDUFB9,NFKB2,NOS3,NRIP1,PCK2,PHF10,PIK3CA,PIK3CD,PIK3R3,PPP3R2,PRKAB2,RAF1,RRAS2,RXRA,SMARCA4,SMARC…
Oleate Biosynthesis II (Animals)	2.16	0.444	-2	FADS1,FADS2,SCD,SCD5
Asparagine N-linked glycosylation	2.15	0.258	0	ALG1,CALR,CANX,DHDDS,DPAGT1,FUT8,PDIA3,SLC35C1
TAK1-dependent IKK and NF-kappa-B activation	2.14	0.227	-0.632	HMGB1,IKBKG,IRAK1,NFKB2,NKIRAS1,NKIRAS2,NOD1,RPS27A,UBA52,USP14
2-oxobutanoate Degradation I	2.13	0.6	#NUM!	DLD,MMUT,PCCB
HDR through Homologous Recombination (HRR) or Single Strand Annealing (SSA)	2.13	0.173	-1.606	ATRIP,BABAM2,BRCA1,EME1,ERCC1,KAT5,MUS81,PCNA,POLH,RAD1,RAD17,RAD9A,RBBP8,RFC3,RFC5,RNF168,RPS27A,SUMO2,UBA52
Synthesis of DNA	2.12	0.169	0	ANAPC11,ANAPC16,PCNA,PSMA3,PSMA7,PSMC1,PSMC3,PSMC4,PSMD10,PSMD13,PSMD3,PSMD6,PSME1,RFC3,RFC5,RPS27A,SKP2,UBA52,UBE2E1,UBE2S
Cell Cycle Regulation by BTG Family Proteins	2.1	0.237	1	CCND1,CDK4,E2F2,E2F5,PPM1L,PPP2CB,PPP2R3A,PPP2R5D,PRMT1
TCF dependent signaling in response to WNT	2.08	0.151	-0.557	CCDC88C,CSNK1E,CSNK2B,CTBP1,DKK1,DKK2,FZD4,H2AC20,KAT5,KMT2D,KREMEN2,PPP2CB,PPP2R5D,PSMA3,PSMA7,PSMC1,PSMC3,PSMC4,PSMD10,PSMD13,PSMD3,PSMD6,PSME1,RPS27A,RUVBL1,SMARCA4,TNKS2,UBA52,USP34
ERB2-ERBB3 Signaling	2.07	0.197	0.277	CCND1,ERBB3,GSK3A,IRS1,KRAS,NRG4,PDPK1,PIK3CA,PIK3CD,PIK3R3,PTEN,RAF1,RRAS2
14-3-3-mediated Signaling	2.07	0.165	0.277	AKT1S1,GFAP,GSK3A,IRS1,KRAS,PDIA3,PIK3CA,PIK3CD,PIK3R3,RAF1,RPS6KA1,RRAS2,SFN,SRPK2,TSC2,TUBA1A,TUBA1B,TUBA1C,TUBA3C/TUBA3D,TUBB4B,TUBB6
Renal Cell Carcinoma Signaling	2.06	0.185	0.707	ELOB,HIF1A,IRS1,KRAS,PAK1,PIK3CA,PIK3CD,PIK3R3,RAF1,RPS27A,RRAS2,SLC2A1,TGFB1,UBA52,VEGFA
L-DOPA Degradation	2.04	1	#NUM!	COMT,LRTOMT
Senescence Pathway	2.04	0.139	-0.493	ACVR2A,ANAPC11,ASXL2,CACNA1D,CACNA2D2,CACNB2,CAPN1,CCND1,CDK4,CEBPB,DLD,DMTF1,E2F2,E2F5,ELF3,IKBKG,ING1,IRS1,KRAS,MAPK15,MAPK7,MAPKAPK3,NFKB2,PCGF1,PIK3CA,PIK3CD,PIK3R3,PPM1L,PPP1CA,PPP2CB,PPP2R3A,PPP2R5D,PPP3R2,PTEN,RAF1,RRAS2,SOD2,STING1,TGFB1,TGFB3,YPEL3
MicroRNA Biogenesis Signaling Pathway	2.04	0.151	-1.347	AGO1,BMP6,BRCA1,DNAJB1,EXOSC4,EXOSC5,EXOSC9,GLE1,HSP90AA1,HSP90AB1,HSP90B1,IRS1,KRAS,NUP153,NUP188,NUP62,NUP88,PIK3CA,PIK3CD,PIK3R3,POM121/POM121C,RPS6KB1,RRAS2,TGFB1,TGFB3,TUT7,VEGFA,XRN1
DDX58/IFIH1-mediated induction of interferon-alpha/beta	2.04	0.189	0	HMGB1,HSP90AA1,HSP90AB1,IKBKG,MAP3K1,NFKB2,NKIRAS1,NKIRAS2,RIPK1,RPS27A,TOMM70,UBA52,UBE2D3,UBE2L6
Mitotic Prometaphase	2.03	0.149	-2.191	BIRC5,CENPN,CENPO,CEP76,CKAP5,CLASP2,CSNK1D,CSNK1E,CSNK2B,ERCC6L,HSP90AA1,INCENP,MZT2B,NCAPD2,NME7,NUDC,NUMA1,PPP2CB,PPP2R5D,SKA2,SMC3,SMC4,SPC24,TUBA1A,TUBA1B,TUBA1C,TUBA3C/TUBA3D,TUBB4B,TUBB6,TUBGCP4
Aldosterone Signaling in Epithelial Cells	2.02	0.154	1	CRYAA/LOC102724652,CRYAB,DNAJB1,DNAJB12,DNAJB13,DNAJC14,DNAJC16,DNAJC18,DNAJC2,DNAJC24,HSP90AA1,HSP90AB1,HSP90B1,HSPA4L,HSPA5,HSPB1,HSPB8,ICMT,IRS1,KRAS,PDIA3,PDPK1,PIK3CA,PIK3CD,PIK3R3,RAF1
Remodeling of Epithelial Adherens Junctions	2.02	0.194	#NUM!	ACTB,ACTN4,ACTR3,CTNNA1,DNM2,RAB5B,TUBA1A,TUBA1B,TUBA1C,TUBA3C/TUBA3D,TUBB4B,TUBB6,VCL
Signaling by NOTCH4	2.01	0.183	-0.258	NCSTN,PSMA3,PSMA7,PSMC1,PSMC3,PSMC4,PSMD10,PSMD13,PSMD3,PSMD6,PSME1,RBPJ,RPS27A,SNW1,UBA52
Prostate Cancer Signaling	2	0.168	#NUM!	CCND1,CREB3L4,E2F2,E2F5,HDAC11,HDAC5,HSP90AA1,HSP90AB1,HSP90B1,IRS1,KRAS,NFKB2,PDPK1,PIK3CA,PIK3CD,PIK3R3,PTEN,RAF1,RRAS2
Unfolded protein response	1.99	0.178	-1.667	ATF6,CALR,CANX,CEBPA,CEBPB,DNAJB1,DNAJB12,DNAJB13,DNAJC14,DNAJC16,DNAJC18,ERO1B,HSP90B1,HSPA5,OS9,SYVN1
ATF6 (ATF6-alpha) activates chaperone genes	1.97	0.4	-2	ATF6,CALR,HSP90B1,HSPA5
Calcium Transport I	1.97	0.4	0	ATP2A2,ATP2A3,ATP2B1,ATP2C2
Dolichyl-diphosphooligosaccharide Biosynthesis	1.97	0.4	-2	ALG1,DPAGT1,DPM1,DPM2
PTEN Regulation	1.97	0.158	0.728	AGO1,CSNK2B,HDAC5,MTA2,PHC3,PSMA3,PSMA7,PSMC1,PSMC3,PSMC4,PSMD10,PSMD13,PSMD3,PSMD6,PSME1,PTEN,REST,RPS27A,SALL4,STUB1,TNKS2,TNRC6C,UBA52
Transcriptional Regulation by VENTX	1.95	0.225	0.333	AGO1,ANAPC11,ANAPC16,CCND1,CEBPB,CSF1R,TNRC6C,UBE2E1,UBE2S
RHO GTPases activate PAKs	1.95	0.286	0	CTTN,FLNA,MYH10,MYL12B,MYL6,PAK1
Signaling by PTK6	1.94	0.204	1.508	BCAR1,CCND1,CDK4,ERBB3,HIF1A,KRAS,NRG4,PTK6,RPS27A,SRMS,UBA52
FAT10 Signaling Pathway	1.94	0.204	#NUM!	PSMA3,PSMA7,PSMC1,PSMC3,PSMC4,PSMD10,PSMD13,PSMD3,PSMD6,PSME1,UBA1
Telomerase Signaling	1.93	0.168	-1	ELF3,HDAC11,HDAC5,HSP90AA1,HSP90AB1,HSP90B1,IRS1,KRAS,PDPK1,PIK3CA,PIK3CD,PIK3R3,PPM1L,PPP2CB,PPP2R3A,PPP2R5D,RAF1,RRAS2
Cytoprotection by HMOX1	1.89	0.194	-1.155	CARM1,COX11,COX20,COX4I1,HM13,MT-CO2,MT-CO3,NCOA1,PTK6,RXRA,SCO2,SMARCD3
Endometrial Cancer Signaling	1.89	0.194	-0.632	CCND1,CTNNA1,IRS1,KRAS,MLH1,PDPK1,PIK3CA,PIK3CD,PIK3R3,PTEN,RAF1,RRAS2
DNA Damage Bypass	1.87	0.208	0	PCNA,POLH,REV1,RFC3,RFC5,RPS27A,SPRTN,UBA52,UBE2L6,USP10
RHO GTPases activate PKNs	1.86	0.25	-0.378	MYH10,MYL12B,MYL6,PAK1,PDPK1,RHOC,SFN
Superpathway of Citrulline Metabolism	1.86	0.312	1.342	ARG1,ASS1,GLS,NOS3,PRODH
RHO GTPase cycle	1.82	0.127	-0.132	ABI2,ABL2,ACTB,ANKFY1,ARFGAP3,ARHGAP45,ARHGDIA,ARHGEF40,BAIAP2L2,CCT7,CDC37,CYBA,CYFIP1,DAAM1,DEPDC1B,DOCK3,DST,EMC3,FAM13A,FAM83B,FARP1,FMNL1,GOLGA3,GOLGA8K (includes others),HSP90AA1,HSP90AB1,LETM1,LMNB1,MCF2L,MTX1,MYO9A,NCF1,NDUFA5,NET1,NGEF,NIPSNAP2,NISCH,NOXA1,NUDC,OPHN1,PAK1,PIK3CA,PIK3R3,PLEKHG3,RHOC,RHOG,RHOQ,RRAS2,SCRIB,SH3PXD2A,SLC1A5,SRGAP1,TMOD3,TMPO,TPM4,TUBA1B,WDR6
ISG15 antiviral mechanism	1.81	0.183	0.277	EIF4A3,EIF4G3,KPNA1,KPNB1,NUP153,NUP188,NUP62,NUP88,POM121/POM121C,RPS27A,UBA52,UBE2E1,UBE2L6
Assembly and cell surface presentation of NMDA receptors	1.81	0.214	-1.667	GRIN2C,GRIN2D,NBEA,TUBA1A,TUBA1B,TUBA1C,TUBA3C/TUBA3D,TUBB4B,TUBB6
Aggrephagy	1.81	0.214	-1.667	HSP90AA1,RPS27A,TUBA1A,TUBA1B,TUBA1C,TUBA3C/TUBA3D,TUBB4B,TUBB6,UBA52
C-type lectin receptors (CLRs)	1.79	0.154	0	IKBKG,KRAS,MUC4,MUC5AC,MUC5B,MUC6,NFKB2,PAK1,PDPK1,PSMA3,PSMA7,PSMC1,PSMC3,PSMC4,PSMD10,PSMD13,PSMD3,PSMD6,PSME1,RAF1,RPS27A,UBA52
Huntington's Disease Signaling	1.78	0.135	-0.277	ATP5F1E,ATP5PB,CAPN1,CLTA,CREB3L4,DNAJB1,DNM2,GLS,GNA11,GNB3,GNB5,GNG3,HDAC11,HDAC5,HSPA5,IGF1R,IRS1,PDPK1,PIK3CA,PIK3CD,PIK3R3,PSMA3,PSMA7,PSMC1,PSMC3,PSMC4,PSMD10,PSMD13,PSMD3,PSMD6,PSME1,REST,RPS27A,TAF9B,TCERG1,TGM2,UBA52,UBE2S
TNF signaling	1.77	0.193	-0.302	CLIP3,IKBKG,OPTN,OTULIN,RACK1,RIPK1,RNF31,RPS27A,STUB1,UBA52,UBE2D3
PIP3 activates AKT signaling	1.75	0.154	0.655	AKT1S1,AREG,ERBB3,FGF22,GAB2,GSK3A,IER3,IRAK1,IRAK4,IRS1,NRG4,PDPK1,PHLPP1,PIK3CA,PIK3CD,PIK3R3,PPP2CB,PPP2R5D,PTEN,RHOG,TSC2
Glucose metabolism	1.75	0.175	-0.535	G6PC3,MDH1,NUP153,NUP188,NUP62,NUP88,PCK2,PFKP,PKM,POM121/POM121C,PPP2CB,PPP2R5D,SLC25A11,SLC37A2
Protein ubiquitination	1.7	0.233	-0.378	OTULIN,RPS27A,UBA1,UBA52,UBE2E1,UBE2G2,UBE2S
Signaling by CSF3 (G-CSF)	1.7	0.233	0.378	CUL5,ELOB,GAB2,KRAS,RPS27A,UBA52,UBE2D3
KEAP1-NFE2L2 pathway	1.7	0.169	0.258	BRCA1,CSNK2B,PSMA3,PSMA7,PSMC1,PSMC3,PSMC4,PSMD10,PSMD13,PSMD3,PSMD6,PSME1,RPS27A,SKP2,UBA52
Small Cell Lung Cancer Signaling	1.7	0.165	1	CCND1,CDK4,E2F2,E2F5,HDAC11,HDAC5,IKBKG,IRS1,NFKB2,PIAS3,PIK3CA,PIK3CD,PIK3R3,PTEN,RXRA,SKP2
Regulation of mRNA stability by proteins that bind AU-rich elements	1.68	0.205	-1	ANP32A,EXOSC4,EXOSC5,EXOSC9,HSPB1,PABPC1,RPS27A,UBA52,XRN1
BER (Base Excision Repair) Pathway	1.68	0.205	-1.667	HMGB1,HUWE1,OGG1,PCNA,PNKP,POLG,RFC3,RFC5,XRCC1
NGF Signaling	1.67	0.156	-1.147	CREB3L4,IKBKG,IRS1,KRAS,MAP3K1,MAP3K12,MAP3K13,MAPK7,NFKB2,PDPK1,PIK3CA,PIK3CD,PIK3R3,RAF1,RHOG,RPS6KA1,RPS6KB1,RRAS2,SMPD4
NAD Signaling Pathway	1.67	0.15	-1.528	BMP6,CEBPB,DXO,ETFA,H1-10,H1-2,HIF1A,IRS1,LDHD,NFKB2,PARP9,PIK3CA,PIK3CD,PIK3R3,PRKAB2,SIRT3,SLC29A4,SLC7A5,SOD2,TGFB1,TNKS2,VEGFA
Phosphatidylcholine Biosynthesis I	1.65	0.429	#NUM!	CEPT1,CHKA,PCYT1A
TNFR2 non-canonical NF-kB pathway	1.64	0.179	0	PSMA3,PSMA7,PSMC1,PSMC3,PSMC4,PSMD10,PSMD13,PSMD3,PSMD6,PSME1,RPS27A,UBA52
Melanoma Signaling	1.64	0.192	0.333	CCND1,CDK4,IRS1,KRAS,PIK3CA,PIK3CD,PIK3R3,PTEN,RAF1,RRAS2
Mismatch Repair in Eukaryotes	1.64	0.278	-0.447	MLH1,MSH6,PCNA,RFC3,RFC5
L1CAM interactions	1.64	0.154	-1.147	ACTB,CD24,CLTA,CSNK2B,DNM2,EZR,LAMA5,NRCAM,PAK1,RANBP9,RPS6KA1,SPTB,SPTBN2,TUBA1A,TUBA1B,TUBA1C,TUBA3C/TUBA3D,TUBB4B,TUBB6
Bile acid and bile salt metabolism	1.62	0.226	0.378	ACOT8,CYP8B1,HSD3B7,NCOA1,OSBPL2,OSBPL7,RXRA
Actin Cytoskeleton Signaling	1.62	0.136	0.408	ABI2,ACTB,ACTN4,ACTR3,BCAR1,CFL1,CYFIP1,EZR,FGF13,FGF22,FLNA,FN1,IRS1,ITGAL,ITGB7,KRAS,LIMK2,MYH10,MYH7B,MYL12B,MYL5,MYL6,MYO10,PAK1,PIK3CA,PIK3CD,PIK3R3,RAF1,RRAS2,TMSB10/TMSB4X,TTN,VCL
NADH Repair	1.6	0.667	#NUM!	GAPDH,NAXE
1,25-dihydroxyvitamin D3 Biosynthesis	1.6	0.667	#NUM!	CYP27B1,POR
ID1 Signaling Pathway	1.59	0.139	-1.732	ACVR2A,ATF6,BIRC5,CCND1,CDK4,CHRNA7,CHRNG,FN1,HIF1A,IGF1R,IRS1,KRAS,NFKB2,PIK3CA,PIK3CD,PIK3R3,PTEN,RAF1,REST,RHOC,RRAS2,S100A9,SEMA4C,SHH,TGFB1,TGFB3,TGM2,VEGFA
Meiotic synapsis	1.59	0.189	0	BRCA1,DIDO1,H2AC20,LMNB1,REC8,SMC3,STAG3,SUN2,SYCE1,SYCP3
Signaling by TGF-beta Receptor Complex	1.59	0.189	-1.897	LTBP3,PMEPA1,PPP1CA,RPS27A,STUB1,TGFB1,TGFB3,UBA52,UCHL5,ZFYVE9
ABC-family proteins mediated transport	1.58	0.16	-1	DERL1,DERL2,EIF2S1,OS9,PSMA3,PSMA7,PSMC1,PSMC3,PSMC4,PSMD10,PSMD13,PSMD3,PSMD6,PSME1,RPS27A,UBA52
VEGF Signaling	1.58	0.16	-0.535	ACTB,ACTN4,EIF2B1,EIF2S1,HIF1A,IRS1,KRAS,NOS3,PIK3CA,PIK3CD,PIK3R3,RAF1,RRAS2,SFN,VCL,VEGFA
Cyclins and Cell Cycle Regulation	1.58	0.167	0.632	CCND1,CDK4,E2F2,E2F5,HDAC11,HDAC5,PPM1L,PPP2CB,PPP2R3A,PPP2R5D,RAF1,SKP2,TGFB1,TGFB3
MyD88 cascade initiated on plasma membrane	1.57	0.24	-0.816	IKBKG,IRAK1,IRAK4,MAP3K1,RPS27A,UBA52
Gluconeogenesis I	1.57	0.24	0	ENO3,ENO4,GAPDH,GAPDHS,MDH1,PGAM2
TCR signaling	1.57	0.152	-0.229	ENAH,EVL,IKBKG,PAK1,PDPK1,PIK3CA,PSMA3,PSMA7,PSMC1,PSMC3,PSMC4,PSMD10,PSMD13,PSMD3,PSMD6,PSME1,PTEN,RPS27A,UBA52
Cytosolic sensors of pathogen-associated DNA	1.57	0.196	-0.333	IKBKG,NFKB2,NKIRAS1,NKIRAS2,RIPK1,RPS27A,STAT6,STING1,UBA52
Apelin Endothelial Signaling Pathway	1.56	0.148	0.943	ADCY1,ADCY3,AQP2,GNA11,GNAI3,GNB3,GNB5,GNG3,HDAC5,HIF1A,IRS1,KRAS,NFKB2,NOS3,PIK3CA,PIK3CD,PIK3R3,PRKAB2,RAF1,RPS6KB1,RRAS2
Inhibition of ARE-Mediated mRNA Degradation Pathway	1.56	0.145	0	AGO1,CNOT8,EXOSC4,EXOSC5,EXOSC9,MAPK15,MAPK7,PPM1L,PPP2CB,PPP2R3A,PPP2R5D,PSMA3,PSMA7,PSMC1,PSMC3,PSMC4,PSMD10,PSMD13,PSMD3,PSMD6,PSME1,SFN,XRN1
Hedgehog 'on' state	1.54	0.165	-0.535	KIF7,PSMA3,PSMA7,PSMC1,PSMC3,PSMC4,PSMD10,PSMD13,PSMD3,PSMD6,PSME1,RPS27A,SHH,UBA52
Pancreatic Adenocarcinoma Signaling	1.51	0.15	0.277	BIRC5,CCND1,CDK4,E2F2,E2F5,GPLD1,HDAC11,HDAC5,IRS1,KRAS,NAPEPLD,NFKB2,PIK3CA,PIK3CD,PIK3R3,RAF1,TGFB1,TGFB3,VEGFA
HIPPO signaling	1.5	0.163	0.707	CSNK1D,CSNK1E,FRMD6,PPM1L,PPP1CA,PPP1R3D,PPP2CB,PPP2R3A,PPP2R5D,SCRIB,SFN,SKP2,WWC1,WWTR1
Aryl Hydrocarbon Receptor Signaling	1.49	0.144	1	AHR,ALDH1L2,CCND1,CDK4,CYP1B1,CYP3A5,HSP90AA1,HSP90AB1,HSP90B1,HSPB1,MGST2,NCOA3,NFIC,NFKB2,NQO1,NRIP1,RXRA,SMARCA4,TFF1,TGFB1,TGFB3,TGM2
Phosphatidylethanolamine Biosynthesis II	1.48	0.375	#NUM!	CEPT1,CHKA,PIGF
Integration of energy metabolism	1.47	0.155	0.577	ADCY1,ADCY3,CACNA1D,CACNA2D2,CACNB2,GCGR,GNA11,GNB3,GNB5,GNG3,MLX,PPP2CB,PPP2R5D,PRKAB2,SLC2A1,STXBP1
Non-Small Cell Lung Cancer Signaling	1.47	0.158	-0.333	CCND1,CDK4,E2F2,E2F5,HDAC11,HDAC5,IRS1,KRAS,PDPK1,PIK3CA,PIK3CD,PIK3R3,RAF1,RRAS2,RXRA
Coronavirus Pathogenesis Pathway	1.46	0.138	-1	CCND1,CDK4,E2F2,E2F5,EEF1A1,FAU,HDAC11,HDAC5,HIF1A,KPNB1,NFKB2,RIPK1,RPS13,RPS20,RPS23,RPS24,RPS25,RPS27A,RPS27L,RPS28,RPS29,RPS6,RPS9,STING1,TGFB1,TOMM70
Endoplasmic Reticulum Stress Pathway	1.45	0.25	-2.236	ATF6,CALR,EIF2S1,HSP90B1,HSPA5
Endocannabinoid Developing Neuron Pathway	1.45	0.147	0.243	ADCY1,ADCY3,AKT1S1,BRCA1,CCND1,CREB3L4,GNAI3,GNB3,GNB5,GNG3,IRS1,KRAS,MAPK15,MAPK7,PIK3CA,PIK3CD,PIK3R3,RAF1,RRAS2
Mitochondrial biogenesis	1.43	0.172	-1.508	CARM1,CRTC3,GABPA,NCOA1,PERM1,PRKAB2,RXRA,SIRT3,SMARCD3,SOD2,TFB2M
Ephrin A Signaling	1.41	0.184	#NUM!	BCAR1,CFL1,EPHA1,IRS1,NGEF,PAK1,PIK3CA,PIK3CD,PIK3R3
RAC Signaling	1.4	0.144	0.243	ABI2,ACTR3,CFL1,CYFIP1,IRS1,ITGAL,ITGB7,KRAS,LIMK2,MAP3K1,MCF2L,NCF1,NFKB2,PAK1,PIK3CA,PIK3CD,PIK3R3,RAF1,RPS6KB1,RRAS2
MyD88:MAL(TIRAP) cascade initiated on plasma membrane	1.38	0.19	-1.414	HMGB1,IKBKG,IRAK1,IRAK4,MAP3K1,RPS27A,S100A9,UBA52
Epithelial Adherens Junction Signaling	1.36	0.139	0.218	ACTR3,ACVR2A,CFL1,CTNNA1,FRMD6,IGF1R,KIF20A,KRAS,LIMK2,MYH10,MYL12B,PAK1,PPM1L,PPP2CB,PPP2R3A,PPP2R5D,PRKAB2,PTEN,RRAS2,SFN,VCL,WWC1
RAF/MAP kinase cascade	1.34	0.128	0.87	ACTB,AREG,ERBB3,FGF22,FN1,GRIN2D,IL3RA,IRS1,KRAS,NRG4,PIK3CA,PPP2CB,PPP2R5D,PSMA3,PSMA7,PSMC1,PSMC3,PSMC4,PSMD10,PSMD13,PSMD3,PSMD6,PSME1,RAF1,RANBP9,RASA4,RGL2,RPS27A,SPTB,SPTBN2,UBA52,VCL,WDR83
Salvage Pathways of Pyrimidine Deoxyribonucleotides	1.33	0.333	#NUM!	APOBEC3A,APOBEC3B,APOBEC3G
Metabolism of nitric oxide: NOS3 activation and regulation	1.33	0.267	0	DNM2,HSP90AA1,LYPLA1,NOS3
Choline Biosynthesis III	1.33	0.267	2	CEPT1,GPLD1,NAPEPLD,PCYT1A
Methylmalonyl Pathway	1.32	0.5	#NUM!	MMUT,PCCB
Glutathione Redox Reactions II	1.32	0.5	#NUM!	GLRX,PDIA3
MHC class II antigen presentation	1.31	0.144	-2.828	AP1S2,CANX,CLTA,CTSH,DNM2,HLA-DMA,KIF20A,KLC1,KLC3,LGMN,SAR1B,SPTBN2,TUBA1A,TUBA1B,TUBA1C,TUBA3C/TUBA3D,TUBB4B,TUBB6
Signaling by VEGF	1.31	0.148	0	ABI2,ACTB,BCAR1,CTNNA1,CYBA,CYFIP1,HSP90AA1,HSPB1,KRAS,MAPKAPK3,NCF1,NOS3,PAK1,PDPK1,PIK3CA,VEGFA
Activation of NMDA receptors and postsynaptic events	1.31	0.157	-2.111	ADCY1,GRIN2C,GRIN2D,KRAS,PDPK1,PRKAB2,RPS6KA1,TUBA1A,TUBA1B,TUBA1C,TUBA3C/TUBA3D,TUBB4B,TUBB6
FLT3 Signaling in Hematopoietic Progenitor Cells	1.31	0.157	-0.832	CREB3L4,GAB2,IRS1,KRAS,PDPK1,PIK3CA,PIK3CD,PIK3R3,RAF1,RPS6KA1,RPS6KB1,RRAS2,STAT6
FLT3 Signaling	1.3	0.194	1.89	ABL2,GAB2,KRAS,PIK3CA,RPS27A,SLA2,UBA52
CXCR4 Signaling	1.3	0.136	0.894	ADCY1,ADCY3,BCAR1,GNA11,GNAI3,GNB3,GNB5,GNG3,IRS1,KRAS,MYL12B,MYL5,MYL6,OPN1SW,PAK1,PIK3CA,PIK3CD,PIK3R3,RAF1,RHOC,RHOG,RHOQ,RRAS2
ESR-mediated signaling	1.3	0.145	-2.183	AGO1,CARM1,CCND1,H2AC20,HSP90AA1,HSP90AB1,KAT5,NCOA1,NCOA3,NR5A2,NRIP1,POU2F1,PRMT1,SMC3,TFF1,TNRC6C,YY1
Ceramide Signaling	1.29	0.152	-0.277	IRS1,KRAS,MAP3K1,NFKB2,PIK3CA,PIK3CD,PIK3R3,PPM1L,PPP2CB,PPP2R3A,PPP2R5D,RAF1,RRAS2,SMPD4
Mitotic Prophase	1.27	0.149	-0.775	ARPP19,GORASP1,H2AC20,KMT5A,LMNB1,NCAPH2,NUMA1,NUP153,NUP188,NUP62,NUP88,POM121/POM121C,PPP2CB,SMC4,TMPO
Kinesins	1.26	0.167	-2.53	KIF1C,KIF20A,KLC1,KLC3,TUBA1A,TUBA1B,TUBA1C,TUBA3C/TUBA3D,TUBB4B,TUBB6
Mitochondrial translation	1.25	0.151	0.535	GADD45GIP1,MRPL19,MRPL20,MRPL24,MRPL32,MRPL49,MRPL51,MRPL52,MRPL58,MRPS18C,MRPS25,MRPS33,MRPS7,MRRF
Sumoylation Pathway	1.24	0.147	0.535	ARHGDIA,CEBPA,CTBP1,CTBP2,DAXX,NFKB2,PCNA,RFC3,RFC5,RHOC,RHOG,RHOQ,SAE1,STUB1,SUMO2
HIF1α Signaling	1.23	0.13	-0.392	BMP6,ELOB,HIF1A,HIF1AN,HSP90AA1,HSPA5,IRS1,KRAS,MMP24,MMP25,NCF1,NCOA1,PIK3CA,PIK3CD,PIK3R3,PKM,PPP3R2,RACK1,RAF1,RORC,RPS6,RPS6KB1,RRAS2,SLC2A1,STUB1,TGFB1,VEGFA
Citrulline Biosynthesis	1.21	0.3	#NUM!	ARG1,GLS,PRODH
Chronic Myeloid Leukemia Signaling	1.21	0.125	-0.87	ADCY3,AKT1S1,BIRC5,CCND1,CDK4,CEBPA,CTBP1,CTBP2,E2F2,E2F5,FZD4,GAB2,HDAC11,HDAC5,HSP90AA1,HSP90AB1,HSP90B1,IKBKG,IRS1,KRAS,NFKB2,PDIA3,PIK3CA,PIK3CD,PIK3R3,PPP3R2,PRKAB2,PTEN,RAF1,RRAS2,SHH,SKP2,TGFB1,TGFB3
Insulin Receptor Signaling	1.2	0.138	-0.229	EIF2B1,GSK3A,GYS1,INPP5F,IRS1,KRAS,PDPK1,PIK3CA,PIK3CD,PIK3R3,PPP1CA,PPP1R3D,PTEN,RAF1,RHOQ,RPS6KB1,RRAS2,SYNJ2,TSC2
HSP90 chaperone cycle for steroid hormone receptors in the presence of ligand	1.18	0.167	-2.333	DNAJB1,HSP90AA1,HSP90AB1,TUBA1A,TUBA1B,TUBA1C,TUBA3C/TUBA3D,TUBB4B,TUBB6
Triacylglycerol Biosynthesis	1.18	0.167	0	AGPAT1,DGAT2,ELOVL2,ELOVL6,LCLAT1,LPCAT1,LPCAT3,OSGEPL1,PLPP2
IL-8 Signaling	1.17	0.128	-0.209	CCND1,GNA11,GNAI3,GNB3,GNB5,GNG3,GPLD1,IKBKG,IRAK1,IRAK4,IRS1,KRAS,LIMK2,MYL12B,NAPEPLD,NCF1,OPN1SW,PIK3CA,PIK3CD,PIK3R3,RAF1,RHOC,RHOG,RHOQ,RPS6KB1,RRAS2,VEGFA
Endosomal Sorting Complex Required For Transport (ESCRT)	1.17	0.194	0	CHMP2B,RPS27A,SNF8,UBA52,VPS37B,VPS4A
Signaling by CSF1 (M-CSF) in myeloid cells	1.17	0.194	1.633	CSF1R,GAB2,KRAS,PIK3CA,RPS27A,UBA52
MyD88 dependent cascade initiated on endosome	1.17	0.194	-0.816	IKBKG,IRAK1,IRAK4,MAP3K1,RPS27A,UBA52
Ovarian Cancer Signaling	1.16	0.134	-0.302	BRCA1,CCND1,CDK4,E2F2,E2F5,FZD4,HDAC11,HDAC5,IRS1,KRAS,LHB,MLH1,MSH6,PIK3CA,PIK3CD,PIK3R3,PTEN,RAF1,RPS6KB1,RRAS2,VEGFA
Signaling by Type 1 Insulin-like Growth Factor 1 Receptor (IGF1R)	1.15	0.235	1	IGF1R,IRS1,KRAS,PIK3CA
Signaling by NTRK3 (TRKC)	1.15	0.235	1	IRS1,KRAS,PIK3CA,PTPRS
Mitochondrial Fatty Acid Beta-Oxidation	1.15	0.208	-0.447	ACBD6,ECI1,MMUT,PCCB,THEM5
Glycogen metabolism	1.15	0.208	0.447	GYS1,PHKG1,PHKG2,RPS27A,UBA52
TP53 Regulates Metabolic Genes	1.14	0.148	-1.387	AGO1,COX11,COX20,COX4I1,GLS,MT-CO2,MT-CO3,PRKAB2,PTEN,SCO2,SFN,TNRC6C,TSC2
Gap Junction Signaling	1.14	0.129	#NUM!	ACTB,ADCY1,ADCY3,CSNK1D,CSNK1E,GNAI3,HTR2B,IRS1,KRAS,MAPK7,OPN1SW,PDIA3,PIK3CA,PIK3CD,PIK3R3,PPP3R2,RAF1,RRAS2,SMARCC2,TUBA1A,TUBA1B,TUBA1C,TUBA3C/TUBA3D,TUBB4B,TUBB6
Deadenylation-dependent mRNA decay	1.14	0.164	-1	CNOT8,EIF4A3,EXOSC4,EXOSC5,EXOSC9,PABPC1,PATL1,TUT7,XRN1
Interleukin-3, Interleukin-5 and GM-CSF signaling	1.14	0.164	1	GAB2,IL3RA,INPP5F,PIK3CA,PIK3CD,PIK3R3,RPS27A,SYNJ2,UBA52
NRF2-mediated Oxidative Stress Response	1.13	0.126	-1	ACTB,CCT7,CYP3A5,DNAJB1,DNAJB12,DNAJB13,DNAJC14,DNAJC16,DNAJC18,EPHX1,HSP90AA1,HSP90AB1,HSP90B1,HSPB8,IRS1,KRAS,MAP3K1,MAPK7,MGST2,NQO1,PIK3CA,PIK3CD,PIK3R3,PPIB,RAF1,RRAS2,SOD2,USP14
Choline catabolism	1.13	0.4	#NUM!	BHMT,SLC44A1
Citrulline-Nitric Oxide Cycle	1.13	0.4	#NUM!	ASS1,NOS3
PTEN Signaling	1.12	0.133	0.728	BCAR1,CCND1,CSNK2B,GSK3A,IGF1R,IKBKG,INPP5F,ITGAL,ITGB7,KRAS,NFKB2,PDPK1,PIK3CA,PIK3CD,PIK3R3,PTEN,RAF1,RPS6KB1,RRAS2,SYNJ2
Senescence-Associated Secretory Phenotype (SASP)	1.11	0.153	-0.302	ANAPC11,ANAPC16,CDK4,CEBPB,H2AC20,MAPK7,RPS27A,RPS6KA1,UBA52,UBE2E1,UBE2S
GM-CSF Signaling	1.11	0.153	0.632	CCND1,CISH,IRS1,KRAS,PIK3CA,PIK3CD,PIK3R3,PPP3R2,RACK1,RAF1,RRAS2
Neuregulin Signaling	1.11	0.139	-0.302	AREG,ERBB3,HSP90AA1,HSP90AB1,HSP90B1,ITGAL,ITGB7,KRAS,NRG4,PDPK1,PIK3R3,PTEN,RAF1,RPS6,RPS6KB1,RRAS2
RIPK1-mediated regulated necrosis	1.11	0.188	-0.816	CDC37,HSP90AA1,RIPK1,RPS27A,STUB1,UBA52
Clathrin-mediated Endocytosis Signaling	1.1	0.127	#NUM!	ACTB,ACTR3,AP1S2,AP3D1,AP3S1,AP4B1,AP4M1,APOM,CLTA,CSNK2B,CTTN,DNM2,FGF13,FGF22,IRS1,ITGB7,LDLR,PIK3CA,PIK3CD,PIK3R3,PPP3R2,RAB5B,RPS27A,STON2,UBA52,VEGFA
Xenobiotic Metabolism Signaling	1.1	0.122	#NUM!	AHR,ALDH1L2,CYP1B1,CYP3A5,FMO5,GRIP1,HDAC5,HS3ST3A1,HSP90AA1,HSP90AB1,HSP90B1,IRS1,KRAS,MAP3K1,MAP3K12,MAP3K13,MAPK7,MGST2,NCOA1,NFKB2,NQO1,NRIP1,PIK3CA,PIK3CD,PIK3R3,PPM1L,PPP2CB,PPP2R3A,PPP2R5D,RAF1,RRAS2,RXRA,SNW1,SRA1
Stearate Biosynthesis I (Animals)	1.1	0.156	-1.342	ACOT8,ACSF2,ELOVL2,ELOVL6,MBLAC2,OSGEPL1,PRXL2B,PTGR2,TECR,THEM5
SUMOylation of immune response proteins	1.1	0.273	#NUM!	IKBKG,NFKB2,PIAS3
RHO GTPases activate KTN1	1.1	0.273	#NUM!	KLC1,KLC3,RHOG
Pexophagy	1.1	0.273	#NUM!	NBR1,RPS27A,UBA52
IL-3 Signaling	1.1	0.148	0.577	GAB2,IL3RA,IRS1,KRAS,PAK1,PIK3CA,PIK3CD,PIK3R3,PPP3R2,RAF1,RRAS2,STAT6
Xenobiotic Metabolism AHR Signaling Pathway	1.1	0.148	0	AHR,ALDH1L2,CYP1B1,HDAC5,HSP90AA1,HSP90AB1,HSP90B1,MGST2,NCOA1,NFKB2,NQO1,NRIP1
XBP1(S) activates chaperone genes	1.09	0.167	-0.707	CXXC1,EXTL2,FKBP14,GSK3A,HYOU1,SRPRB,SYVN1,WIPI1
NR1H2 and NR1H3-mediated signaling	1.09	0.167	-0.707	AGO1,GPS2,NCOA1,NR1H3,NRIP1,RXRA,SCD,TNRC6C
P2Y Purigenic Receptor Signaling Pathway	1.08	0.134	-1	ADCY1,ADCY3,CREB3L4,GNAI3,GNB3,GNB5,GNG3,IRS1,KRAS,NFKB2,OPN1SW,P2RY11,PDIA3,PIK3CA,PIK3CD,PIK3R3,RAF1,RRAS2
RORA activates gene expression	1.07	0.222	-1	CARM1,NCOA1,RXRA,SMARCD3
Unfolded Protein Response (UPR)	1.07	0.222	-2	ATF6,CREB3L4,EIF2S1,HSPA5
RAR Activation	1.07	0.116	-2.48	ACTB,ACVR2A,ADCY1,ADCY3,BRD7,CARM1,CREB3L4,CSNK2B,DKK1,DKK2,GNA11,HIF1A,IL17D,IL3RA,IRS1,MAP3K1,NAPEPLD,NCOA1,NFKB2,NR2C1,NRIP1,PDE6B,PDE6D,PDE8A,PDPK1,PHF10,PIK3CA,PIK3CD,PIK3R3,PRMT1,PTEN,RBP1,RDH11,RHOC,RHOG,RHOQ,RORC,RXRA,SALL4,SMARCA4,SMARCC2,SMARCD3,SNW1,SRA1,TGFB1,TGFB3,TGM2,VEGFA
Transcriptional activity of SMAD2/SMAD3:SMAD4 heterotrimer	1.05	0.163	0	CCNC,CCNK,E2F5,RPS27A,SNW1,UBA52,WWTR1,YBX1
Activation of gene expression by SREBF (SREBP)	1.05	0.171	-1.89	CARM1,ELOVL6,MVK,NCOA1,RXRA,SCD,SMARCD3
Pyrimidine Ribonucleotides De Novo Biosynthesis	1.05	0.171	1	DHODH,ENTPD1,ENTPD5,ENTPD7,NME7,NTPCR,NUDT5
Dopamine-DARPP32 Feedback in cAMP Signaling	1.04	0.127	0.229	ADCY1,ADCY3,ATP2A2,ATP2A3,CACNA1D,CACNA2D2,CACNB2,CREB3L4,CSNK1D,CSNK1E,GNAI3,GRIN2C,GRIN2D,GRINA,OPN1SW,PDIA3,PPM1L,PPP1CA,PPP1R3D,PPP2CB,PPP2R3A,PPP2R5D,PPP3R2
Estrogen-mediated S-phase Entry	1.02	0.192	1.342	CCND1,CDK4,E2F2,E2F5,SKP2
Sorbitol Degradation I	1.02	1	#NUM!	SORD
Methylglyoxal Degradation VI	1.02	1	#NUM!	LDHD
Signaling by ERBB4	1.02	0.155	1.667	ADAP1,ERBB3,GFAP,KRAS,NCSTN,NRG4,PIK3CA,RPS27A,UBA52
CNTF Signaling	1.02	0.155	-0.333	IRS1,KRAS,PIK3CA,PIK3CD,PIK3R3,RAF1,RPS6KA1,RPS6KB1,RRAS2
COPI-mediated anterograde transport	1.02	0.139	-0.535	ARFGAP3,COG1,COG5,COG8,COPG2,GORASP1,SPTB,SPTBN2,TUBA1A,TUBA1B,TUBA1C,TUBA3C/TUBA3D,TUBB4B,TUBB6
Bladder Cancer Signaling	1.01	0.136	0	CCND1,CDK4,E2F2,E2F5,FGF13,FGF22,HDAC11,HDAC5,KRAS,MMP24,MMP25,RAF1,RRAS2,THBS1,VEGFA
PAK Signaling	1.01	0.134	0.832	CFL1,DSCAM,IRS1,ITGAL,ITGB7,KRAS,LIMK2,MYL12B,MYL5,MYL6,PAK1,PIK3CA,PIK3CD,PIK3R3,RAF1,RRAS2
Oncogene Induced Senescence	1.01	0.176	#NUM!	AGO1,CDK4,E2F2,RPS27A,TNRC6C,UBA52
SUMOylation of SUMOylation proteins	1.01	0.176	0	NUP153,NUP188,NUP62,NUP88,POM121/POM121C,SUMO2
Superpathway of Methionine Degradation	1.01	0.176	0.816	BHMT,DLD,MAT2A,MMUT,PCCB,PRMT1
Vitamin D (calciferol) metabolism	1.01	0.25	#NUM!	CYP27B1,LGMN,SUMO2
Tryptophan catabolism	1.01	0.25	#NUM!	KMO,KYNU,SLC7A5
JAK/STAT Signaling	1	0.143	0.577	CEBPB,CISH,IRS1,KRAS,NFKB2,PIAS3,PIK3CA,PIK3CD,PIK3R3,RAF1,RRAS2,STAT6
RHO GTPases activate CIT	1	0.211	0	MYH10,MYL12B,MYL6,RHOC
Regulation of TP53 Activity through Methylation	1	0.211	-1	JMY,KMT5A,RPS27A,UBA52
Cell Cycle: G1/S Checkpoint Regulation	0.999	0.149	-0.378	CCND1,CDK4,E2F2,E2F5,HDAC11,HDAC5,RPL5,SKP2,TGFB1,TGFB3
Acute Myeloid Leukemia Signaling	0.995	0.14	-0.577	CCND1,CEBPA,CSF1R,IDH3G,IRS1,KRAS,NFKB2,PIK3CA,PIK3CD,PIK3R3,RAF1,RPS6KB1,RRAS2
Endocannabinoid Neuronal Synapse Pathway	0.985	0.129	2.183	ADCY1,ADCY3,CACNA1D,CACNA2D2,CACNB2,GNA11,GNAI3,GNB3,GNB5,GNG3,GRIN2C,GRIN2D,GRINA,MAPK15,MAPK7,NAPEPLD,OPN1SW,PDIA3,PPP3R2
Role of JAK family kinases in IL-6-type Cytokine Signaling	0.985	0.145	-2.111	BIRC5,CCND1,HSP90AA1,HSP90AB1,HSP90B1,IL27RA,IRF1,PIAS3,TGFB1,TGFB3,VEGFA
GADD45 Signaling	0.984	0.153	-1.667	ACVR2A,BRCA1,CCND1,CDK4,NFKB2,PCNA,POU2F1,TGFB1,TGFB3
IL-15 Production	0.984	0.133	3	AATK,ABL2,CLK1,CLK3,CSF1R,DDR1,DYRK3,EPHA1,ERBB3,FES,IGF1R,IRF1,LMTK2,NFKB2,PTK6,SRMS
Virus Entry via Endocytic Pathways	0.984	0.133	#NUM!	ACTB,AP1S2,AP3D1,AP3S1,AP4B1,AP4M1,CLTA,DNM2,FLNA,IRS1,ITGB7,KRAS,PIK3CA,PIK3CD,PIK3R3,RRAS2
Fructose metabolism	0.981	0.333	#NUM!	KHK,SORD
Chondroitin and Dermatan Biosynthesis	0.981	0.333	#NUM!	CHPF2,CSGALNACT1
Glycine Cleavage Complex	0.981	0.333	#NUM!	DLD,GCSH
Tryptophan Degradation to 2-amino-3-carboxymuconate Semialdehyde	0.981	0.333	#NUM!	KMO,KYNU
BMAL1:CLOCK,NPAS2 activates circadian gene expression	0.969	0.185	-0.447	CARM1,NCOA1,NPAS2,RXRA,SMARCD3
ATF4 activates genes in response to endoplasmic reticulum stress	0.969	0.185	-0.447	ATF6,CEBPB,EXOSC4,EXOSC5,EXOSC9
Fatty acyl-CoA biosynthesis	0.969	0.185	-1.342	ACSF3,CBR4,SCD,SCD5,TECR
Microautophagy Signaling Pathway	0.966	0.127	0.258	COL16A1,COL18A1,COL4A5,COL4A6,COL9A3,LAMP2,PRKAB2,PSMA3,PSMA7,PSMC1,PSMC3,PSMC4,PSMD10,PSMD13,PSMD3,PSMD6,PSME1,SNF8,VPS37B,VPS4A
RNA Polymerase II Transcription	0.964	0.128	-1.606	AFF4,ALYREF,CCNK,CPSF4,DDX39A,DHX38,EAF1,EIF4A3,ELOB,NELFCD,NELFE,PCF11,SLBP,SNRPB,SRSF4,SRSF9,TAF15,TAF9B,WDR33
Transport of inorganic cations/anions and amino acids/oligopeptides	0.963	0.136	0.535	CTNS,SLC1A4,SLC1A5,SLC24A3,SLC24A5,SLC25A26,SLC26A11,SLC4A5,SLC7A11,SLC7A2,SLC7A5,SLC7A7,SLC9A3,SLC9A5
PPAR Signaling	0.963	0.136	1.069	HSP90AA1,HSP90AB1,HSP90B1,IKBKG,KRAS,NCOA1,NFKB2,NR1H3,NRIP1,RAF1,RRAS2,RXRA,SNW1,SRA1
Macropinocytosis Signaling	0.954	0.143	1.667	ACTN4,ANKFY1,CSF1R,IRS1,ITGB7,KRAS,PAK1,PIK3CA,PIK3CD,PIK3R3,RRAS2
Tumor Microenvironment Pathway	0.954	0.125	0.218	ARG1,CCND1,CSPG4,FGF13,FGF22,FN1,HIF1A,IRS1,KRAS,MMP24,MMP25,NFKB2,PIK3CA,PIK3CD,PIK3R3,RAF1,RRAS2,SLC1A4,SLC2A1,TGFB1,TGFB3,VEGFA
ERBB Signaling	0.941	0.137	0.277	AREG,ERBB3,IRS1,KRAS,NRG4,PAK1,PDPK1,PIK3CA,PIK3CD,PIK3R3,RAF1,RPS6KB1,RRAS2
MSP-RON Signaling in Cancer Cells Pathway	0.94	0.129	-1.213	CCND1,CREB3L4,ELF3,FLNA,HIF1A,IL3RA,IRS1,KLK10,KLK12,KRAS,NFKB2,PIK3CA,PIK3CD,PIK3R3,RAF1,RRAS2,SFN,VEGFA
ERBB4 Signaling	0.935	0.145	0.333	IRS1,KRAS,NCSTN,NRG4,PDPK1,PIK3CA,PIK3CD,PIK3R3,RAF1,RRAS2
Apoptotic execution phase	0.935	0.154	-1.414	ACIN1,H1-2,HMGB1,HMGB2,KPNA1,KPNB1,LMNB1,STK24
Role of Tissue Factor in Cancer	0.933	0.122	-1.633	ACVR2A,BIRC5,CFL1,GNA11,IKBKG,IRS1,KRAS,LIMK2,MAPK15,MAPK7,NFKB2,PIK3CA,PIK3CD,PIK3R3,PPP2CB,PPP2R3A,PPP2R5D,PTEN,RAF1,RPS6KA1,RPS6KB1,RRAS2,TGFB1,TGFB3,VEGFA
Angiopoietin Signaling	0.925	0.141	1.134	BIRC5,IKBKG,IRS1,KRAS,NFKB2,NOS3,PAK1,PIK3CA,PIK3CD,PIK3R3,RRAS2
Cytosolic iron-sulfur cluster assembly	0.924	0.231	#NUM!	MMS19,NUBP1,NUBP2
Acyl-CoA Hydrolysis	0.924	0.231	#NUM!	ACOT8,MBLAC2,THEM5
Bile Acid Biosynthesis, Neutral Pathway	0.924	0.231	#NUM!	CYP8B1,HSD3B7,SCP2
SUMOylation of transcription cofactors	0.923	0.159	-0.378	CTBP1,DAXX,NCOA1,NRIP1,PHC3,PIAS3,SUMO2
SUMOylation of intracellular receptors	0.917	0.179	-0.447	NR1H3,NR2C1,PIAS3,RXRA,SUMO2
Role of PI3K/AKT Signaling in the Pathogenesis of Influenza	0.916	0.148	1.89	GNAI3,IRS1,MLH1,NFKB2,OPN1SW,PIK3CA,PIK3CD,PIK3R3,ZNF346
Cardiac β-adrenergic Signaling	0.916	0.124	0.258	ADCY1,ADCY3,ATP2A2,ATP2A3,CACNA1D,CACNA2D2,CACNB2,GNA11,GNAI3,GNB3,GNB5,GNG3,NAPEPLD,PDE6B,PDE6D,PDE8A,PPM1L,PPP1CA,PPP1R3D,PPP2CB,PPP2R3A,PPP2R5D
fMLP Signaling in Neutrophils	0.916	0.129	0.535	ACTR3,GNA11,GNAI3,GNB3,GNB5,GNG3,IRS1,KRAS,NCF1,NFKB2,OPN1SW,PIK3CA,PIK3CD,PIK3R3,PPP3R2,RAF1,RRAS2
IL-9 Signaling	0.915	0.167	1.342	CISH,IRS1,NFKB2,PIK3CA,PIK3CD,PIK3R3
Acetone Degradation I (to Methylglyoxal)	0.915	0.167	-0.447	CYP1B1,CYP3A5,CYP4X1,POR,PRXL2B,PTGR2
Translocation of SLC2A4 (GLUT4) to the plasma membrane	0.904	0.143	-1.897	ACTB,PRKAB2,RHOQ,SFN,TUBA1A,TUBA1B,TUBA1C,TUBA3C/TUBA3D,TUBB4B,TUBB6
eNOS Signaling	0.902	0.126	-0.535	ADCY1,ADCY3,AQP2,CHRNA7,CHRNG,DNM2,HSP90AA1,HSP90AB1,HSP90B1,HSPA5,IRS1,NOS3,PDPK1,PIK3CA,PIK3CD,PIK3R3,PRKAB2,STUB1,VEGFA
Spliceosomal Cycle	0.899	0.151	-0.816	DDX23,DDX42,DHX38,EIF4A3,PPIE,RBMX2,SF3B2,WBP11
Apelin Adipocyte Signaling Pathway	0.892	0.136	0.905	ADCY1,ADCY3,GNA11,GNAI3,GPX4,HIF1A,MAPK15,MAPK7,MGST2,NCF1,OPN1SW,PRKAB2
Amyotrophic Lateral Sclerosis Signaling	0.89	0.13	0.577	CACNA1D,CACNA2D2,CACNB2,CAPN1,GRIN2C,GRIN2D,GRINA,IRS1,NAIP,PAK1,PIK3CA,PIK3CD,PIK3R3,RAB5B,VEGFA
CDK5 Signaling	0.89	0.13	-0.258	ADCY1,ADCY3,CAPN1,KRAS,LAMA5,MAPK15,MAPK7,PPM1L,PPP1CA,PPP1R3D,PPP2CB,PPP2R3A,PPP2R5D,RAF1,RRAS2
Nucleotide Excision Repair	0.89	0.134	-0.832	COPS6,DDB2,ERCC1,HMGN1,PCNA,PIAS3,PPIE,RFC3,RFC5,RPS27A,SUMO2,UBA52,XRCC1
GPER1 signaling	0.884	0.156	0.378	ADCY1,ADCY3,FN1,GNAI3,GNB3,GNB5,GNG3
Interleukin-7 signaling	0.878	0.19	0	CISH,IRS1,PIK3R3,SMARCA4
Synaptic adhesion-like molecules	0.878	0.19	-1	GRIN2C,GRIN2D,LRFN4,PTPRS
Glioma Signaling	0.87	0.128	-0.333	CCND1,CDK4,E2F2,E2F5,HDAC11,HDAC5,IDH3G,IGF1R,IRS1,KRAS,PIK3CA,PIK3CD,PIK3R3,PTEN,RAF1,RRAS2
NF-κB Activation by Viruses	0.869	0.138	0.302	IKBKG,IRS1,KRAS,MAP3K1,NFKB2,PIK3CA,PIK3CD,PIK3R3,RAF1,RIPK1,RRAS2
Processing of Capped Intronless Pre-mRNA	0.868	0.172	-1.342	CPSF4,PCF11,SLBP,SNRPB,WDR33
EGR2 and SOX10-mediated initiation of Schwann cell myelination	0.868	0.172	-2.236	NAB2,PMP22,SCD5,SMARCA4,WWTR1
PDGF Signaling	0.866	0.135	0.577	ABL2,CSNK2B,INPP5F,IRS1,KRAS,MAP3K1,PIK3CA,PIK3CD,PIK3R3,RAF1,RRAS2,SYNJ2
α-Adrenergic Signaling	0.866	0.131	0.378	ADCY1,ADCY3,GNA11,GNAI3,GNB3,GNB5,GNG3,GYS1,KRAS,OPN1SW,PHKG1,PHKG2,RAF1,RRAS2
Cancer Drug Resistance by Drug Efflux	0.865	0.148	-0.378	KRAS,PIK3CA,PIK3CD,PIK3R3,PTEN,RAF1,RRAS2,YBX1
Aryl hydrocarbon receptor signalling	0.862	0.286	#NUM!	AHR,HSP90AB1
Urea Cycle	0.862	0.286	#NUM!	ARG1,ASS1
Glycoaminoglycan-protein Linkage Region Biosynthesis	0.862	0.286	#NUM!	B3GAT1,B3GAT2
Neutrophil Extracellular Trap Signaling Pathway	0.861	0.113	-1.234	ATP5F1E,ATP5PB,COL16A1,COL18A1,COL4A5,COL4A6,COL9A3,DNASE1,HIF1A,HMGB1,IRS1,ITGAL,MT-ATP6,MT-CYB,MT-ND1,MT-ND2,MT-ND3,MT-ND4,MT-ND4L,MT-ND5,MT-ND6,NCF1,NDUFA10,NDUFA3,NDUFA5,NDUFB2,NDUFB6,NDUFB7,NDUFB9,NFKB2,ORAI2,PDIA3,PIK3CA,PIK3CD,PIK3R3,PPP3R2,RAF1,RIPK1,SLC25A4,SLC2A1,TIMM50,TOMM70,VDAC2
Integrin Signaling	0.849	0.119	0.2	ACTB,ACTN4,ACTR3,BCAR1,CAPN1,CTTN,IRS1,ITGAL,ITGB7,KRAS,LIMS1,MYL12B,MYL5,PAK1,PIK3CA,PIK3CD,PIK3R3,PTEN,RAF1,RHOC,RHOG,RHOQ,RRAS2,TTN,VCL
Interleukin-1 family signaling	0.849	0.127	0	IKBKG,IRAK1,IRAK4,NOD1,PSMA3,PSMA7,PSMC1,PSMC3,PSMC4,PSMD10,PSMD13,PSMD3,PSMD6,PSME1,RPS27A,UBA52
Interleukin-2 family signaling	0.847	0.152	1.134	GAB2,IL3RA,INPP5F,PIK3CA,PIK3CD,PIK3R3,SYNJ2
SUMOylation of RNA binding proteins	0.847	0.152	0.378	NUP153,NUP188,NUP62,NUP88,PHC3,POM121/POM121C,SUMO2
Heme signaling	0.847	0.152	0.816	CARM1,CRTC3,NCOA1,NPAS2,NRIP1,RXRA,SMARCD3
ATM Signaling	0.841	0.131	-1.732	BRAT1,BRCA1,CREB3L4,KAT5,PPM1L,PPP2CB,PPP2R3A,PPP2R5D,RAD17,RAD9A,RBBP8,RNF168,SMC3
Signaling by Rho Family GTPases	0.837	0.116	-0.426	ACTB,ACTR3,CFL1,CYFIP1,EZR,GFAP,GNA11,GNAI3,GNB3,GNB5,GNG3,IRS1,ITGAL,ITGB7,LIMK2,MAP3K12,MYL12B,MYL5,MYL6,NCF1,NFKB2,PAK1,PIK3CA,PIK3CD,PIK3R3,RAF1,RHOC,RHOG,RHOQ,SEPTIN2,SEPTIN9
Adipogenesis pathway	0.833	0.125	0.728	ACVR2A,ATG7,BMP7,BSCL2,CEBPA,CEBPB,CTBP1,CTBP2,FZD4,HDAC11,HDAC5,HIF1A,PAXIP1,RBP1,RPS6KA1,RPS6KB1,TGFB1
Resolution of Abasic Sites (AP sites)	0.832	0.158	-1.633	OGG1,PCNA,PNKP,RFC3,RFC5,XRCC1
Pyrimidine Ribonucleotides Interconversion	0.832	0.158	1	ENTPD1,ENTPD5,ENTPD7,NME7,NTPCR,NUDT5
Ferroptosis Signaling Pathway	0.828	0.126	-0.258	GPX4,H2AC18/H2AC19,H2AC20,HSPB1,KRAS,LPCAT3,MACROH2A1,NCOA4,PHKG2,PRKAB2,RAF1,RRAS2,SLC1A5,SLC7A11,VDAC2,WWTR1
Relaxin Signaling	0.825	0.123	0	ADCY1,ADCY3,GNA11,GNAI3,GNB3,GNB5,GNG3,IRS1,NAPEPLD,NFKB2,NOS3,PDE6B,PDE6D,PDE8A,PIK3CA,PIK3CD,PIK3R3,SMARCC2,VEGFA
RHO GTPases Activate NADPH Oxidases	0.823	0.182	0	CYBA,NCF1,NOXA1,S100A9
TCA Cycle II (Eukaryotic)	0.823	0.182	1	DLD,IDH3G,MDH1,SUCLA2
Mitophagy	0.822	0.167	1.342	CSNK2B,PINK1,RPS27A,TOMM70,UBA52
Nucleotide catabolism	0.822	0.167	0.447	ENTPD1,ENTPD5,ENTPD7,NT5C2,NUDT5
BEX2 Signaling Pathway	0.816	0.134	-1.265	CCND1,HIF1A,NFKB2,PLXNC1,PPM1L,PPP2CB,PPP2R3A,PPP2R5D,PTEN,TSC2,VEGFA
Axonal Guidance Signaling	0.803	0.109	#NUM!	ACTR3,ADAMTS13,BCAR1,BMP6,BMP7,CFL1,EPHA1,FES,FZD4,GNA11,GNAI3,GNB3,GNB5,GNG3,IRS1,ITGAL,ITGB7,KIF7,KLC1,KRAS,LIMK2,MMP24,MMP25,MYL12B,MYL5,MYL6,NGEF,OPN1SW,PAK1,PDIA3,PIK3CA,PIK3CD,PIK3R3,PLXNC1,PMPCB,PPP3R2,RAF1,RRAS2,RTN4,SEMA3B,SEMA3C,SEMA4A,SEMA4C,SEMA4D,SEMA4G,SHH,SRGAP1,TUBA1A,TUBA1B,TUBA1C,TUBA3C/TUBA3D,TUBB4B,TUBB6,VEGFA
Protein Kinase A Signaling	0.8	0.111	-0.493	ADCY1,ADCY3,ANAPC11,CREB3L4,FLNA,GNAI3,GNB3,GNB5,GNG3,GSK3A,GYS1,H1-10,H1-2,H3C14,MAP3K1,MTMR3,MYH10,MYL12B,MYL5,MYL6,NAPEPLD,NFKB2,NOS3,OPN1SW,PDE6B,PDE6D,PDE8A,PDIA3,PHKG1,PHKG2,PPP1CA,PPP1R3D,PPP3R2,PTEN,PTPDC1,PTPRG,PTPRS,RAF1,SFN,SHH,TGFB1,TGFB3,TIMM50,TTN
SUMOylation of chromatin organization proteins	0.8	0.143	0	NUP153,NUP188,NUP62,NUP88,PHC3,POM121/POM121C,SATB2,SUMO2
O-linked glycosylation	0.798	0.127	-1.604	ADAMTS13,ADAMTSL4,B3GNT9,B3GNTL1,B4GALT5,GALNT10,GALNTL6,LARGE1,MUC4,MUC5AC,MUC5B,MUC6,THBS1,THSD4
Sertoli Cell-Sertoli Cell Junction Signaling	0.797	0.116	-0.577	ACTB,ACTN4,CREB3L4,CTNNA1,IRS1,KRAS,LAMA5,MAP3K1,MAP3K12,MAP3K13,NFKB2,PAK1,PIK3CA,PIK3CD,PIK3R3,RAF1,RPS6KA1,RRAS2,SPTB,SPTBN2,TGFB3,TUBA1A,TUBA1B,TUBA1C,TUBA3C/TUBA3D,TUBB4B,TUBB6,VCL
Thrombin Signaling	0.795	0.117	0.943	ADCY1,ADCY3,ARHGEF40,GNA11,GNAI3,GNB3,GNB5,GNG3,IRS1,KRAS,MYL12B,MYL5,MYL6,NFKB2,OPN1SW,PDIA3,PDPK1,PIK3CA,PIK3CD,PIK3R3,RAF1,RHOC,RHOG,RHOQ,RPS6KB1,RRAS2
Glutamate Receptor Signaling	0.794	0.138	#NUM!	GLS,GNB3,GNB5,GNG3,GRIN2C,GRIN2D,GRINA,GRIP1,SLC1A4
MAP kinase activation	0.794	0.154	-0.816	IKBKG,IRAK1,MAPKAPK3,NOD1,RPS27A,UBA52
Regulation of TP53 Expression and Degradation	0.794	0.154	0	DAXX,PDPK1,PPP2CB,RFFL,RPS27A,UBA52
Pre-NOTCH Expression and Processing	0.791	0.135	0	AGO1,ATP2A2,ATP2A3,CCND1,ELF3,H2AC20,RBPJ,RFNG,SNW1,TNRC6C
trans-Golgi Network Vesicle Budding	0.791	0.135	-0.632	ACBD3,AP1S2,AP3S1,AP4B1,AP4M1,BLOC1S3,CLTA,CLVS1,DNM2,SH3D19
Glioma Invasiveness Signaling	0.791	0.135	0.632	IRS1,KRAS,PIK3CA,PIK3CD,PIK3R3,RHOC,RHOG,RHOQ,RRAS2,TIMP2
Signaling by Activin	0.782	0.2	#NUM!	ACVR2A,DRAP1,FOXH1
Synthesis of Prostaglandins (PG) and Thromboxanes (TX)	0.782	0.2	#NUM!	CYP8B1,PRXL2B,PTGR2
Mismatch Repair	0.782	0.2	#NUM!	MLH1,MSH6,PCNA
Cristae formation	0.779	0.161	-0.447	ATP5F1E,ATP5PB,MT-ATP6,MT-ATP8,MTX1
Role of p14/p19ARF in Tumor Suppression	0.779	0.161	-1.342	IRS1,PIK3CA,PIK3CD,PIK3R3,TTF1
Cachexia Signaling Pathway	0.779	0.111	-1.761	ACVR2A,ADCY1,ADCY3,AGO1,CAPN1,CEBPB,EIF2B1,EIF2S1,FBXO21,GSK3A,HMGB1,HSP90AA1,HSP90AB1,HSP90B1,HSPA5,IGF1R,IKBKG,IL17D,IRS1,LCN2,NFKB2,PIK3CA,PIK3CD,PIK3R3,PRKAB2,PSMA3,PSMA7,PSMC1,PSMC3,PSMC4,PSMD10,PSMD13,PSMD3,PSMD6,PSME1,PTEN,STAT6,TGFB1,TGFB3
Apelin Muscle Signaling Pathway	0.778	0.146	#NUM!	GNA11,GNAI3,GNB3,GNB5,GNG3,NOS3,PRKAB2
IL-23 Signaling Pathway	0.778	0.146	1.134	HIF1A,IRS1,NFKB2,PIK3CA,PIK3CD,PIK3R3,RORC
CLEAR Signaling Pathway	0.777	0.113	-0.354	AKT1S1,ATP6V1C2,ATP6V1G2,BLOC1S3,BMP6,BNIP3,CREB3L4,CTNS,GLA,GSK3A,HIF1A,HPS3,IGF1R,KRAS,MAPK15,MAPK7,PINK1,PPM1L,PPP2CB,PPP2R3A,PPP2R5D,PPP3R2,PRKAB2,RRAS2,RXRA,SFN,SGSH,STUB1,TGFB1,TSC2,VEGFA,WDR45
Beta-catenin independent WNT signaling	0.772	0.127	0.277	AGO1,CLTA,DAAM1,FZD4,GNB3,GNB5,GNG3,KRAS,PDE6B,RPS27A,SCRIB,TNRC6C,UBA52
Apelin Cardiac Fibroblast Signaling Pathway	0.771	0.174	1	NOS3,PRKAB2,TGFB1,TGFB3
Cardiac Hypertrophy Signaling (Enhanced)	0.771	0.108	0.14	ACVR2A,ADCY1,ADCY3,ATF6,ATP2A2,ATP2A3,CACNA1D,CACNA2D2,CACNB2,EIF2B1,FGF13,FGF22,FZD4,GNA11,GNAI3,GNB3,GNB5,GNG3,GSK3A,HDAC11,HDAC5,HSPB1,IGF1R,IKBKG,IL15RA,IL17D,IL27RA,IL3RA,INPP5F,IRS1,ITGAL,ITGB7,KRAS,MAP3K1,MAP3K12,MAP3K13,MAPK7,MAPKAPK3,NAPEPLD,NFKB2,OPN1SW,PDE6B,PDE6D,PDE8A,PDIA3,PIK3CA,PIK3CD,PIK3R3,PPP3R2,PTEN,RAF1,RPS6,RPS6KB1,RRAS2,TGFB1,TGFB3,TSC2
EPH-Ephrin signaling	0.768	0.129	0.577	ACTB,ACTR3,CFL1,CLTA,EPHA1,LIMK2,MYH10,MYL12B,MYL6,NCSTN,NGEF,PAK1
Transcriptional regulation of white adipocyte differentiation	0.766	0.131	-0.302	CARM1,CCNC,CDK4,CEBPA,CEBPB,NCOA1,NCOA3,RXRA,SMARCD3,TGFB1,ZNF467
Sensory processing of sound by inner hair cells of the cochlea	0.766	0.136	0.333	ACTB,ATP2B1,BSN,CACNA1D,CACNA2D2,CACNB2,CTBP2,EZR,MYO15A
DNA Damage Reversal	0.764	0.25	#NUM!	ALKBH5,ASCC2
Miro GTPase Cycle	0.764	0.25	#NUM!	MYO19,TRAK1
Superoxide Radicals Degradation	0.764	0.25	#NUM!	NQO1,SOD2
GNRH Signaling	0.745	0.117	-0.728	ADCY1,ADCY3,CACNA1D,CACNA2D2,CACNB2,CREB3L4,GNA11,GNAI3,GNB3,GNB5,GNG3,KRAS,LHB,MAP3K1,MAP3K12,MAP3K13,MAPK7,NFKB2,OPN1SW,PAK1,RAF1,RRAS2
Signaling by NOTCH3	0.745	0.143	-1.134	NCSTN,RBPJ,RPS27A,SNW1,UBA52,WWC1,YBX1
Transcriptional regulation by RUNX1	0.745	0.12	0	CSNK2B,H2AC20,PHC3,PSMA3,PSMA7,PSMC1,PSMC3,PSMC4,PSMD10,PSMD13,PSMD3,PSMD6,PSME1,RPS27A,SMARCA4,SMARCC2,SMARCD3,UBA52
Oxytocin Signaling Pathway	0.742	0.113	0.73	ATP2B1,CACNA1D,CACNA2D2,CACNB2,CREB3L4,EEF2,GNA11,GNAI3,GNB3,GNB5,GNG3,HSPB1,IRS1,KRAS,MAPK15,MAPK7,MYH10,MYH7B,MYL5,MYL6,MYO10,NFKB2,NOS3,PIK3CA,PIK3CD,PIK3R3,PPP3R2,PRKAB2,RAF1,RRAS2,SMARCC2
Alanine metabolism	0.742	0.5	#NUM!	GPT2
Dolichol and Dolichyl Phosphate Biosynthesis	0.742	0.5	#NUM!	DHDDS
Alanine Degradation III	0.742	0.5	#NUM!	GPT2
Alanine Biosynthesis II	0.742	0.5	#NUM!	GPT2
Thyroid Hormone Biosynthesis	0.742	0.5	#NUM!	TPO
Putrescine Biosynthesis III	0.742	0.5	#NUM!	AZIN2
Glutamine Degradation I	0.742	0.5	#NUM!	GLS
RHOA Signaling	0.742	0.123	-1.941	ABL2,ACTB,ACTR3,CFL1,EPHA1,EZR,IGF1R,LIMK2,MYL12B,MYL5,MYL6,NGEF,SEPTIN2,SEPTIN9,TTN
MSP-RON Signaling Pathway	0.74	0.138	#NUM!	ACTB,IL3RA,IRS1,KLK10,KLK12,PIK3CA,PIK3CD,PIK3R3
EGF Signaling	0.74	0.138	0	CSNK2B,IRS1,MAP3K1,PIK3CA,PIK3CD,PIK3R3,RAF1,RPS6KB1
Signaling by NOTCH1	0.739	0.132	-0.632	CCNC,HDAC11,HDAC5,HIF1A,NBEA,NCSTN,RBPJ,RPS27A,SNW1,UBA52
SUMOylation of DNA damage response and repair proteins	0.739	0.132	0	BRCA1,NUP153,NUP188,NUP62,NUP88,PHC3,POM121/POM121C,RNF168,SMC3,SUMO2
VDR/RXR Activation	0.739	0.132	2.236	CCNC,CEBPA,CEBPB,CYP27B1,IGFBP5,NCOA1,NCOA3,RXRA,SEMA3B,YY1
Toll Like Receptor 3 (TLR3) Cascade	0.738	0.156	0.447	IKBKG,RIPK1,RPS27A,UBA52,UBE2D3
G-protein beta:gamma signalling	0.738	0.156	0.447	GNB3,GNB5,GNG3,PAK1,PDPK1
Glioblastoma Multiforme Signaling	0.728	0.118	-0.5	CCND1,CDK4,E2F2,E2F5,FZD4,IGF1R,IRS1,KRAS,PDIA3,PIK3CA,PIK3CD,PIK3R3,PTEN,RAF1,RHOC,RHOG,RHOQ,RPS6KB1,RRAS2,TSC2
Gαq Signaling	0.728	0.118	0.243	GNA11,GNAI3,GNB3,GNB5,GNG3,GPLD1,GYS1,HTR2B,IKBKG,IRS1,NAPEPLD,NFKB2,PIK3CA,PIK3CD,PIK3R3,PPP3R2,RAF1,RHOC,RHOG,RHOQ
Granzyme B Signaling	0.722	0.188	#NUM!	ENDOG,LMNB1,NUMA1
Immunogenic Cell Death Signaling Pathway	0.718	0.128	-1.508	ATG4D,CALR,HMGB1,HSP90AA1,HSP90AB1,HSP90B1,HSPA5,NFKB2,PDIA3,RIPK1,STING1
Platelet homeostasis	0.718	0.128	0.302	ATP2A2,ATP2A3,ATP2B1,GNB3,GNB5,GNG3,NOS3,ORAI2,P2RX4,PPP2CB,PPP2R5D
Sphingolipid metabolism	0.718	0.128	0.905	ARSJ,B4GALNT1,CERS2,DEGS1,DEGS2,ESYT2,ESYT3,GLA,ORMDL2,PPM1L,SMPD4
PEDF Signaling	0.718	0.128	0.302	DOCK3,IKBKG,IRS1,KRAS,NFKB2,PIK3CA,PIK3CD,PIK3R3,RAF1,RRAS2,SOD2
Antiproliferative Role of Somatostatin Receptor 2	0.715	0.13	0.378	GNB3,GNB5,GNG3,IRS1,KRAS,PIK3CA,PIK3CD,PIK3R3,RRAS2,SMARCC2
Nicotine Degradation III	0.714	0.14	0.816	CSGALNACT1,CYP1B1,CYP3A5,CYP4X1,FMO5,LARGE1,POR
FAT10 Cancer Signaling Pathway	0.714	0.14	0.378	ACVR2A,EEF1A1,IKBKG,NFKB2,PCNA,TGFB1,TGFB3
Hepatic Fibrosis Signaling Pathway	0.713	0.108	-0.493	ACVR2A,CACNA1D,CACNA2D2,CACNB2,CCND1,CEBPB,COL18A1,CREB3L4,CSNK1D,CSNK1E,FZD4,GNAI3,HIF1A,IKBKG,IRAK1,IRAK4,IRS1,ITGAL,ITGB7,KLF9,KRAS,MYL12B,MYL5,MYL6,NCF1,NFKB2,OPN1SW,PIK3CA,PIK3CD,PIK3R3,PTEN,RAF1,RHOC,RHOG,RHOQ,RIPK1,RPS6KB1,RRAS2,SHH,SIRT3,SOD2,TGFB1,TGFB3,TTN,VEGFA
Metabolism of water-soluble vitamins and cofactors	0.712	0.136	-0.707	HLCS,MMACHC,MMUT,PCCB,PDZD11,SLC23A1,SLC2A1,SLC52A2
CCR3 Signaling in Eosinophils	0.712	0.12	0.707	CFL1,GNA11,GNAI3,GNB3,GNB5,GNG3,IRS1,KRAS,LIMK2,OPN1SW,PAK1,PIK3CA,PIK3CD,PIK3R3,RAF1,RRAS2
Extracellular matrix organization	0.708	0.124	0.277	COL18A1,COL4A5,COL4A6,COL9A3,DDR1,FN1,LAMA5,NID2,PTPRS,SH3PXD2A,TGFB1,TGFB3,TNXB
IL-1 Signaling	0.702	0.125	-0.447	ADCY1,ADCY3,GNA11,GNAI3,GNB3,GNB5,GNG3,IKBKG,IRAK1,IRAK4,MAP3K1,NFKB2
Salvage Pathways of Pyrimidine Ribonucleotides	0.702	0.125	-0.577	ACVR2A,APOBEC3A,APOBEC3B,APOBEC3G,CDK4,CSNK1D,DMPK,IRAK1,LIMK2,MAPK7,NME7,PAK1
Signal amplification	0.699	0.152	1.342	GNA11,GNAI3,GNB3,GNB5,GNG3
White Adipose Tissue Browning Pathway	0.694	0.119	-0.5	ADCY1,ADCY3,BMP7,CACNA1D,CACNA2D2,CACNB2,CEBPB,CREB3L4,CTBP1,CTBP2,HIF1AN,HOXC9,LDHD,PRKAB2,RXRA,VEGFA
IGF-1 Signaling	0.688	0.123	-0.302	CSNK2B,IGF1R,IGFBP5,IRS1,KRAS,PDPK1,PIK3CA,PIK3CD,PIK3R3,RAF1,RPS6KB1,RRAS2,SFN
IL-17A Signaling in Airway Cells	0.687	0.13	1.134	IKBKG,IRS1,MUC5AC,MUC5B,NFKB2,PIK3CA,PIK3CD,PIK3R3,PTEN
Role of NFAT in Cardiac Hypertrophy	0.686	0.113	-1.091	ADCY1,ADCY3,CACNA1D,CACNA2D2,CACNB2,GNAI3,GNB3,GNB5,GNG3,HDAC11,HDAC5,IGF1R,IRS1,KRAS,MAP3K1,OPN1SW,PDIA3,PIK3CA,PIK3CD,PIK3R3,PPP3R2,RAF1,RRAS2,TGFB1,TGFB3
Circadian Rhythm Signaling	0.685	0.112	#NUM!	ADCY1,ADCY3,AKT1S1,CACNA1D,CACNA2D2,CACNB2,CIRBP,CREB3L4,CSNK1D,CSNK1E,GNA11,GNAI3,GNB3,GNB5,GNG3,GRIN2C,GRIN2D,GRINA,GSK3A,H3C14,HIF1A,KRAS,PDIA3,PRKAB2,RACK1,RAF1,RORC,RRAS2,SMARCC2
Production of Nitric Oxide and Reactive Oxygen Species in Macrophages	0.685	0.115	0.853	APOM,CYBA,IKBKG,IRF1,IRS1,MAP3K1,MAP3K12,MAP3K13,NCF1,NFKB2,PIK3CA,PIK3CD,PIK3R3,PPM1L,PPP1CA,PPP1R3D,PPP2CB,PPP2R3A,PPP2R5D,RHOC,RHOG,RHOQ
Semaphorin Signaling in Neurons	0.684	0.133	#NUM!	CFL1,FES,LIMK2,PAK1,RHOC,RHOG,RHOQ,SEMA4D
Urea cycle	0.682	0.222	#NUM!	ARG1,ASS1
Lysine catabolism	0.682	0.222	#NUM!	DLD,PHYKPL
Bupropion Degradation	0.68	0.16	0	CYP1B1,CYP3A5,CYP4X1,POR
Nitric Oxide Signaling in the Cardiovascular System	0.677	0.121	0	ATP2A2,ATP2A3,CACNA1D,CACNA2D2,CACNB2,HSP90AA1,HSP90AB1,HSP90B1,IRS1,NOS3,PIK3CA,PIK3CD,PIK3R3,VEGFA
Neurotrophin/TRK Signaling	0.668	0.127	-0.632	CREB3L4,IRS1,KRAS,PDPK1,PIK3CA,PIK3CD,PIK3R3,RAF1,RPS6KA1,RRAS2
Dopamine Receptor Signaling	0.668	0.127	#NUM!	ADCY1,ADCY3,COMT,PPM1L,PPP1CA,PPP1R3D,PPP2CB,PPP2R3A,PPP2R5D,SLC18A2
1D-myo-inositol Hexakisphosphate Biosynthesis II (Mammalian)	0.667	0.176	#NUM!	INPP5F,IPPK,SYNJ2
D-myo-inositol (1,3,4)-trisphosphate Biosynthesis	0.667	0.176	#NUM!	INPP5F,PTEN,SYNJ2
TP53 Regulates Transcription of DNA Repair Genes	0.662	0.129	-2.333	AP1S2,BRCA1,CCNK,DDB2,ELOB,FANCI,MLH1,NELFCD,NELFE
Role of JAK1 and JAK3 in γc Cytokine Signaling	0.662	0.129	#NUM!	FES,IL15RA,IRS1,KRAS,PIK3CA,PIK3CD,PIK3R3,RRAS2,STAT6
Acute Phase Response Signaling	0.661	0.114	-1.147	C3,CEBPB,CP,FN1,HP,IKBKG,IRAK1,ITIH2,KRAS,MAP3K1,NFKB2,NOLC1,PDPK1,PIK3CA,PIK3CD,PIK3R3,RAF1,RBP1,RIPK1,RRAS2,SOD2
MSP-RON Signaling in Macrophages Pathway	0.658	0.12	0.277	ARG1,CREB3L4,GAB2,HLA-DMA,IKBKG,IRS1,KLK10,KLK12,KRAS,NFKB2,PIK3CA,PIK3CD,PIK3R3,RRAS2
Vasopressin regulates renal water homeostasis via Aquaporins	0.657	0.14	-0.816	ADCY1,ADCY3,AQP2,GNB3,GNB5,GNG3
Smooth Muscle Contraction	0.657	0.14	0	MYL12B,MYL5,MYL6,PAK1,TPM4,VCL
Adrenomedullin signaling pathway	0.656	0.113	0.894	ADCY1,ADCY3,C3,CEBPB,GNA11,GSK3A,HIF1A,IRS1,KRAS,MAPK15,MAPK7,NFKB2,NOS3,PDIA3,PIK3CA,PIK3CD,PIK3R3,RAF1,RRAS2,RXRA,SMARCC2,TTN
Sertoli Cell-Germ Cell Junction Signaling Pathway (Enhanced)	0.656	0.112	-0.2	ACTB,ACTR3,BCAR1,CTNNA1,GSK3A,IRS1,KRAS,LAMA5,MAP3K1,MAP3K12,MAP3K13,MTMR2,NFKB2,PDPK1,PIK3CA,PIK3CD,PIK3R3,PPM1L,PPP2CB,PPP2R3A,PPP2R5D,PRKAB2,RRAS2,TGFB1,TGFB3,UBE2J1
Metabolism of non-coding RNA	0.656	0.135	-0.378	DDX20,NUP153,NUP188,NUP62,NUP88,POM121/POM121C,SNRPB
Androgen Signaling	0.656	0.115	2.121	CACNA1D,CACNA2D2,CACNB2,CALR,CCND1,DNAJB1,GNA11,GNAI3,GNB3,GNB5,GNG3,H3C14,HSP90AA1,NCOA1,NCOA4,NFKB2,TAF15,TAF9B,TGFB1I1
ABRA Signaling Pathway	0.653	0.124	-0.302	ABRA,ACTB,ACTR3,CFL1,CKM,LIMK2,PPP1CA,PPP3R2,TPM4,VCL,VEGFA
Opioid Signalling	0.653	0.124	-0.302	ADCY1,ADCY3,GNA11,GNAI3,GNB3,GNB5,GNG3,NBEA,PPP1CA,PPP2CB,PPP2R5D
Paxillin Signaling	0.649	0.12	1.508	ACTB,ACTN4,BCAR1,IRS1,ITGAL,ITGB7,KRAS,PAK1,PIK3CA,PIK3CD,PIK3R3,RRAS2,VCL
UVA-Induced MAPK Signaling	0.64	0.121	0.707	IRS1,KRAS,PARP9,PDIA3,PIK3CA,PIK3CD,PIK3R3,RPS6KA1,RPS6KB1,RRAS2,SMPD4,TNKS2
Growth Hormone Signaling	0.638	0.127	0	CEBPA,IGF1R,IRS1,PDPK1,PIK3CA,PIK3CD,PIK3R3,RPS6KA1,RPS6KB1
Tight Junction Signaling	0.636	0.114	#NUM!	ACTB,CDK4,CEBPA,CPSF4,CTNNA1,MYH10,MYH7B,MYL5,MYL6,MYO10,NFKB2,PALS1,PPM1L,PPP2CB,PPP2R3A,PPP2R5D,PTEN,TGFB1,TGFB3,VCL
G Beta Gamma Signaling	0.632	0.117	1.069	ADCY1,CACNA1D,CACNA2D2,CACNB2,DNM2,GNA11,GNAI3,GNB3,GNB5,GNG3,KRAS,PAK1,PDPK1,RAF1,RRAS2
Phagosome Maturation	0.63	0.115	#NUM!	ATP6V1C2,ATP6V1G2,CALR,CANX,CTSH,LAMP2,LPO,NCF1,RAB5B,TAP1,TPO,TUBA1A,TUBA1B,TUBA1C,TUBA3C/TUBA3D,TUBB4B,TUBB6,VPS37B
CSDE1 Signaling Pathway	0.628	0.132	-1.633	AGO1,CTTN,FN1,LSM14A,PABPC1,PTEN,TGFB1
Striated Muscle Contraction	0.628	0.143	0.447	NEB,TMOD1,TMOD3,TPM4,TTN
Elastic fibre formation	0.626	0.136	-1.633	BMP7,EMILIN3,FN1,LTBP3,TGFB1,TGFB3
TP53 Regulates Transcription of Cell Death Genes	0.626	0.136	0	BIRC5,PERP,PIDD1,PPP1R13B,PRELID1,TP53INP1
3-phosphoinositide Biosynthesis	0.625	0.112	1.698	ATP1A1,G6PC3,INPP5F,IRS1,MTMR2,NUDT5,NUDT9,PIK3CA,PIK3CD,PIK3R3,PPFIA2,PPM1L,PPP1CA,PPP1R13B,PPP1R3D,PPP2CB,PPP2R3A,PPP2R5D,PPP3R2,PPP4R1,PTEN,SYNJ2,WBP11
Signaling by NTRK1 (TRKA)	0.623	0.123	0	CLTA,DNM2,IRS1,KRAS,MAPK7,MAPKAPK3,PIK3CA,PPP2CB,PPP2R5D,RPS6KA1
IL-13 Signaling Pathway	0.621	0.12	-0.905	AGR2,ARG1,IL24,IRS1,MUC5AC,PIK3CA,PIK3CD,PIK3R3,SPDEF,STAT6,TGFB1,TGFB3
Melanocyte Development and Pigmentation Signaling	0.621	0.12	-1.155	ADCY1,ADCY3,CREB3L4,IRS1,KRAS,PIK3CA,PIK3CD,PIK3R3,RAF1,RPS6KA1,RPS6KB1,RRAS2
Semaphorin Neuronal Repulsive Signaling Pathway	0.62	0.115	0.775	CFL1,CSPG4,FARP1,FES,IRS1,ITGAL,ITGB7,LIMK2,MYL12B,MYL5,MYL6,PAK1,PIK3CA,PIK3CD,PIK3R3,SEMA4D,SMC3
Gastrin-CREB signalling pathway via PKC and MAPK	0.618	0.167	#NUM!	KRAS,MAPK7,RPS6KA1
Neurotransmitter clearance	0.612	0.2	#NUM!	COMT,LRTOMT
mRNA Editing	0.612	0.2	#NUM!	APOBEC3A,APOBEC3B
RHOBTB3 ATPase cycle	0.612	0.2	#NUM!	LRRC41,RHOBTB3
Mineralocorticoid Biosynthesis	0.612	0.2	#NUM!	CYP21A2,HSD3B7
RHOGDI Signaling	0.61	0.111	0.277	ACTB,ACTR3,ARHGDIA,CFL1,EZR,GNA11,GNAI3,GNB3,GNB5,GNG3,GRIP1,ITGAL,ITGB7,LIMK2,MYH10,MYH7B,MYL12B,MYL5,MYL6,MYO10,PAK1,RHOC,RHOG,RHOQ
Protein Sorting Signaling Pathway	0.607	0.112	-0.447	ADCY1,ADCY3,AP1S2,AP3D1,AP3S1,AP4B1,AP4M1,CLTA,COPG2,CTBP1,DNM2,GPLD1,NAPEPLD,PLPP2,SNX17,SNX22,SNX32,TMED1,TMED8,WASHC4
Syndecan interactions	0.6	0.148	-1	FN1,TGFB1,THBS1,TRAPPC4
Pyroptosis	0.6	0.148	0	CHMP2B,GSDME,HMGB1,IRF1
CDP-diacylglycerol Biosynthesis I	0.6	0.148	0	AGPAT1,LCLAT1,LPCAT1,LPCAT3
RANK Signaling in Osteoclasts	0.592	0.12	0.302	IKBKG,IRS1,MAP3K1,MAP3K12,MAP3K13,NFKB2,PIK3CA,PIK3CD,PIK3R3,PPP3R2,RAF1
RHO GTPases regulate CFTR trafficking	0.587	0.333	#NUM!	RHOQ
Lactose synthesis	0.587	0.333	#NUM!	SLC2A1
Proline catabolism	0.587	0.333	#NUM!	PRODH
Transcription from mitochondrial promoters	0.587	0.333	#NUM!	TFB2M
Diphthamide Biosynthesis	0.587	0.333	#NUM!	EEF2
Methylglyoxal Degradation I	0.587	0.333	#NUM!	HAGHL
Proline Degradation	0.587	0.333	#NUM!	PRODH
Palmitate Biosynthesis I (Animals)	0.587	0.333	#NUM!	CBR4
Ascorbate Recycling (Cytosolic)	0.587	0.333	#NUM!	GLRX
Methionine Salvage II (Mammalian)	0.587	0.333	#NUM!	BHMT
Uridine-5'-phosphate Biosynthesis	0.587	0.333	#NUM!	DHODH
Hypusine Biosynthesis	0.587	0.333	#NUM!	DHPS
Biotin-carboxyl Carrier Protein Assembly	0.587	0.333	#NUM!	HLCS
1D-myo-inositol Hexakisphosphate Biosynthesis V (from Ins(1,3,4)P3)	0.587	0.333	#NUM!	IPPK
S-adenosyl-L-methionine Biosynthesis	0.587	0.333	#NUM!	MAT2A
Tyrosine Biosynthesis IV	0.587	0.333	#NUM!	PAH
Fatty Acid β-oxidation III (Unsaturated, Odd Number)	0.587	0.333	#NUM!	ECI1
Mitochondrial protein import	0.585	0.125	0	CHCHD2,IDH3G,LDHD,MTX1,PMPCB,SLC25A4,TIMM50,TOMM70
IL-2 Signaling	0.585	0.125	0.378	CSNK2B,IRS1,KRAS,PIK3CA,PIK3CD,PIK3R3,RAF1,RRAS2
WNT/β-catenin Signaling	0.583	0.112	-0.5	ACVR2A,CCND1,CSNK1D,CSNK1E,CSNK2B,DKK1,DKK2,FZD4,GSK3A,KREMEN2,NR5A2,PPM1L,PPP2CB,PPP2R3A,PPP2R5D,RPS27A,TGFB1,TGFB3,UBA52
Estrogen-Dependent Breast Cancer Signaling	0.582	0.12	0	CCND1,CREB3L4,IGF1R,IRS1,KRAS,NFKB2,PIK3CA,PIK3CD,PIK3R3,RRAS2
Xenobiotic Metabolism General Signaling Pathway	0.578	0.113	-0.258	AHR,IRS1,KRAS,MAP3K1,MAP3K12,MAP3K13,MAPK7,MGST2,NQO1,NR1H3,PIK3CA,PIK3CD,PIK3R3,RAF1,RRAS2,RXRA
Regulation of Actin-based Motility by Rho	0.577	0.116	-1.265	ACTB,ACTR3,ARHGDIA,CFL1,ITGAL,ITGB7,MYL12B,MYL5,MYL6,PAK1,RHOC,RHOG,RHOQ
Nicotine Degradation II	0.577	0.127	1.134	CSGALNACT1,CYP1B1,CYP3A5,CYP4X1,FMO5,LARGE1,POR
γ-linolenate Biosynthesis II (Animals)	0.572	0.158	#NUM!	ACSF2,FADS1,FADS2
Apelin Pancreas Signaling Pathway	0.57	0.13	0	IRS1,NFKB2,PIK3CA,PIK3CD,PIK3R3,PRKAB2
Response to elevated platelet cytosolic Ca2+	0.567	0.114	-1.291	ACTN4,CFL1,ENDOD1,FLNA,FN1,HSPA5,LAMP2,TGFB1,TGFB3,THBS1,TMSB10/TMSB4X,TTN,VCL,VEGFA,WDR1
Macrophage Alternative Activation Signaling Pathway	0.567	0.11	-0.894	AKT1S1,ARG1,CEBPB,CREB3L4,CSF1R,H3C14,HLA-DMA,IRS1,NFKB2,NR1H3,PIK3CA,PIK3CD,PIK3R3,RPS6KA1,RPS6KB1,RXRA,STAT6,TGFB1,TGFB3,THBS1
MyD88-independent TLR4 cascade	0.565	0.135	0.447	IKBKG,RIPK1,RPS27A,UBA52,UBE2D3
Gene and protein expression by JAK-STAT signaling after IL-12 stimulation	0.565	0.135	-0.447	BOLA2/BOLA2B,CFL1,LMNB1,SOD2,TCP1
MTOR signalling	0.564	0.143	0	AKT1S1,RPS6,RPS6KB1,TSC2
Macroautophagy	0.562	0.123	-0.707	ATG10,ATG4D,ATG7,CHMP2B,PRKAB2,TSC2,WDR45,WIPI1
Thrombopoietin Signaling	0.562	0.123	0.707	GAB2,IRS1,KRAS,PIK3CA,PIK3CD,PIK3R3,RAF1,RRAS2
Pyridoxal 5'-phosphate Salvage Pathway	0.562	0.123	0	ACVR2A,CDK4,CSNK1D,DMPK,IRAK1,LIMK2,MAPK7,PAK1
Fcγ Receptor-mediated Phagocytosis in Macrophages and Monocytes	0.555	0.117	0.905	ACTB,ACTR3,EZR,GAB2,GPLD1,NAPEPLD,NCF1,PAK1,PIK3R3,PTEN,RPS6KB1
NLR signaling pathways	0.552	0.125	-0.378	HSP90AB1,IKBKG,IRAK1,NFKB2,NOD1,RPS27A,UBA52
Ephrin Receptor Signaling	0.551	0.109	0.943	ACTR3,BCAR1,CFL1,CREB3L4,EPHA1,GNA11,GNAI3,GNB3,GNB5,GNG3,GRIN2C,GRIN2D,GRINA,ITGAL,ITGB7,KRAS,LIMK2,NGEF,PAK1,RAF1,RRAS2,VEGFA
Signaling by Leptin	0.551	0.182	#NUM!	IRS1,SH2B1
Processing and activation of SUMO	0.551	0.182	#NUM!	SAE1,SUMO2
Alpha-protein kinase 1 signaling pathway	0.551	0.182	#NUM!	RPS27A,UBA52
Glucocorticoid Biosynthesis	0.551	0.182	#NUM!	CYP21A2,HSD3B7
Signaling by FGFR1	0.543	0.128	1.633	FGF22,KRAS,PIK3CA,PPP2CB,RPS27A,UBA52
Nonhomologous End-Joining (NHEJ)	0.543	0.128	-0.816	BABAM2,BRCA1,KAT5,PAXIP1,RIF1,RNF168
Calcium Signaling	0.538	0.108	-0.277	ATP2A2,ATP2A3,ATP2B1,CACNA1D,CACNA2D2,CACNB2,CALR,CHRNA7,CHRNG,CREB3L4,GRIN2C,GRIN2D,GRINA,HDAC11,HDAC5,LETM1,MYH10,MYH7B,MYL5,MYL6,MYO10,PPP3R2,TPM4
HGF Signaling	0.537	0.112	0.577	CCND1,ELF3,IRS1,ITGAL,ITGB7,KRAS,MAP3K1,MAP3K12,MAP3K13,PAK1,PIK3CA,PIK3CD,PIK3R3,RAF1,RRAS2
TGF-β Signaling	0.537	0.116	-0.378	ACVR2A,BMP7,FOXH1,HOXC9,KRAS,PMEPA1,RAF1,RRAS2,TGFB1,TGFB3,ZFYVE9
SUMOylation of ubiquitinylation proteins	0.536	0.132	-0.447	NUP153,NUP188,NUP62,NUP88,POM121/POM121C
Antigen Presentation Pathway	0.536	0.132	#NUM!	CALR,CANX,HLA-DMA,PDIA3,TAP1
Signaling by Hippo	0.531	0.15	#NUM!	AMOTL2,WWC1,WWTR1
Phosphatidylglycerol Biosynthesis II (Non-plastidic)	0.53	0.138	0	AGPAT1,LCLAT1,LPCAT1,LPCAT3
RUNX1 regulates megakaryocyte differentiation and platelet function	0.529	0.123	-1.633	AGO1,H2AC20,KMT2D,PRMT1,PRMT6,THBS1,TNRC6C
Lymphotoxin β Receptor Signaling	0.529	0.123	0	IKBKG,IRS1,NFKB2,PDPK1,PIK3CA,PIK3CD,PIK3R3
G alpha (z) signalling events	0.518	0.125	0	ADCY1,ADCY3,GNAI3,GNB3,GNB5,GNG3
Signaling by FGFR3	0.508	0.128	1.342	KRAS,PIK3CA,PPP2CB,RPS27A,UBA52
Signaling by FGFR4	0.508	0.128	1.342	KRAS,PIK3CA,PPP2CB,RPS27A,UBA52
Signaling by PDGF	0.507	0.121	1.134	BCAR1,COL4A5,COL9A3,KRAS,PIK3CA,STAT6,THBS1
Iron uptake and transport	0.507	0.121	1.134	ATP6V1C2,ATP6V1G2,CP,HFE,LCN2,RPS27A,UBA52
LPS-stimulated MAPK Signaling	0.506	0.115	0.632	IKBKG,IRS1,KRAS,NFKB2,PAK1,PIK3CA,PIK3CD,PIK3R3,RAF1,RRAS2
PPARα/RXRα Activation	0.504	0.108	0.728	ACVR2A,ADCY1,ADCY3,CKAP5,GNA11,HSP90AA1,HSP90AB1,HSP90B1,IKBKG,IRS1,KRAS,NCOA3,NFKB2,PDIA3,PRKAB2,RAF1,RRAS2,RXRA,TGFB1,TGFB3
Presynaptic depolarization and calcium channel opening	0.498	0.167	#NUM!	CACNA2D2,CACNB2
GP1b-IX-V activation signalling	0.498	0.167	#NUM!	FLNA,RAF1
HDR through MMEJ (alt-NHEJ)	0.498	0.167	#NUM!	RBBP8,XRCC1
NAD biosynthesis II (from tryptophan)	0.498	0.167	#NUM!	KMO,KYNU
Docosahexaenoic Acid (DHA) Signaling	0.495	0.105	0	ADCY1,ADCY3,AKT1S1,BMP6,CCND1,CREB3L4,GSK3A,IRS1,NCSTN,PDIA3,PDPK1,PIK3CA,PIK3CD,PIK3R3,PRKAB2,RAF1,RPS6KB1,RXRA,SPTB,SPTBN2,STXBP1,SYNJ2,SYT12,SYT15,TGFB1,VEGFA
TP53 Regulates Transcription of Cell Cycle Genes	0.494	0.122	-2.449	ARID3A,CARM1,CNOT8,PCNA,PRMT1,SFN
Signaling by NODAL	0.493	0.143	#NUM!	ACVR2A,DRAP1,FOXH1
Cellular hexose transport	0.493	0.143	#NUM!	SLC2A1,SLC2A11,SLC5A2
Regulation of TLR by endogenous ligand	0.493	0.143	#NUM!	GSDME,HMGB1,S100A9
Regulation of RUNX1 Expression and Activity	0.493	0.143	#NUM!	AGO1,CCND1,TNRC6C
HOTAIR Regulatory Pathway	0.492	0.108	0.775	AGO1,ATG7,H3C14,IRF1,IRS1,MEX3B,MMP24,MMP25,NFKB2,PIK3CA,PIK3CD,PIK3R3,PTEN,REST,RHOC,TGFB1,YY1
Human Embryonic Stem Cell Pluripotency	0.492	0.107	-1.789	ACVR2A,BMP6,BMP7,FZD4,HSP90AA1,HSP90AB1,HSP90B1,IRS1,KRAS,NR5A2,PDPK1,PIK3CA,PIK3CD,PIK3R3,RAF1,REST,RIF1,RRAS2,SALL4,TGFB1,TGFB3
Regulation of Cellular Mechanics by Calpain Protease	0.489	0.114	0	ACTN4,CAPN1,CCND1,CDK4,EZR,ITGAL,ITGB7,KRAS,RRAS2,VCL
ISGylation Signaling Pathway	0.486	0.112	2.111	BIRC5,CCND1,HIF1A,IRF1,ITGAL,KRAS,NFKB2,PCNA,RTN4,STING1,UBE2L6
Glycerophospholipid biosynthesis	0.486	0.112	1.508	AGK,AGPAT1,CEPT1,CHKA,CSNK2B,DGAT2,LCLAT1,LPCAT1,LPCAT3,SLC44A1,STARD7
Retinoate Biosynthesis II	0.483	0.25	#NUM!	RBP1
Protein Citrullination	0.483	0.25	#NUM!	PADI6
Pentose Phosphate Pathway (Oxidative Branch)	0.483	0.25	#NUM!	PGD
2-ketoglutarate Dehydrogenase Complex	0.483	0.25	#NUM!	DLD
Branched-chain α-keto acid Dehydrogenase Complex	0.483	0.25	#NUM!	DLD
Oxidized GTP and dGTP Detoxification	0.483	0.25	#NUM!	DXO
Trans, trans-farnesyl Diphosphate Biosynthesis	0.483	0.25	#NUM!	IDI2
Rapoport-Luebering Glycolytic Shunt	0.483	0.25	#NUM!	PGAM2
Phenylalanine Degradation I (Aerobic)	0.483	0.25	#NUM!	PAH
Neurotransmitter release cycle	0.482	0.125	1.342	CPLX1,GLS,PPFIA2,SLC18A2,STXBP1
Gamma carboxylation, hypusine formation and arylsulfatase activation	0.482	0.125	-0.447	ARSJ,DHPS,DNAJC24,EEF2,ICMT
Transport of vitamins, nucleosides, and related molecules	0.482	0.125	0.447	PDZD11,SLC25A4,SLC29A4,SLC35B2,SLC35C1
RET signaling	0.482	0.125	0.447	GAB2,MAPK7,PIK3CA,PIK3CD,PIK3R3
D-myo-inositol (1,4,5,6)-Tetrakisphosphate Biosynthesis	0.48	0.107	1.387	ATP1A1,G6PC3,INPP5F,MTMR2,NUDT5,NUDT9,PPFIA2,PPM1L,PPP1CA,PPP1R13B,PPP1R3D,PPP2CB,PPP2R3A,PPP2R5D,PPP3R2,PPP4R1,PTEN,SYNJ2,WBP11
D-myo-inositol (3,4,5,6)-tetrakisphosphate Biosynthesis	0.48	0.107	1.387	ATP1A1,G6PC3,INPP5F,MTMR2,NUDT5,NUDT9,PPFIA2,PPM1L,PPP1CA,PPP1R13B,PPP1R3D,PPP2CB,PPP2R3A,PPP2R5D,PPP3R2,PPP4R1,PTEN,SYNJ2,WBP11
Xenobiotic Metabolism CAR Signaling Pathway	0.48	0.107	-0.229	ALDH1L2,CYP3A5,FMO5,GRIP1,HS3ST3A1,HSP90AA1,HSP90AB1,HSP90B1,MGST2,NCOA1,NRIP1,PPM1L,PPP2CB,PPP2R3A,PPP2R5D,RACK1,RXRA,SNW1,SRA1
Endocannabinoid Cancer Inhibition Pathway	0.48	0.108	0	ADCY1,ADCY3,AKT1S1,CCND1,CREB3L4,GNAI3,HIF1A,IRS1,NOS3,PIK3CA,PIK3CD,PIK3R3,PRKAB2,RAF1,SMPD4,VEGFA
Agrin Interactions at Neuromuscular Junction	0.479	0.116	0	ACTB,CTTN,ERBB3,GABPA,KRAS,NRG4,PAK1,RRAS2
Myelination Signaling Pathway	0.474	0.103	-0.522	ACVR2A,AKT1S1,BACE1,BMP6,BMP7,CREB3L4,ERBB3,FZD4,HDAC11,HDAC5,IGF1R,IRS1,ITGB7,KRAS,LAMA5,LMNB1,NCSTN,NFKB2,PIK3CA,PIK3CD,PIK3R3,PPP3R2,PTEN,RAB35,RAF1,RPS6KB1,RRAS2,SCD,SHH,SLC2A1,SMARCA4,TSC2,YY1
Netrin-1 signaling	0.471	0.12	0	DSCAM,DSCAML1,EZR,MYO10,PAK1,SIAH1
Amyloid Processing	0.471	0.12	#NUM!	BACE1,CAPN1,CSNK1D,CSNK1E,CSNK2B,NCSTN
Cell Cycle: G2/M DNA Damage Checkpoint Regulation	0.471	0.12	-0.816	BRCA1,PKMYT1,RPS6KA1,SFN,SKP2,TRIP12
3-phosphoinositide Degradation	0.469	0.106	0.775	ATP1A1,G6PC3,INPP5F,MTMR2,MTMR3,NUDT5,NUDT9,PPFIA2,PPM1L,PPP1CA,PPP1R13B,PPP1R3D,PPP2CB,PPP2R3A,PPP2R5D,PPP3R2,PPP4R1,PTEN,SYNJ2,WBP11
Sphingosine-1-phosphate Signaling	0.468	0.109	1.387	ADCY1,ADCY3,GNAI3,IRS1,OPN1SW,PDIA3,PIK3CA,PIK3CD,PIK3R3,RHOC,RHOG,RHOQ,SMPD4
Colorectal Cancer Metastasis Signaling	0.467	0.104	-1.342	ADCY1,ADCY3,BIRC5,CCND1,FZD4,GNA11,GNAI3,GNB3,GNB5,GNG3,IRS1,KRAS,MLH1,MMP24,MMP25,MSH6,NFKB2,PIK3CA,PIK3CD,PIK3R3,RHOC,RHOG,RHOQ,RRAS2,SIAH1,TGFB1,TGFB3,VEGFA
NCAM signaling for neurite out-growth	0.465	0.117	1.134	CACNA1D,CACNB2,COL4A5,COL9A3,KRAS,SPTB,SPTBN2
NAFLD Signaling Pathway	0.461	0.105	-1.043	AKT1S1,ATF6,ATP2A2,G6PC3,GSK3A,GYS1,IKBKG,IL17D,IRS1,LPCAT1,NFKB2,NR1H3,PIK3CA,PIK3CD,PIK3R3,PPM1L,PPP2CB,PPP2R3A,PPP2R5D,PRKAB2,SCD,TGFB1,TGFB3
Signaling by FGFR2	0.46	0.114	0.707	FGF22,HNRNPM,KRAS,PIK3CA,PPP2CB,RPS27A,TIAL1,UBA52
Nephrin family interactions	0.458	0.136	#NUM!	ACTN4,KIRREL3,PIK3CA
Peroxisomal lipid metabolism	0.458	0.136	#NUM!	ACOT8,ACOXL,SCP2
Superpathway of D-myo-inositol (1,4,5)-trisphosphate Metabolism	0.458	0.136	#NUM!	INPP5F,PTEN,SYNJ2
PI3K Cascade	0.457	0.122	1.342	FGF22,GAB2,IRS1,PDPK1,PIK3CA
RNA Polymerase III Transcription	0.457	0.122	-0.447	NFIC,POLR3C,POLR3H,POU2F1,SSB
Mechanisms of Viral Exit from Host Cells	0.457	0.122	#NUM!	ACTB,CHMP2B,LMNB1,SNF8,VPS4A
Type II Diabetes Mellitus Signaling	0.454	0.107	-0.302	ACSF2,CACNA1D,CACNA2D2,CACNB2,CEBPB,IKBKG,IRS1,MAP3K1,NFKB2,PDPK1,PIK3CA,PIK3CD,PIK3R3,PKM,PRKAB2,SMPD4
Interleukin-4 and Interleukin-13 signaling	0.454	0.109	-2.309	BIRC5,CCND1,FN1,HIF1A,HSP90AA1,LAMA5,LCN2,POU2F1,RORC,STAT6,TGFB1,VEGFA
Autism Signaling Pathway	0.454	0.103	0.557	AKT1S1,ALDH1L2,CACNA1D,CACNA2D2,CACNB2,CYFIP1,DLD,FZD4,GRIN2C,GRIN2D,GRINA,IGF1R,IL17D,IRS1,KRAS,PAH,PIK3CA,PIK3CD,PIK3R3,PTEN,RAF1,RELN,RPS6,RPS6KA1,RPS6KB1,RRAS2,RXRA,SHH,TGFB1,TGFB3,TSC2
Synaptic Long Term Potentiation	0.454	0.108	0	ADCY1,CREB3L4,GNA11,GRIN2C,GRIN2D,GRINA,KRAS,PDIA3,PPP1CA,PPP1R3D,PPP3R2,RAF1,RPS6KA1,RRAS2
Neutrophil degranulation	0.453	0.101	-1.443	APEH,ARG1,ARHGAP45,ARL8A,ATG7,BRI3,C3,C6orf120,CAPN1,CMTM6,COMMD3,CSNK2B,CTSH,CYBA,CYFIP1,DEGS1,EEF1A1,EEF2,ERP44,GLA,HMGB1,HP,HSP90AA1,HSP90AB1,HUWE1,ITGAL,KPNB1,LAMP2,LCN2,LPCAT1,MMP25,NCSTN,OSCAR,PKM,PPIE,PSMC3,PSMD13,PSMD3,PSMD6,RAB37,RAB5B,RHOG,S100A9,SNAP29,STING1,TIMP2,TUBB4B,VCL
Trafficking and processing of endosomal TLR	0.451	0.154	#NUM!	HSP90B1,LGMN
POU5F1 (OCT4), SOX2, NANOG activate genes related to proliferation	0.451	0.154	#NUM!	EPHA1,SALL4
Mitotic Telophase/Cytokinesis	0.451	0.154	#NUM!	KIF20A,SMC3
Dissolution of Fibrin Clot	0.451	0.154	#NUM!	S100A10,SERPINE2
Mitochondrial calcium ion transport	0.451	0.154	#NUM!	LETM1,VDAC2
Cleavage and Polyadenylation of Pre-mRNA	0.451	0.154	#NUM!	CPSF4,WDR33
Mevalonate Pathway I	0.451	0.154	#NUM!	IDI2,MVK
TNFR1 Signaling	0.449	0.118	0	IKBKG,MAP3K1,NAIP,NFKB2,PAK1,RIPK1
Leukocyte Extravasation Signaling	0.447	0.105	1.886	ACTB,ACTN4,BCAR1,CTNNA1,CTTN,CYBA,EZR,GNAI3,IRS1,ITGAL,MMP24,MMP25,MYL6,NCF1,OPN1SW,PIK3CA,PIK3CD,PIK3R3,TIMP2,VCL
Thrombin signalling through proteinase activated receptors (PARs)	0.441	0.125	1	GNA11,GNB3,GNB5,GNG3
TNFR2 Signaling	0.441	0.125	-1	IKBKG,MAP3K1,NAIP,NFKB2
Inhibition of Angiogenesis by TSP1	0.441	0.125	-1	NOS3,TGFB1,THBS1,VEGFA
Cellular Effects of Sildenafil (Viagra)	0.441	0.106	#NUM!	ACTB,ADCY1,ADCY3,CACNA1D,CACNA2D2,CACNB2,MYH10,MYH7B,MYL12B,MYL5,MYL6,MYO10,NOS3,PDIA3,SLC4A5
SNARE Signaling Pathway	0.44	0.107	0.535	ADCY1,ADCY3,CACNA2D2,CACNB2,CPLX1,MYH10,MYH7B,MYL5,MYL6,MYO10,SNAP29,STXBP1,SYT12,SYT15
Phase I - Functionalization of compounds	0.439	0.109	0.302	AHR,CYP1B1,CYP21A2,CYP27B1,CYP2W1,CYP3A5,CYP4X1,CYP8B1,NCOA1,POR,RXRA
Superpathway of Inositol Phosphate Compounds	0.432	0.103	1.147	ATP1A1,G6PC3,INPP5F,IPPK,IRS1,MTMR2,NUDT5,NUDT9,PIK3CA,PIK3CD,PIK3R3,PPFIA2,PPM1L,PPP1CA,PPP1R13B,PPP1R3D,PPP2CB,PPP2R3A,PPP2R5D,PPP3R2,PPP4R1,PTEN,SYNJ2,WBP11
Pulmonary Fibrosis Idiopathic Signaling Pathway	0.432	0.102	-1.257	ACTB,ACVR2A,AREG,BIRC5,CCND1,COL16A1,COL18A1,COL4A5,COL4A6,COL9A3,FN1,FZD4,IRS1,KRAS,MMP24,MMP25,NFKB2,PIK3CA,PIK3CD,PIK3R3,PINK1,PTEN,RAF1,RBPJ,RPS6KA1,RPS6KB1,RRAS2,STAT6,TGFB1,TGFB3,THBS1,WWTR1,YY1
Growth hormone receptor signaling	0.425	0.13	#NUM!	CISH,IRS1,SH2B1
Pyrimidine Deoxyribonucleotides De Novo Biosynthesis I	0.425	0.13	#NUM!	APOBEC3G,DUT,NME7
Tryptophan Degradation III (Eukaryotic)	0.425	0.13	#NUM!	GCDH,KMO,KYNU
Vitamin-C Transport	0.425	0.13	#NUM!	GLRX,SLC23A1,SLC2A1
Antimicrobial peptides	0.415	0.121	-2	ATP7A,LCN2,PDZD11,S100A9
Activation of Matrix Metalloproteinases	0.415	0.121	-1	COL18A1,MMP24,MMP25,TIMP2
Signaling by NOTCH2	0.415	0.121	0	NCSTN,RBPJ,RPS27A,UBA52
MAPK targets/ Nuclear events mediated by MAP kinases	0.415	0.121	-1	MAPK7,PPP2CB,PPP2R5D,RPS6KA1
Fatty Acid β-oxidation I	0.415	0.121	#NUM!	ACSF2,ECI1,IVD,SCP2
Role of NANOG in Mammalian Embryonic Stem Cell Pluripotency	0.413	0.106	0	ACVR2A,BMP6,BMP7,FZD4,IRS1,KRAS,PIK3CA,PIK3CD,PIK3R3,RAF1,RIF1,RRAS2,SALL4
Signaling by Insulin receptor	0.411	0.116	2.236	ATP6V1C2,ATP6V1G2,IRS1,KRAS,PIK3CA
Signaling by SCF-KIT	0.411	0.116	2.236	FES,GAB2,KRAS,PIK3CA,PIK3R3
Acetylcholine binding and downstream events	0.409	0.143	#NUM!	CHRNA7,CHRNG
Carnitine metabolism	0.409	0.143	#NUM!	PRKAB2,RXRA
Interleukin-15 signaling	0.409	0.143	#NUM!	GAB2,IL15RA
Formation of axial mesoderm	0.409	0.143	#NUM!	FOXH1,SHH
Colanic Acid Building Blocks Biosynthesis	0.409	0.143	#NUM!	GALK2,PMM2
UVB-Induced MAPK Signaling	0.409	0.113	0.447	H3C14,IRS1,PIK3CA,PIK3CD,PIK3R3,RPS6KB1
Formation of xylulose-5-phosphate	0.406	0.2	#NUM!	SORD
Reelin signalling pathway	0.406	0.2	#NUM!	RELN
Formation of lateral plate mesoderm	0.406	0.2	#NUM!	SHH
Creatine-phosphate Biosynthesis	0.406	0.2	#NUM!	CKM
Tetrapyrrole Biosynthesis II	0.406	0.2	#NUM!	HMBS
Myo-inositol Biosynthesis	0.406	0.2	#NUM!	INPP5F
Arginine Degradation I (Arginase Pathway)	0.406	0.2	#NUM!	ARG1
Galactose Degradation I (Leloir Pathway)	0.406	0.2	#NUM!	GALK2
Acetate Conversion to Acetyl-CoA	0.406	0.2	#NUM!	ACSS3
Keratinization	0.403	0.104	-2.138	CAPN1,KAZN,KLK12,KRT24,KRT7,KRT8,KRT80,KRT81,KRT86,KRTAP5-1,PERP,PKP3,PPL,TCHH
ERK/MAPK Signaling	0.4	0.102	0	BCAR1,CREB3L4,ELF3,H3C14,HSPB1,IRS1,ITGAL,ITGB7,KRAS,PAK1,PIK3CA,PIK3CD,PIK3R3,PPM1L,PPP1CA,PPP1R3D,PPP2CB,PPP2R3A,PPP2R5D,RAF1,RPS6KA1,RRAS2
IL-17 Signaling	0.398	0.103	-2.5	CEBPB,HSP90AA1,HSP90AB1,HSP90B1,IL17D,IRS1,KRAS,LCN2,MUC5AC,MUC5B,PIK3CA,PIK3CD,PIK3R3,RRAS2,TGFB1,TGFB3,VEGFA
Prolactin Signaling	0.395	0.106	0.333	CEBPB,IRF1,IRS1,KRAS,PDPK1,PIK3CA,PIK3CD,PIK3R3,RAF1,RRAS2
FGF Signaling	0.393	0.107	0.333	CREB3L4,FGF13,FGF22,IRS1,MAP3K1,PIK3CA,PIK3CD,PIK3R3,RAF1
Gα12/13 Signaling	0.391	0.104	-0.535	IKBKG,IRS1,KRAS,MAP3K1,MAPK7,MYL12B,MYL5,MYL6,NFKB2,PIK3CA,PIK3CD,PIK3R3,RAF1,RRAS2
Transcriptional Regulation by E2F6	0.391	0.118	#NUM!	BRCA1,MGA,PHC3,RBBP8
Late endosomal microautophagy	0.391	0.118	0	CHMP2B,RPS27A,UBA52,VPS37B
TBC/RABGAPs	0.389	0.114	-0.447	OPTN,RAB35,RAB5B,TBC1D3 (includes others),TSC2
Collagen chain trimerization	0.389	0.114	0.447	COL16A1,COL18A1,COL4A5,COL4A6,COL9A3
Retinoid metabolism and transport	0.389	0.114	0.447	APOM,LDLR,RBP1,RDH11,RETSAT
Integrin cell surface interactions	0.378	0.106	1	COL16A1,COL18A1,COL4A5,COL4A6,COL9A3,FN1,ITGAL,ITGB7,THBS1
Oxidative Stress Induced Senescence	0.378	0.106	1.134	AGO1,CDK4,E2F2,H2AC20,MAPKAPK3,PHC3,RPS27A,TNRC6C,UBA52
IL-17A Signaling in Fibroblasts	0.378	0.106	-1	CEBPB,COL18A1,ELF3,FN1,HIF1A,IKBKG,LCN2,NFKB2,TGFB1
GP6 Signaling Pathway	0.376	0.103	0.277	COL16A1,COL18A1,COL4A5,COL4A6,COL9A3,GSK3A,IRS1,LAMA5,PDPK1,PIK3CA,PIK3CD,PIK3R3,RHOG
Caveolar-mediated Endocytosis Signaling	0.376	0.107	#NUM!	ACTB,COPG2,DNM2,DYRK3,FLNA,ITGAL,ITGB7,RAB5B
SPINK1 General Cancer Pathway	0.374	0.108	0.378	IRS1,KRAS,PIK3CA,PIK3CD,PIK3R3,RAF1,RRAS2
Regulation of cholesterol biosynthesis by SREBP (SREBF)	0.373	0.133	#NUM!	KPNB1,SAR1B
Response of EIF2AK1 (HRI) to heme deficiency	0.373	0.133	#NUM!	CEBPB,EIF2S1
E3 ubiquitin ligases ubiquitinate target proteins	0.371	0.109	0	DERL1,PCNA,RPS27A,UBA52,UBE2D3,UBE2E1
Melatonin Degradation I	0.371	0.109	0.816	CSGALNACT1,CYP1B1,CYP3A5,CYP4X1,LARGE1,POR
Post-translational protein phosphorylation	0.371	0.104	-0.302	ANO8,C3,CP,FN1,GOLM1,HSP90B1,IGFBP5,ITIH2,MXRA8,PRSS23,STC2
DNA damage-induced 14-3-3σ Signaling	0.369	0.111	-2.236	BRCA1,RAD1,RAD17,RAD9A,SFN
Signaling by NTRK2 (TRKB)	0.368	0.12	#NUM!	DOCK3,KRAS,PIK3CA
Signaling by Erythropoietin	0.368	0.12	#NUM!	KRAS,PIK3CA,PIK3CD
Apelin Liver Signaling Pathway	0.368	0.12	#NUM!	COL18A1,GSK3A,IRS1
GPVI-mediated activation cascade	0.368	0.114	0	PDPK1,PIK3CA,PIK3R3,RHOG
Death Receptor Signaling	0.367	0.104	0	ACIN1,ACTB,DAXX,HSPB1,IKBKG,NAIP,NFKB2,PARP9,RIPK1,TNKS2
Synaptogenesis Signaling Pathway	0.365	0.099	0.186	ACTR3,ADCY1,ADCY3,CACNA2D2,CACNB2,CFL1,CLASP2,CPLX1,CREB3L4,EPHA1,FARP1,GRIN2C,GRIN2D,GRINA,IRS1,KRAS,LRRTM2,MAP1B,PAK1,PIK3CA,PIK3CD,PIK3R3,RAB5B,RAF1,RELN,RPS6KB1,RRAS2,STXBP1,SYT12,SYT15,THBS1
VEGF Family Ligand-Receptor Interactions	0.364	0.105	0.333	IRS1,KRAS,NOS3,PIK3CA,PIK3CD,PIK3R3,RAF1,RRAS2,VEGFA
IL-7 Signaling Pathway	0.361	0.105	0	CCND1,GSK3A,IRS1,PDPK1,PIK3CA,PIK3CD,PIK3R3,SLC2A1
IL-33 Signaling Pathway	0.36	0.101	-1.069	AREG,CREB3L4,H2AC18/H2AC19,H2AC20,IKBKG,IRAK1,IRAK4,IRS1,MACROH2A1,NFKB2,NOS3,PIK3CA,PIK3CD,PIK3R3,PRSS22,RPS6KA1,RPS6KB1,TMED1
Meiotic recombination	0.35	0.109	-0.447	BRCA1,CDK4,H2AC20,MLH1,RBBP8
Role of OCT4 in Mammalian Embryonic Stem Cell Pluripotency	0.35	0.109	#NUM!	BRCA1,NR5A2,PHC3,REST,SALL4
iNOS Signaling	0.35	0.109	0	IKBKG,IRAK1,IRAK4,IRF1,NFKB2
nNOS Signaling in Neurons	0.35	0.109	0	CAPN1,GRIN2C,GRIN2D,GRINA,PPP3R2
nNOS Signaling in Skeletal Muscle Cells	0.35	0.109	#NUM!	CACNA1D,CACNA2D2,CACNB2,SNTB1,SNTB2
tRNA Splicing	0.35	0.109	1.342	NAPEPLD,PDE6B,PDE6D,PDE8A,TSEN54
p38 MAPK Signaling	0.35	0.102	-2.333	CREB3L4,DAXX,H3C14,HMGN1,HSPB1,IRAK1,IRAK4,MAPKAPK3,RPS6KA1,RPS6KB1,TGFB1,TGFB3
Chaperone Mediated Autophagy Signaling Pathway	0.348	0.098	-0.343	ATP6V1C2,ATP6V1G2,BAG1,CCND1,DNAJB1,EEF1A1,GFAP,GPX4,HIF1A,HMGB1,HSP90AA1,HSP90AB1,HSP90B1,HSPA5,IGF1R,IRS1,LAMP2,MMP24,MMP25,NFKB2,NOS3,PDPK1,PHLPP1,PIK3CA,PIK3CD,PIK3R3,PPP3R2,PRKAB2,PSMA3,PSMA7,PSME1,SIRT3,STING1,STUB1,TPT1
Intra-Golgi and retrograde Golgi-to-ER traffic	0.348	0.0995	-1.342	ARFGAP3,ARL1,COG1,COG5,COG8,COPG2,GOLGA5,KIF1C,KIF20A,KLC1,KLC3,RGP1,RHOBTB3,SNAP29,TUBA1A,TUBA1B,TUBA1C,TUBA3C/TUBA3D,TUBB4B,TUBB6
Thyroid Cancer Signaling	0.346	0.104	0	CCND1,IRS1,KRAS,PIK3CA,PIK3CD,PIK3R3,PTEN,RRAS2
Detoxification of Reactive Oxygen Species	0.346	0.111	-1	ATP7A,CYBA,NCF1,SOD2
RHO GTPases Activate WASPs and WAVEs	0.346	0.111	-1	ABI2,ACTB,ACTR3,CYFIP1
rRNA modification in the mitochondrion	0.346	0.167	#NUM!	MTERF4
Arginine Biosynthesis IV	0.346	0.167	#NUM!	ASS1
Glycerol Degradation I	0.346	0.167	#NUM!	GK5
Acetyl-CoA Biosynthesis I (Pyruvate Dehydrogenase Complex)	0.346	0.167	#NUM!	DLD
Selenocysteine Biosynthesis II (Archaea and Eukaryotes)	0.346	0.167	#NUM!	SEPSECS
GDP-mannose Biosynthesis	0.346	0.167	#NUM!	PMM2
Acetylcholine Receptor Signaling Pathway	0.345	0.0995	0.943	ADCY1,ADCY3,CACNA1D,CACNA2D2,CACNB2,CHRM4,CHRNA7,CHRNG,CREB3L4,GNA11,GNAI3,IRS1,NCSTN,NFKB2,OPN1SW,PDIA3,PIK3CA,PIK3CD,PIK3R3
Miscellaneous transport and binding events	0.342	0.115	#NUM!	CTNS,NIPA2,NIPAL1
Collagen biosynthesis and modifying enzymes	0.342	0.104	1.134	COL16A1,COL18A1,COL4A5,COL4A6,COL9A3,CRTAP,PPIB
p75 NTR receptor-mediated signalling	0.342	0.102	-0.632	ARHGDIA,ARHGEF40,IRAK1,MCF2L,NCSTN,NET1,NGEF,RPS27A,RTN4,UBA52
D-myo-inositol (1,4,5)-trisphosphate Degradation	0.34	0.125	#NUM!	INPP5F,SYNJ2
DNA Double Strand Break Response	0.337	0.105	-0.816	BABAM2,BRCA1,KAT5,RNF168,RPS27A,UBA52
Neurexins and neuroligins	0.337	0.105	0.816	EPB41L5,GRIN2C,GRIN2D,LRRTM2,STXBP1,SYT12
Clathrin-mediated endocytosis	0.332	0.1	-1.941	ACTB,ACTR3,AREG,CLTA,CTTN,DNM2,FZD4,LDLR,RAB5B,RPS27A,STON2,SYNJ2,UBA52
IL-6 Signaling	0.332	0.1	-0.832	CEBPB,CSNK2B,HSPB1,IKBKG,IRS1,KRAS,NFKB2,PIK3CA,PIK3CD,PIK3R3,RAF1,RRAS2,VEGFA
TWEAK Signaling	0.326	0.108	1	IKBKG,NAIP,NFKB2,RIPK1
Signaling by ALK	0.319	0.111	#NUM!	HIF1A,IRS1,PIK3CA
Integrin signaling	0.319	0.111	#NUM!	BCAR1,FN1,PDPK1
D-myo-inositol-5-phosphate Metabolism	0.319	0.0979	1.387	ATP1A1,G6PC3,INPP5F,MTMR2,NUDT5,NUDT9,PPFIA2,PPM1L,PPP1CA,PPP1R13B,PPP1R3D,PPP2CB,PPP2R3A,PPP2R5D,PPP3R2,PPP4R1,PTEN,SYNJ2,WBP11
Multiple Sclerosis Signaling Pathway	0.318	0.0977	-0.655	C3,CAPN1,CYP27B1,GRIN2C,GRIN2D,GRINA,HLA-DMA,IL17D,IRF1,MGAT1,NCOA3,NFKB2,NR1H3,P2RX4,PARP9,RNF213,TGFB1,TGFB3,TNKS2,UBR2,YY1
Nucleosome assembly	0.315	0.104	-1.342	CENPN,CENPO,H2AC20,RSF1,RUVBL1
Erythropoietin Signaling Pathway	0.31	0.0977	0.5	CCND1,HIF1A,IL17D,IRS1,KRAS,MACROH2A2,NFKB2,NOS3,PDPK1,PIK3CA,PIK3CD,PIK3R3,RAF1,RPS6KB1,RRAS2,TGFB1,TGFB3
Metabolism of amine-derived hormones	0.31	0.118	#NUM!	DUOX1,TPO
Protein methylation	0.31	0.118	#NUM!	EEF1A1,EEF2
RAN Signaling	0.31	0.118	#NUM!	KPNA1,KPNB1
Superpathway of Geranylgeranyldiphosphate Biosynthesis I (via Mevalonate)	0.31	0.118	#NUM!	IDI2,MVK
Inhibition of Matrix Metalloproteases	0.307	0.105	-1	MMP24,MMP25,TFPI2,TIMP2
Visual phototransduction	0.306	0.102	0.816	GNB5,NAPEPLD,OPN1SW,PDE6B,RBP1,RDH11
GABA receptor activation	0.306	0.102	0	ADCY1,ADCY3,GNAI3,GNB3,GNB5,GNG3
Polyamine Regulation in Colon Cancer	0.306	0.102	0.816	AKT1S1,ARG1,CSNK2B,DHPS,KRAS,RAF1
Role of IL-17A in Arthritis	0.306	0.102	#NUM!	IRS1,NFKB2,PIK3CA,PIK3CD,PIK3R3,RPS6KA1
Breast Cancer Regulation by Stathmin1	0.306	0.0958	-0.832	ADGRF3,ADGRL1,ADORA1,BMP6,CCND1,CDK4,CELSR1,CELSR2,CELSR3,CHRM4,CREB3L4,E2F2,E2F5,FZD4,GCGR,GNB3,GNB5,GNG3,GPR108,GPR132,GPR137,GPR3,GPR39,GPR68,GPRC5B,HIF1A,HTR2B,IRS1,KRAS,NFKB2,OPN1SW,P2RY11,PAK1,PIK3CA,PIK3CD,PIK3R3,PPM1L,PPP1CA,PPP1R3D,PPP2CB,PPP2R3A,PPP2R5D,RAF1,RPS6KB1,RRAS2,SLC52A2,SPDEF,TGFB1,TUBA1A,TUBA1B,TUBA1C,TUBA3C/TUBA3D,TUBB4B,TUBB6,VEGFA
Glycosaminoglycan metabolism	0.306	0.1	0	B3GAT1,B3GAT2,B4GALT5,CHPF2,CSGALNACT1,CSPG4,SGSH,SLC35B2
G alpha (12/13) signalling events	0.306	0.1	0.707	ARHGEF40,GNB3,GNB5,GNG3,MCF2L,NET1,NGEF,RHOC
Oxytocin in Brain Signaling Pathway	0.302	0.0969	0.471	CACNA1D,CACNA2D2,CACNB2,CREB3L4,GNA11,GNAI3,GNB3,GNB5,GNG3,IRS1,KRAS,MAPK7,NFKB2,NLRP9,PIK3CA,PIK3CD,PIK3R3,RAF1,RRAS2
Natural Killer Cell Signaling	0.302	0.0969	1.414	CFL1,COL18A1,HCST,HSPA5,IRAK4,IRS1,ITGAL,KRAS,LIMK2,MAP3K1,MAP3K12,MAP3K13,NFKB2,PAK1,PIK3CA,PIK3CD,PIK3R3,RAF1,RRAS2
Role of WNT/GSK-3β Signaling in the Pathogenesis of Influenza	0.299	0.1	#NUM!	CSNK1D,CSNK1E,FZD4,NCOA1,NCOA3,NCOA4,SIAH1
Pentose phosphate pathway	0.299	0.143	#NUM!	PGD
TYSND1 cleaves peroxisomal proteins	0.299	0.143	#NUM!	SCP2
STAT5 Activation	0.299	0.143	#NUM!	GAB2
Ceramide Biosynthesis	0.299	0.143	#NUM!	DEGS2
Arginine Degradation VI (Arginase 2 Pathway)	0.299	0.143	#NUM!	ARG1
Inositol Pyrophosphates Biosynthesis	0.299	0.143	#NUM!	IPPK
Glycogen Biosynthesis II (from UDP-D-Glucose)	0.299	0.143	#NUM!	GYS1
Sphingomyelin Metabolism	0.299	0.143	#NUM!	SMPD4
Aspartate Degradation II	0.299	0.143	#NUM!	MDH1
Renin-Angiotensin Signaling	0.296	0.0976	0.632	ADCY1,ADCY3,IRS1,KRAS,MAP3K1,NFKB2,PAK1,PIK3CA,PIK3CD,PIK3R3,RAF1,RRAS2
Superpathway of Melatonin Degradation	0.292	0.1	0.816	CSGALNACT1,CYP1B1,CYP3A5,CYP4X1,LARGE1,POR
tRNA Charging	0.289	0.103	-2	HARS2,KARS1,LARS1,MARS1
Amyloid fiber formation	0.286	0.0986	1.134	BACE1,H2AC20,NCSTN,RPS27A,SIAH1,UBA52,UBE2L6
Apoptosis Signaling	0.284	0.0971	-1.265	ACIN1,CAPN1,ENDOG,IKBKG,KRAS,NAIP,NFKB2,RAF1,RPS6KA1,RRAS2
Signaling by EGFR	0.283	0.1	0.447	AREG,KRAS,PIK3CA,RPS27A,UBA52
Transcriptional regulation of granulopoiesis	0.283	0.1	2.236	CDK4,CEBPA,CEBPB,H2AC20,RXRA
STAT3 Pathway	0.282	0.0963	-0.302	BMP6,CISH,IGF1R,IL15RA,IL27RA,IL3RA,KRAS,MAP3K12,PIAS3,RAF1,RRAS2,TGFB1,VEGFA
Iron homeostasis signaling pathway	0.282	0.0963	#NUM!	ATP6V1C2,ATP6V1G2,BMP6,BMP7,CP,HFE,HIF1A,HP,MMS19,NUBP1,NUBP2,SKP2,SLC48A1
PI Metabolism	0.281	0.0976	0.707	INPP5F,MTMR2,MTMR3,PIK3CA,PIK3CD,PIK3R3,PTEN,SYNJ2
Cilium Assembly	0.279	0.0955	-1.606	ARL3,BBS1,BBS4,CEP76,CKAP5,CSNK1D,CSNK1E,HSP90AA1,IFT80,PDE6D,SEPTIN2,TCP1,TUBA1A,TUBA1B,TUBA1C,TUBA3C/TUBA3D,TUBB4B,TUBB6,UNC119B
Collagen degradation	0.278	0.0984	0	COL16A1,COL18A1,COL4A5,COL4A6,COL9A3,PHYKPL
Assembly of collagen fibrils and other multimeric structures	0.278	0.0984	0	CD151,COL18A1,COL4A5,COL4A6,COL9A3,DST
Ephrin B Signaling	0.273	0.0972	#NUM!	CFL1,GNA11,GNAI3,GNB3,GNB5,GNG3,PAK1
GABAergic Receptor Signaling Pathway (Enhanced)	0.273	0.0956	-0.277	ADCY1,ADCY3,CACNA1D,CACNA2D2,CACNB2,GLS,GNAI3,GNB3,GNB5,GNG3,GRIN2C,GRIN2D,GRINA
Signaling by the B Cell Receptor (BCR)	0.272	0.0952	-0.5	IKBKG,KRAS,ORAI2,PIK3CD,PSMA3,PSMA7,PSMC1,PSMC3,PSMC4,PSMD10,PSMD13,PSMD3,PSMD6,PSME1,RPS27A,UBA52
Phototransduction Pathway	0.268	0.098	#NUM!	GNB3,GNB5,OPN1SW,PDE6B,PDE6D
Gene Silencing by RNA	0.266	0.0957	-0.333	AGO1,H2AC20,HSP90AA1,NUP153,NUP188,NUP62,NUP88,POM121/POM121C,TNRC6C
Histidine catabolism	0.26	0.125	#NUM!	CARNS1
Serine biosynthesis	0.26	0.125	#NUM!	SERINC4
NFE2L2 regulates pentose phosphate pathway genes	0.26	0.125	#NUM!	PGD
Sucrose Degradation V (Mammalian)	0.26	0.125	#NUM!	KHK
Receptor-type tyrosine-protein phosphatases	0.259	0.105	#NUM!	PPFIA2,PTPRS
GABA synthesis, release, reuptake and degradation	0.259	0.105	#NUM!	CPLX1,STXBP1
Metabolism of cofactors	0.259	0.105	#NUM!	HSP90AA1,NOS3
FOXO-mediated transcription	0.259	0.105	#NUM!	SFN,SIRT3
NFE2L2 regulating anti-oxidant/detoxification enzymes	0.259	0.105	#NUM!	NQO1,SLC7A11
Methionine Degradation I (to Homocysteine)	0.259	0.105	#NUM!	MAT2A,PRMT1
Activation of kainate receptors upon glutamate binding	0.258	0.1	#NUM!	GNB3,GNB5,GNG3
Peroxisomal protein import	0.252	0.0952	0	ACOT8,NUDT19,RPS27A,SCP2,UBA52,UBE2D3
Formation of WDR5-containing histone-modifying complexes	0.241	0.0952	-1	AKAP8L,CXXC1,KMT2D,PAXIP1
SUMOylation of transcription factors	0.237	0.1	#NUM!	PIAS3,SUMO2
Interleukin-12 family signaling	0.237	0.1	#NUM!	CANX,IL27RA
Inflammasome pathway	0.237	0.1	#NUM!	NAIP,NFKB2
Abacavir ADME	0.227	0.111	#NUM!	NT5C2
Interleukin-1 processing	0.227	0.111	#NUM!	NFKB2
RHO GTPases Activate Rhotekin and Rhophilins	0.227	0.111	#NUM!	RHOC
Butyrophilin (BTN) family interactions	0.227	0.111	#NUM!	PPL
OAS antiviral response	0.227	0.111	#NUM!	FLNA
Lipophagy	0.227	0.111	#NUM!	PRKAB2
Leucine Degradation I	0.227	0.111	#NUM!	IVD
Heme Biosynthesis II	0.227	0.111	#NUM!	HMBS
Methylglyoxal Degradation III	0.217	0.0952	#NUM!	PRXL2B,PTGR2
Cysteine Biosynthesis III (mammalia)	0.217	0.0952	#NUM!	MAT2A,PRMT1
Neurotransmitter receptors and postsynaptic signal transmission	0.2	0.1	#NUM!	NBEA
POU5F1 (OCT4), SOX2, NANOG repress genes related to differentiation	0.2	0.1	#NUM!	DKK1
Ketone body metabolism	0.2	0.1	#NUM!	ACSS3
Pentose Phosphate Pathway	0.2	0.1	#NUM!	PGD
Glycine Betaine Degradation	0.2	0.1	#NUM!	BHMT
Dilated Cardiomyopathy Signaling Pathway	0	0.0884	-1	ACTB,ADCY1,ADCY3,ATP2A2,CACNA1D,CACNA2D2,CACNB2,MYH10,MYH7B,MYL5,MYL6,MYO10,TTN
Neurovascular Coupling Signaling Pathway	0	0.0688	-1.291	ADORA1,CACNA1D,CACNA2D2,CACNB2,CHRM4,ENTPD1,ENTPD5,ENTPD7,GRIN2C,GRIN2D,GRINA,NOS3,ORAI2,PTGR2,SMARCC2
Pulmonary Healing Signaling Pathway	0	0.0914	-0.943	CCND1,CFL1,CHRNA7,FZD4,HIF1A,KRAS,MMP24,MMP25,NFKB2,PRKAB2,RAF1,RBPJ,RRAS2,TGFB1,TGFB3,THBS1,VEGFA,WWTR1
Pyroptosis Signaling Pathway	0	0.0549	1.342	GSDME,HMGB1,NAIP,NFKB2,NLRP9
Wound Healing Signaling Pathway	0	0.07	-0.243	ACVR2A,CEBPB,COL16A1,COL18A1,COL4A5,COL4A6,COL9A3,FN1,IL17D,KRAS,LAMA5,NFKB2,RAF1,RRAS2,TGFB1,TGFB3,VEGFA
Oxytocin in Spinal Neurons Signaling Pathway	0	0.0909	#NUM!	GNA11,GNAI3,SMARCC2
CDX Gastrointestinal Cancer Signaling Pathway	0	0.0876	1.291	BMP6,BMP7,CCND1,FZD4,IKBKG,IL17D,IRS1,NCF1,NFKB2,PIK3CA,PIK3CD,PIK3R3,PNN,PTEN,SALL4,TGFB1,TGFB3
Macrophage Classical Activation Signaling Pathway	0	0.0852	-1.604	DLD,HIF1A,HLA-DMA,IKBKG,IL17D,IRAK1,IRAK4,IRF1,NFKB2,PARP9,PKM,STAT6,TGFB1,TGFB3,YY1
Pathogen Induced Cytokine Storm Signaling Pathway	0	0.0652	0.209	C3,CKLF,COL16A1,COL18A1,COL4A5,COL4A6,COL9A3,GSDME,HLA-DMA,IL17D,IRF1,MAPK15,MAPK7,NFKB2,NLRP9,NOD1,RIPK1,RORC,SLC2A1,STING1,TGFB1,TGFB3,VEGFA
Role of Chondrocytes in Rheumatoid Arthritis Signaling Pathway	0	0.0942	-0.277	AKT1S1,CEBPA,CEBPB,FN1,IRAK1,IRAK4,MMP24,MMP25,NFKB2,PPP3R2,PRKAB2,RIPK1,VEGFA
Role of Osteoblasts in Rheumatoid Arthritis Signaling Pathway	0	0.0862	-1.414	ACVR2A,BMP7,CSNK1D,CSNK1E,CTSH,DKK1,DKK2,FZD4,IGF1R,IL17D,IRS1,MMP24,MMP25,PIK3CA,PIK3CD,PIK3R3,STAT6,TGFB1,TGFB3,VEGFA
Role of Osteoclasts in Rheumatoid Arthritis Signaling Pathway	0	0.087	-0.816	CCND1,COL16A1,COL18A1,COL4A5,COL4A6,COL9A3,CREB3L4,CSF1R,CTNNA1,HCST,IKBKG,IRS1,KRAS,MMP24,MMP25,NAIP,OSCAR,PIK3CA,PIK3CD,PIK3R3,PPP3R2,RAF1,RHOC,RHOG,RHOQ,RRAS2
IL-10 Signaling	0	0.0596	-1	AHR,CCND1,CREB3L4,HIF1A,HLA-DMA,IKBKG,NFKB2,PKM,PRKAB2
S100 Family Signaling Pathway	0	0.0689	-0.849	ADGRF3,ADGRL1,ADORA1,AREG,ATP2A2,ATP5F1E,CACNA1D,CACNA2D2,CACNB2,CELSR1,CELSR2,CELSR3,CHRM4,CREB3L4,EZR,FZD4,GCGR,GNA11,GPR108,GPR132,GPR137,GPR3,GPR39,GPR68,GPRC5B,HIF1A,HTR2B,IRAK1,IRAK4,IRS1,MAPK15,MAPK7,MMP24,MMP25,NCF1,NCL,NFKB2,OPN1SW,P2RY11,PDIA3,PIK3CA,PIK3CD,PIK3R3,RAF1,S100A10,S100A9,SLC52A2,TGFB1,TGFB3,TPM4,VEGFA
Fc Epsilon RI Signaling	0	0.0833	0	INPP5F,IRS1,KRAS,PDPK1,PIK3CA,PIK3CD,PIK3R3,RAF1,RRAS2,SYNJ2
Synaptic Long Term Depression	0	0.0833	0.775	CACNA1D,CACNA2D2,CACNB2,GNA11,GNAI3,IGF1R,KRAS,NOS3,PDIA3,PPM1L,PPP2CB,PPP2R3A,PPP2R5D,RAF1,RRAS2,SMARCC2
NOD1/2 Signaling Pathway	0	0.0629	-2.111	HSP90AA1,HSP90AB1,HSP90B1,HSPA5,IKBKG,IL17D,NFKB2,NOD1,RNF31,TGFB1,TGFB3
Activin Inhibin Signaling Pathway	0	0.0857	-0.243	ACVR2A,CEBPA,CEBPB,COL18A1,IKBKG,IRS1,LIMK2,MAP3K1,MAPK15,MAPK7,NFKB2,PAX9,PIK3CA,PIK3CD,PIK3R3,PMEPA1,TGFB1,TGFB3
DHCR24 Signaling Pathway	0	0.0935	0	APOM,BACE1,C3,IRS1,KRAS,NFKB2,NR1H3,PIK3CA,PIK3CD,PIK3R3,REST,RRAS2,RXRA
WNK Renal Signaling Pathway	0	0.0769	1	ANAPC11,BRCA1,ELOB,IRS1,PIK3CA,PIK3CD,PIK3R3,UBR2
Adrenergic Receptor Signaling Pathway (Enhanced)	0	0.0777	2.84	ADCY1,ADCY3,ATP6V1C2,ATP6V1G2,CACNA1D,CACNA2D2,CACNB2,COMT,GNAI3,IL17D,PAH,PDIA3,SLC18A2,TGFB1,TGFB3
Glutaminergic Receptor Signaling Pathway (Enhanced)	0	0.0875	0.192	ADCY1,ADCY3,AGK,AKT1S1,CACNA1D,CACNA2D2,CACNB2,CREB3L4,DGKH,GLS,GNAI3,GPLD1,GRIN2C,GRIN2D,GRINA,IKBKG,IRS1,NAPEPLD,NFKB2,PDIA3,PIK3CA,PIK3CD,PIK3R3,PPP3R2,RPS6KB1,SLC7A11,TGFB1,TGFB3
NFKBIE Signaling Pathway	0	0.0223	-1	IKBKG,NFKB2,PPP6C,RIPK1
Orexin Signaling Pathway	0	0.0851	1.147	ADCY1,ADCY3,AKT1S1,ATP6V1C2,ATP6V1G2,CACNA1D,CACNA2D2,CACNB2,CYP21A2,GNB3,GNB5,GNG3,HIF1A,IRS1,NFKB2,PDIA3,PIK3CA,PIK3CD,PIK3R3,PRKAB2
LPS/IL-1 Mediated Inhibition of RXR Function	0	0.056	-1.134	ABCB9,ACSF2,ALDH1L2,CYP3A5,FMO5,HS3ST3A1,IRAK1,MAP3K1,MGST2,NCOA1,NR1H3,NR5A2,RXRA
Intrinsic Pathway for Apoptosis	0	0.0727	-1	AVEN,GSDME,PPP1R13B,SFN
G alpha (i) signalling events	0	0.0412	0	ADCY1,ADCY3,ADORA1,C3,CHRM4,GNAI3,GNB3,GNB5,GNG3,OPN1SW
Effects of PIP2 hydrolysis	0	0.0741	#NUM!	ABHD12,DGKH
Prolactin receptor signaling	0	0.0714	#NUM!	SH2B1
Fertilization	0	0.0417	#NUM!	ZP3
Potassium Channels	0	0.0396	0	GNB3,GNB5,GNG3,KCNS2
Mitochondrial iron-sulfur cluster biogenesis	0	0.0769	#NUM!	ISCA2
Caspase activation via Death Receptors in the presence of ligand	0	0.0625	#NUM!	RIPK1
Formation of Fibrin Clot (Clotting Cascade)	0	0.0256	#NUM!	SERPINE2
The citric acid (TCA) cycle and respiratory electron transport	0	0.0909	1.342	DLD,IDH3G,RXRA,SLC16A3,SUCLA2
Degradation of the extracellular matrix	0	0.0606	-1	CAPN1,FN1,LAMA5,NCSTN
Reversible hydration of carbon dioxide	0	0.0833	#NUM!	CA14
DAG and IP3 signaling	0	0.0732	#NUM!	ADCY1,ADCY3,NBEA
Phase II - Conjugation of compounds	0	0.0656	1	COMT,MAT2A,SLC35B2,TRMT112
Telomere Maintenance	0	0.0845	0	DAXX,H2AC20,PCNA,PPP6C,RFC3,RFC5
Sulfur amino acid metabolism	0	0.0833	#NUM!	BHMT,TSTD1
Toll-like Receptor Cascades	0	0.0323	#NUM!	DNM2
Complement cascade	0	0.00758	#NUM!	C3
Plasma lipoprotein assembly, remodeling, and clearance	0	0.0933	-1.134	AMN,CLTA,LDLR,NR1H3,RPS27A,SAR1B,UBA52
Regulation of beta-cell development	0	0.075	#NUM!	NR5A2,RBPJ,SNW1
Cholesterol biosynthesis	0	0.04	#NUM!	IDI2
Metabolism of steroid hormones	0	0.0571	#NUM!	CYP21A2,LHB
Metabolism of folate and pterines	0	0.0769	#NUM!	ALDH1L2
Nicotinate metabolism	0	0.0556	#NUM!	CYP8B1
Immunoregulatory interactions between a Lymphoid and a non-Lymphoid cell	0	0.0249	-0.447	C3,HCST,ITGAL,ITGB7,OSCAR
Signaling by BMP	0	0.0769	#NUM!	ACVR2A,ZFYVE16
Cell surface interactions at the vascular wall	0	0.0483	1.265	FN1,ITGAL,KRAS,PIK3CA,PPIL2,SLC16A3,SLC7A11,SLC7A5,SLC7A7,TGFB1
Fcgamma receptor (FCGR) dependent phagocytosis	0	0.0641	-1.265	ABI2,ACTB,ACTR3,CFL1,CYFIP1,HSP90AA1,HSP90AB1,MYO10,PAK1,PIK3CA
YAP1- and WWTR1 (TAZ)-stimulated gene expression	0	0.0714	#NUM!	WWTR1
Generic Transcription Pathway	0	0.0788	1.219	CCNC,HDAC11,HDAC5,NR1H3,NR2C1,NR2C2AP,NR5A2,RBPJ,RORC,RXRA,SNW1,ZKSCAN1,ZNF135,ZNF140,ZNF154,ZNF317,ZNF337,ZNF33A,ZNF354A,ZNF354C,ZNF446,ZNF517,ZNF529,ZNF546,ZNF549,ZNF565,ZNF586,ZNF597,ZNF710,ZNF75A,ZNF771,ZNF79,ZNF839
COPII-mediated vesicle transport	0	0.0833	-0.816	AREG,CSNK1D,GORASP1,PPP6C,SAR1B,TRAPPC4
Peptide hormone biosynthesis	0	0.0909	#NUM!	LHB
PRC2 methylates histones and DNA	0	0.0294	#NUM!	H2AC20
Arachidonic acid metabolism	0	0.0455	#NUM!	CYP1B1,GPX4
DAP12 interactions	0	0.05	#NUM!	KRAS,PIK3CA
Binding and Uptake of Ligands by Scavenger Receptors	0	0.045	-2.236	CALR,HP,HSP90AA1,HSP90B1,HYOU1
Fc epsilon receptor (FCERI) signaling	0	0.0931	0.243	GAB2,IKBKG,KRAS,MAP3K1,PAK1,PDPK1,PIK3CA,PSMA3,PSMA7,PSMC1,PSMC3,PSMC4,PSMD10,PSMD13,PSMD3,PSMD6,PSME1,RPS27A,UBA52
DNA Damage/Telomere Stress Induced Senescence	0	0.0741	-1	H1-2,H2AC20,KAT5,LMNB1
Insulin processing	0	0.08	#NUM!	CPE,ERO1B
Transcriptional regulation of pluripotent stem cells	0	0.0625	#NUM!	SALL4
Class A/1 (Rhodopsin-like receptors)	0	0.0331	-0.632	ADORA1,C3,CHRM4,GPR132,GPR39,GPR68,HTR2B,LHB,P2RY11,UTS2
Class B/2 (Secretin family receptors)	0	0.0652	0	FZD4,GCGR,GNB3,GNB5,GNG3,SHH
Energy dependent regulation of mTOR by LKB1-AMPK	0	0.069	#NUM!	PRKAB2,TSC2
Regulation of Insulin-like Growth Factor (IGF) transport and uptake by IGFBPs	0	0.0894	-0.302	ANO8,C3,CP,FN1,GOLM1,HSP90B1,IGFBP5,ITIH2,MXRA8,PRSS23,STC2
Olfactory Signaling Pathway	0	0.025	#NUM!	ADCY3
Costimulation by the CD28 family	0	0.0769	0.816	PAK1,PDPK1,PIK3CA,PIK3R3,PPP2CB,PPP2R5D
Glyoxylate metabolism and glycine degradation	0	0.0714	#NUM!	DLD,GCSH
Rap1 signalling	0	0.0625	#NUM!	RAF1
Glutamate binding, activation of AMPA receptors and synaptic plasticity	0	0.0312	#NUM!	GRIP1
Regulation of lipid metabolism by PPARalpha	0	0.0924	0	AHR,CARM1,CCNC,FADS1,GPS2,NCOA1,NCOA3,NPAS2,NR1H3,RXRA,SMARCD3
Incretin synthesis, secretion, and inactivation	0	0.0435	#NUM!	GNB3
G alpha (q) signalling events	0	0.0769	1.387	GCGR,GNA11,GNB3,GNB5,GNG3,GPR132,GPR39,GPR68,HTR2B,P2RY11,PIK3CA,PIK3R3,UTS2
G alpha (s) signalling events	0	0.0833	-0.302	ADCY1,ADCY3,GCGR,GNAI3,GNB3,GNB5,GNG3,GPR39,LHB,P2RY11,PDE8A
Transport of bile salts and organic acids, metal ions and amine compounds	0	0.0864	2.646	CP,SLC13A4,SLC16A3,SLC18A2,SLC39A1,SLC39A6,SLC44A1
SIRT1 negatively regulates rRNA expression	0	0.0357	#NUM!	H2AC20
ERCC6 (CSB) and EHMT2 (G9a) positively regulate rRNA expression	0	0.0833	#NUM!	H2AC20,MTA2,TTF1
NoRC negatively regulates rRNA expression	0	0.0811	#NUM!	H2AC20,SUDS3,TTF1
Passive transport by Aquaporins	0	0.0909	#NUM!	AQP2
Cell junction organization	0	0.0879	0	ACTB,CD151,CTNNA1,DST,FLNA,LIMS1,PALS1,SDK2
Other interleukin signaling	0	0.0833	#NUM!	CSF1R,IL16
SUMOylation of DNA methylation proteins	0	0.0625	#NUM!	PHC3
Interconversion of nucleotide di- and triphosphates	0	0.0909	#NUM!	DUT,GLRX
B-WICH complex positively regulates rRNA expression	0	0.0588	#NUM!	ACTB,DDX21,H2AC20
Myogenesis	0	0.037	#NUM!	CTNNA1
DNA methylation	0	0.04	#NUM!	H2AC20
Signaling by Retinoic Acid	0	0.0682	#NUM!	DLD,RDH11,RXRA
Cardiac conduction	0	0.0938	-0.632	ATP1A1,ATP2A2,ATP2A3,ATP2B1,CACNA2D2,CACNB2,DMPK,FGF13,KCNK15,ORAI2,RANGRF,WWTR1
Activation of anterior HOX genes in hindbrain during early embryogenesis	0	0.0875	0.378	H2AC20,HOXB2,KMT2D,NCOA3,PAXIP1,RXRA,YY1
Activated PKN1 stimulates transcription of AR regulated genes KLK2 and KLK3	0	0.037	#NUM!	H2AC20
Surfactant metabolism	0	0.0909	#NUM!	CTSH,TTF1
Cargo concentration in the ER	0	0.0588	#NUM!	AREG,SAR1B
Regulation of TP53 Activity through Acetylation	0	0.0667	#NUM!	BRD7,MTA2
Regulation of TP53 Activity through Association with Co-factors	0	0.0714	#NUM!	PPP1R13B
Signaling by MET	0	0.0886	1.134	FN1,KRAS,LAMA5,PIK3CA,RANBP9,RPS27A,UBA52
RNA polymerase II transcribes snRNA genes	0	0.0933	-2.646	CCNK,INTS11,INTS8,NABP2,PCF11,POU2F1,RPRD1A
Activation of the pre-replicative complex	0	0.0303	#NUM!	CDC45
Branched-chain amino acid catabolism	0	0.0556	#NUM!	DLD
RNA Polymerase I Transcription	0	0.0408	#NUM!	MTA2,TTF1
Interferon gamma signaling	0	0.0215	#NUM!	IRF1,TRIM14
Advanced glycosylation endproduct receptor signaling	0	0.0769	#NUM!	HMGB1
Interleukin-20 family signaling	0	0.04	#NUM!	IL24
Cargo recognition for clathrin-mediated endocytosis	0	0.0748	-1.414	AREG,CLTA,COPS6,FZD4,LDLR,RPS27A,STON2,UBA52
Transcriptional regulation by the AP-2 (TFAP2) family of transcription factors	0	0.0857	#NUM!	MYBL2,VEGFA,YY1
RAB geranylgeranylation	0	0.0781	-0.447	RAB26,RAB35,RAB37,RAB40A,RAB5B
RAB GEFs exchange GTP for GDP on RABs	0	0.0787	1.134	CCZ1/CCZ1B,DENND1C,RAB35,RAB5B,RGP1,TRAPPC4,TRAPPC8
Transcriptional regulation by RUNX2	0	0.08	-1	CCND1,CDK4,SATB2,WWTR1
Processing of SMDT1	0	0.0769	#NUM!	PMPCB
Phenylalanine and tyrosine metabolism	0	0.0909	#NUM!	PAH
Glutamate and glutamine metabolism	0	0.0714	#NUM!	GLS
Triglyceride metabolism	0	0.0588	#NUM!	GK3,PPP1CA
Transcriptional Regulation by MECP2	0	0.0794	#NUM!	AGO1,GPS2,IRAK1,PTEN,TNRC6C
NGF-stimulated transcription	0	0.0769	#NUM!	DNM2,NAB2,REST
Interferon alpha/beta signaling	0	0.0462	#NUM!	IRF1,KPNA1,KPNB1
Insertion of tail-anchored proteins into the endoplasmic reticulum membrane	0	0.0455	#NUM!	GET1
FOXO-mediated transcription of cell death genes	0	0.0625	#NUM!	PINK1
FOXO-mediated transcription of oxidative stress, metabolic and neuronal genes	0	0.0667	#NUM!	SIRT3,SOD2
Transcriptional Regulation by NPAS4	0	0.0857	#NUM!	AGO1,REST,TNRC6C
Amino acids regulate mTORC1	0	0.0727	0	ATP6V1C2,ATP6V1G2,ITFG2,SZT2
Sensory processing of sound by outer hair cells of the cochlea	0	0.0566	#NUM!	ACTB,EZR,MYO15A
Transcriptional regulation of testis differentiation	0	0.0909	#NUM!	ZFPM2
Sensory perception of taste	0	0.0263	#NUM!	GNB3
Germ layer formation at gastrulation	0	0.0588	#NUM!	FOXH1
Formation of paraxial mesoderm	0	0.0909	#NUM!	RBPJ,SNW1
Factors involved in megakaryocyte development and platelet production	0	0.0581	-0.447	ACTB,DOCK3,IRF1,SH2B1,ZFPM2
Ion channel transport	0	0.0879	0	ANO8,ATP1A1,ATP2A2,ATP2A3,ATP2B1,ATP2C2,ATP6V1C2,ATP6V1G2,ATP7A,BEST1,CLCA4,PDZD11,RAF1,RIPK1,RPS27A,UBA52
Hepatic Cholestasis	0	0.0787	-1.698	ADCY1,ADCY3,CYP3A5,CYP8B1,GCGR,HSD3B7,IKBKG,IL17D,IRAK1,IRAK4,NFKB2,NR1H3,NR5A2,PPP3R2,RXRA,TGFB1,TGFB3
LXR/RXR Activation	0	0.0574	-0.816	APOM,C3,LDLR,NFKB2,NR1H3,RXRA,SCD
Hepatic Fibrosis / Hepatic Stellate Cell Activation	0	0.0942	#NUM!	COL16A1,COL18A1,COL4A5,COL4A6,COL9A3,FN1,IGF1R,IGFBP5,MYH10,MYH7B,MYL5,MYL6,MYO10,NFKB2,TGFB1,TGFB3,TIMP2,VEGFA
CGAS-STING Signaling Pathway	0	0.0746	-0.632	ATP6V1C2,ATP6V1G2,IKBKG,IL17D,IRF1,NFKB2,STAT6,STING1,TGFB1,TGFB3
Pancreatic Secretion Signaling Pathway	0	0.082	0.229	ADCY1,ADCY3,AKT1S1,ARHGDIA,ATP2A2,ATP2A3,ATP2B1,CA14,CLCA4,IRS1,P2RY11,PDIA3,PIK3CA,PIK3CD,PIK3R3,PPP1CA,PPP1R3D,RPS6KB1,SLC9A3,STXBP1
ROBO SLIT Signaling Pathway	0	0.0714	1.667	ACTR3,ENAH,MYL12B,MYL5,PAK1,PAX9,SRGAP1,TGFB1,VEGFA
FXR/RXR Activation	0	0.0778	1.069	CYP8B1,G6PC3,HMGB1,IL17D,MGST2,NFKB2,NQO1,NR1H3,NR5A2,PCK2,PRKAB2,RXRA,TGFB1,TGFB3
PXR/RXR Activation	0	0.0938	0	ABCB9,CYP3A5,NCOA1,PCK2,RXRA,SCD
Activation of IRF by Cytosolic Pattern Recognition Receptors	0	0.069	1	IKBKG,NFKB2,PPIB,RIPK1
IL-12 Signaling and Production in Macrophages	0	0.0933	0	APOM,C3,CEBPA,CEBPB,COL18A1,H3C14,IKBKG,IRF1,IRS1,NCOA1,NFKB2,PIK3CA,PIK3CD,PIK3R3,POU2F1,PRKAB2,RXRA,STAT6,TGFB1,TGFB3,THBS1
Role of RIG1-like Receptors in Antiviral Innate Immunity	0	0.0769	#NUM!	IKBKG,NFKB2,RIPK1
Role of Pattern Recognition Receptors in Recognition of Bacteria and Viruses	0	0.0724	1.414	C3,EIF2S1,IL17D,IRS1,NFKB2,NOD1,PIK3CA,PIK3CD,PIK3R3,TGFB1,TGFB3
Role of PKR in Interferon Induction and Antiviral Response	0	0.0833	1.265	EIF2S1,HMGB1,HSP90AA1,HSP90AB1,HSP90B1,HSPA5,IKBKG,IL24,IRF1,NFKB2,NLRP9
TREM1 Signaling	0	0.0519	1	IRAK1,NFKB2,NLRP9,NOD1
MIF Regulation of Innate Immunity	0	0.0227	#NUM!	NFKB2
Role of NFAT in Regulation of the Immune Response	0	0.0447	0.5	CSNK1D,CSNK1E,GNA11,GNAI3,GNB3,GNB5,GNG3,GSK3A,HLA-DMA,IKBKG,IRS1,KPNA1,KPNB1,KRAS,NFKB2,PIK3CA,PIK3CD,PIK3R3,PPP3R2,RAF1,RRAS2
FcγRIIB Signaling in B Lymphocytes	0	0.0417	0.378	CACNA1D,CACNA2D2,CACNB2,IRS1,KRAS,PDPK1,PIK3CA,PIK3CD,PIK3R3,RRAS2
CCR5 Signaling in Macrophages	0	0.0396	#NUM!	CACNA1D,CACNA2D2,CACNB2,GNA11,GNAI3,GNB3,GNB5,GNG3,OPN1SW
CD40 Signaling	0	0.0882	1.633	IKBKG,IRS1,NFKB2,PIK3CA,PIK3CD,PIK3R3
Calcium-induced T Lymphocyte Apoptosis	0	0.0215	-1	ATP2A2,ATP2A3,HLA-DMA,PPP3R2
CD27 Signaling in Lymphocytes	0	0.0877	0.447	IKBKG,MAP3K1,MAP3K12,MAP3K13,NFKB2
Airway Pathology in Chronic Obstructive Pulmonary Disease	0	0.0648	#NUM!	APOM,FGF13,FGF22,IL17D,LCN2,TGFB1,TGFB3
4-1BB Signaling in T Lymphocytes	0	0.0588	#NUM!	IKBKG,NFKB2
CTLA4 Signaling in Cytotoxic T Lymphocytes	0	0.0667	0	AHR,AP1S2,CLTA,GPLD1,GSK3A,HLA-DMA,IRS1,ITGAL,KRAS,NAPEPLD,NFKB2,PIK3CA,PIK3CD,PIK3R3,PPM1L,PPP2CB,PPP2R3A,PPP2R5D,RRAS2,TGFB1,TGFB3
Induction of Apoptosis by HIV1	0	0.0923	0.816	DAXX,IKBKG,NAIP,NFKB2,RIPK1,SLC25A4
B Cell Activating Factor Signaling	0	0.0698	#NUM!	IKBKG,MAP3K1,NFKB2
Airway Inflammation in Asthma	0	0.0606	#NUM!	TGFB1,TGFB3
T Helper Cell Differentiation	0	0.0201	#NUM!	HLA-DMA,RORC,STAT6,TGFB1
Oncostatin M Signaling	0	0.0698	#NUM!	KRAS,RAF1,RRAS2
CD28 Signaling in T Helper Cells	0	0.0488	-0.302	ACTR3,HLA-DMA,IKBKG,IRS1,MAP3K1,NFKB2,PAK1,PDPK1,PIK3CA,PIK3CD,PIK3R3,PPP3R2
IL-15 Signaling	0	0.0511	-0.302	AKT1S1,IL15RA,IRS1,KRAS,NFKB2,PIK3CA,PIK3CD,PIK3R3,RAF1,RPS6KB1,RRAS2,STAT6
Role of Cytokines in Mediating Communication between Immune Cells	0	0.0435	#NUM!	IL24,TGFB1
Dendritic Cell Maturation	0	0.0316	-0.333	COL18A1,CREB3L4,HLA-DMA,IKBKG,IRS1,NFKB2,PDIA3,PIK3CA,PIK3CD,PIK3R3
Reelin Signaling in Neurons	0	0.0929	0.302	ACTR3,ARHGEF40,CFL1,GRIN2C,GRIN2D,GRINA,IRS1,MAP1B,MAPK8IP3,PIK3CA,PIK3CD,PIK3R3,RELN
Melatonin Signaling	0	0.0714	2	GNAI3,OPN1SW,PDIA3,RAF1,RORC
Neuropathic Pain Signaling in Dorsal Horn Neurons	0	0.0784	1.414	GRIN2C,GRIN2D,GRINA,IRS1,PDIA3,PIK3CA,PIK3CD,PIK3R3
Endothelin-1 Signaling	0	0.0942	2.357	ADCY1,ADCY3,GNA11,GNAI3,GPLD1,IRS1,KRAS,MAPK15,MAPK7,NAPEPLD,NOS3,OPN1SW,PDIA3,PIK3CA,PIK3CD,PIK3R3,RAF1,RRAS2
Factors Promoting Cardiogenesis in Vertebrates	0	0.068	-0.632	ACVR2A,BMP6,BMP7,CCND1,CREB3L4,DKK1,FZD4,PDIA3,TGFB1,TGFB3
Cardiomyocyte Differentiation via BMP Receptors	0	0.08	#NUM!	ACVR2A,BMP7
ICOS-ICOSL Signaling in T Helper Cells	0	0.0466	-0.302	GAB2,HLA-DMA,IKBKG,IRS1,NFKB2,PDPK1,PIK3CA,PIK3CD,PIK3R3,PPP3R2,PTEN
Molecular Mechanisms of Cancer	0	0.0819	0.243	ACVR2A,ADCY1,ADCY3,ADGRF3,ADGRL1,ADORA1,BMP6,BMP7,BRCA1,CCND1,CDK4,CELSR1,CELSR2,CELSR3,CHRM4,CTNNA1,DAXX,E2F2,E2F5,FZD4,GAB2,GCGR,GNA11,GNAI3,GNB3,GNB5,GNG3,GPR108,GPR132,GPR137,GPR3,GPR39,GPR68,GPRC5B,GSK3A,HDAC11,HDAC5,HIF1A,HTR2B,IL15RA,IL27RA,IL3RA,IRS1,ITGAL,ITGB7,KRAS,MMP24,MMP25,NAIP,NCSTN,NFKB2,OPN1SW,P2RY11,PAK1,PIK3CA,PIK3CD,PIK3R3,RAF1,RBPJ,RHOC,RHOG,RHOQ,RRAS2,SHH,SLC52A2,TGFB1,TGFB3…
Lipid Antigen Presentation by CD1	0	0.0207	#NUM!	CALR,CANX,PDIA3
Corticotropin Releasing Hormone Signaling	0	0.0878	-1.508	ADCY1,ADCY3,CACNA1D,CACNA2D2,CACNB2,CREB3L4,GNAI3,NOS3,OPN1SW,RAF1,SHH,SMARCC2,VEGFA
HMGB1 Signaling	0	0.0859	-0.535	HMGB1,IL17D,IRS1,KRAS,NFKB2,PIK3CA,PIK3CD,PIK3R3,RHOC,RHOG,RHOQ,RRAS2,TGFB1,TGFB3
Maturity Onset Diabetes of Young (MODY) Signaling	0	0.0811	#NUM!	APOM,CACNA1D,CACNA2D2,CACNB2,GAPDH,NFKB2
Cholecystokinin/Gastrin-mediated Signaling	0	0.0684	-0.707	BCAR1,KRAS,MAPK7,RAF1,RHOC,RHOG,RHOQ,RRAS2
DNA Methylation and Transcriptional Repression Signaling	0	0.0825	0.816	CDK4,CEBPB,E2F2,E2F5,MTA2,SUDS3,TET3,ZNF354A
CREB Signaling in Neurons	0	0.0785	-1.406	ADCY1,ADCY3,ADGRF3,ADGRL1,ADORA1,BMP6,CACNA1D,CACNA2D2,CACNB2,CELSR1,CELSR2,CELSR3,CHRM4,CREB3L4,FZD4,GCGR,GNA11,GNAI3,GNB3,GNB5,GNG3,GPR108,GPR132,GPR137,GPR3,GPR39,GPR68,GPRC5B,GRIN2C,GRIN2D,HTR2B,IGF1R,IRS1,KRAS,OPN1SW,P2RY11,PDIA3,PIK3CA,PIK3CD,PIK3R3,RAF1,RPS6KA1,RRAS2,SLC52A2,TGFB1,VEGFA
Type I Diabetes Mellitus Signaling	0	0.0295	0.447	CPE,HLA-DMA,IKBKG,IRAK1,IRF1,NFKB2,RIPK1
Basal Cell Carcinoma Signaling	0	0.0714	#NUM!	BMP6,BMP7,FZD4,KIF7,SHH
Primary Immunodeficiency Signaling	0	0.0577	#NUM!	IKBKG,RFXANK,TAP1
Allograft Rejection Signaling	0	0.00532	#NUM!	HLA-DMA
Autoimmune Thyroid Disease Signaling	0	0.011	#NUM!	HLA-DMA,TPO
Graft-versus-Host Disease Signaling	0	0.00578	#NUM!	HLA-DMA
p70S6K Signaling	0	0.0662	0.471	EEF2,GNAI3,IRS1,KRAS,OPN1SW,PDIA3,PDPK1,PIK3CA,PIK3CD,PIK3R3,PPM1L,PPP2CB,PPP2R3A,PPP2R5D,RAF1,RPS6,RPS6KB1,RRAS2,SFN
ERK5 Signaling	0	0.0946	-1.89	CREB3L4,KRAS,MAPK7,RPS6KA1,RPS6KB1,RRAS2,SFN
MYC Mediated Apoptosis Signaling	0	0.04	#NUM!	IKBKG,NFKB2
G Protein Signaling Mediated by Tubby	0	0.0256	1.342	GNA11,GNAI3,GNB3,GNB5,GNG3
Crosstalk between Dendritic Cells and Natural Killer Cells	0	0.0568	1	ACTB,IL15RA,IL3RA,ITGAL,NFKB2
Systemic Lupus Erythematosus Signaling	0	0.0281	#NUM!	IRS1,KRAS,LSM12,LSM14A,PIK3CA,PIK3CD,PIK3R3,PRPF39,RRAS2,SNRNP35,SNRNP70,SNRPB,ZCRB1
CDC42 Signaling	0	0.0393	-0.707	ACTR3,CFL1,HLA-DMA,ITGAL,ITGB7,LIMK2,MYL12B,MYL5,MYL6,PAK1,RAF1
FAK Signaling	0	0.0653	-1.155	ACTR3,ACVR2A,ADGRF3,ADGRL1,ADORA1,BCAR1,CAPN1,CCND1,CELSR1,CELSR2,CELSR3,CHRM4,COL18A1,ELF3,FZD4,GCGR,GPR108,GPR132,GPR137,GPR3,GPR39,GPR68,GPRC5B,GSK3A,HTR2B,IGF1R,IL15RA,IL27RA,IL3RA,IRS1,ITGAL,ITGB7,KRAS,MAPK7,NCOA3,NFKB2,OPN1SW,P2RY11,PAK1,PDPK1,PIK3CA,PIK3CD,PIK3R3,PTEN,RAF1,RRAS2,SLC52A2,TGFB1,TGFB3
April Mediated Signaling	0	0.0714	#NUM!	IKBKG,MAP3K1,NFKB2
Retinoic acid Mediated Apoptosis Signaling	0	0.0755	#NUM!	IRF1,PARP9,RXRA,TNKS2
Role of Osteoblasts, Osteoclasts and Chondrocytes in Rheumatoid Arthritis	0	0.0759	#NUM!	ACVR2A,BMP6,BMP7,CSF1R,CSNK1D,CSNK1E,DKK1,DKK2,FZD4,IKBKG,IRS1,NAIP,PIK3CA,PIK3CD,PIK3R3,PPP3R2,TGFB1
Phospholipase C Signaling	0	0.0437	-1	ADCY1,ADCY3,CREB3L4,GNB3,GNB5,GNG3,GPLD1,HDAC11,HDAC5,ITGAL,ITGB7,KRAS,MYL12B,MYL5,MYL6,NAPEPLD,NFKB2,PPP3R2,RAF1,RHOC,RHOG,RHOQ,RRAS2,TGM2
Altered T Cell and B Cell Signaling in Rheumatoid Arthritis	0	0.00804	#NUM!	HLA-DMA,NFKB2,TGFB1
Atherosclerosis Signaling	0	0.031	#NUM!	APOM,COL18A1,NFKB2,TGFB1
Role of Macrophages, Fibroblasts and Endothelial Cells in Rheumatoid Arthritis	0	0.0839	#NUM!	CCND1,CEBPA,CEBPB,CREB3L4,CSNK1D,CSNK1E,DAAM1,DKK1,DKK2,FN1,FZD4,IKBKG,IL16,IRAK1,IRAK4,IRS1,KRAS,PDIA3,PIK3CA,PIK3CD,PIK3R3,PPP3R2,RAF1,RIPK1,RRAS2,TGFB1,VEGFA
Leptin Signaling in Obesity	0	0.0921	1	ADCY1,ADCY3,IRS1,PDIA3,PIK3CA,PIK3CD,PIK3R3
B Cell Development	0	0.00529	#NUM!	HLA-DMA
Neuroprotective Role of THOP1 in Alzheimer's Disease	0	0.036	-1	KLK10,KLK12,PRSS22,PRSS23
Regulation of IL-2 Expression in Activated and Anergic T Lymphocytes	0	0.0485	-0.632	IKBKG,KRAS,MAP3K1,NFKB2,PPP3R2,RAF1,RRAS2,TGFB1,TGFB3,TOB1
NUR77 Signaling in T Lymphocytes	0	0.023	0	HLA-DMA,MAPK7,PCNA,PPP3R2,RXRA
PKCθ Signaling in T Lymphocytes	0	0.0592	0.277	CACNA1D,CACNA2D2,CACNB2,HLA-DMA,IKBKG,IRS1,KRAS,MAP3K1,MAP3K12,MAP3K13,NFKB2,PIK3CA,PIK3CD,PIK3R3,POU2F1,PPP3R2,RRAS2
Role of MAPK Signaling in the Pathogenesis of Influenza	0	0.0366	#NUM!	KRAS,RAF1,RRAS2
Role of Hypercytokinemia/hyperchemokinemia in the Pathogenesis of Influenza	0	0.0267	#NUM!	AREG,NFKB2
Antiproliferative Role of TOB in T Cell Signaling	0	0.0385	-0.816	PABPC1,RPS6KA1,SKP2,TGFB1,TGFB3,TOB1
OX40 Signaling Pathway	0	0.0109	#NUM!	HLA-DMA,NFKB2
PI3K Signaling in B Lymphocytes	0	0.0475	-1.387	ATF6,C3,IKBKG,IRS1,KRAS,NFKB2,PDIA3,PDPK1,PIK3CA,PIK3CD,PPP3R2,PTEN,RAF1,RRAS2
MIF-mediated Glucocorticoid Regulation	0	0.0278	#NUM!	NFKB2
Tumoricidal Function of Hepatic Natural Killer Cells	0	0.0833	#NUM!	ENDOG,ITGAL
Intrinsic Prothrombin Activation Pathway	0	0.0769	#NUM!	COL18A1,KLK10,KLK12
Cell Cycle Control of Chromosomal Replication	0	0.0536	#NUM!	CDC45,CDK4,PCNA
Assembly of RNA Polymerase II Complex	0	0.04	#NUM!	TAF15,TAF9B
DNA Double-Strand Break Repair by Homologous Recombination	0	0.0714	#NUM!	BRCA1
DNA Double-Strand Break Repair by Non-Homologous End Joining	0	0.0714	#NUM!	XRCC1
Role of IL-17A in Psoriasis	0	0.0714	#NUM!	S100A9
Role of IL-17F in Allergic Inflammatory Airway Diseases	0	0.087	-1	CREB3L4,NFKB2,RAF1,RPS6KA1
Differential Regulation of Cytokine Production in Intestinal Epithelial Cells by IL-17A and IL-17F	0	0.0435	#NUM!	LCN2
Role of JAK1, JAK2 and TYK2 in Interferon Signaling	0	0.08	#NUM!	NFKB2,RAF1
Role of JAK2 in Hormone-like Cytokine Signaling	0	0.0833	0.447	CCND1,CYP3A5,IRS1,SH2B1,VEGFA
Actin Nucleation by ARP-WASP Complex	0	0.087	-0.816	ACTR3,ITGAL,ITGB7,KRAS,RHOC,RHOG,RHOQ,RRAS2
Telomere Extension by Telomerase	0	0.0667	#NUM!	TNKS2
Mouse Embryonic Stem Cell Pluripotency	0	0.0755	0	FZD4,IRS1,KRAS,PIK3CA,PIK3CD,PIK3R3,RAF1,RRAS2
Transcriptional Regulatory Network in Embryonic Stem Cells	0	0.0932	-1.069	ACVR2A,ALKBH5,FZD4,IGF1R,IRS1,KRAS,PIK3CA,PIK3CD,PIK3R3,REST,RIF1,RRAS2,SALL4,TGFB1,TGFB3
GDNF Family Ligand-Receptor Interactions	0	0.0921	0.378	IRS1,KRAS,PIK3CA,PIK3CD,PIK3R3,RAF1,RRAS2
Netrin Signaling	0	0.0819	0.535	ACTR3,CACNA1D,CACNA2D2,CACNB2,DSCAM,ENAH,FMO5,IRS1,NFKB2,PAK1,PIK3CA,PIK3CD,PIK3R3,PPP3R2
Heparan Sulfate Biosynthesis	0	0.0541	-1	B3GAT1,B3GAT2,EXTL2,HS3ST3A1
Fatty Acid Activation	0	0.0667	#NUM!	ACSF2
Retinoate Biosynthesis I	0	0.0556	#NUM!	RBP1,RDH11
Thyroid Hormone Metabolism II (via Conjugation and/or Degradation)	0	0.0606	#NUM!	CSGALNACT1,LARGE1
Dopamine Degradation	0	0.069	#NUM!	COMT,LRTOMT
Chondroitin Sulfate Degradation (Metazoa)	0	0.0625	#NUM!	OGA
Heparan Sulfate Biosynthesis (Late Stages)	0	0.0299	#NUM!	EXTL2,HS3ST3A1
Glutaryl-CoA Degradation	0	0.0625	#NUM!	GCDH
Isoleucine Degradation I	0	0.0588	#NUM!	DLD
Androgen Biosynthesis	0	0.0625	#NUM!	HSD3B7
Glutathione Redox Reactions I	0	0.0769	#NUM!	GPX4,MGST2
Ubiquinol-10 Biosynthesis (Eukaryotic)	0	0.087	#NUM!	CYP4X1,ECHDC1
The Visual Cycle	0	0.087	#NUM!	RBP1,RDH11
NAD Salvage Pathway II	0	0.0417	#NUM!	NT5C2
Triacylglycerol Degradation	0	0.0426	#NUM!	ABHD12,DDHD2
Phospholipases	0	0.0455	#NUM!	GPLD1,NAPEPLD,PDIA3
Estrogen Biosynthesis	0	0.0909	0	CYP1B1,CYP3A5,CYP4X1,POR
Leukotriene Biosynthesis	0	0.0714	#NUM!	MGST2
Chondroitin Sulfate Biosynthesis	0	0.0893	-0.447	B3GAT1,B3GAT2,CHPF2,CSGALNACT1,HS3ST3A1
Dermatan Sulfate Biosynthesis	0	0.0862	-0.447	B3GAT1,B3GAT2,CHPF2,CSGALNACT1,HS3ST3A1
Glutathione-mediated Detoxification	0	0.0333	#NUM!	MGST2
Urate Biosynthesis/Inosine 5'-phosphate Degradation	0	0.0714	#NUM!	NT5C2
Dermatan Sulfate Biosynthesis (Late Stages)	0	0.0222	#NUM!	HS3ST3A1
Dermatan Sulfate Degradation (Metazoa)	0	0.0588	#NUM!	OGA
Valine Degradation I	0	0.05	#NUM!	DLD
Purine Nucleotides Degradation II (Aerobic)	0	0.0526	#NUM!	NT5C2
Mitochondrial L-carnitine Shuttle Pathway	0	0.0526	#NUM!	ACSF2
Serotonin Degradation	0	0.0333	#NUM!	CSGALNACT1,LARGE1
Phenylalanine Degradation IV (Mammalian, via Side Chain)	0	0.0714	#NUM!	ACSF3
Retinol Biosynthesis	0	0.0682	#NUM!	DDHD2,RBP1,RDH11
Chondroitin Sulfate Biosynthesis (Late Stages)	0	0.0417	#NUM!	CSGALNACT1,HS3ST3A1
Guanosine Nucleotides Degradation III	0	0.0769	#NUM!	NT5C2
Adenosine Nucleotides Degradation II	0	0.0625	#NUM!	NT5C2
Histidine Degradation VI	0	0.05	#NUM!	CYP4X1
Noradrenaline and Adrenaline Degradation	0	0.0606	#NUM!	COMT,LRTOMT
Pregnenolone Biosynthesis	0	0.0526	#NUM!	CYP4X1
Oxidative Ethanol Degradation III	0	0.0513	#NUM!	ACSS3,CYP2W1
Ethanol Degradation IV	0	0.0435	#NUM!	ACSS3
Ethanol Degradation II	0	0.0323	#NUM!	ACSS3
Superpathway of Cholesterol Biosynthesis	0	0.0714	#NUM!	IDI2,MVK
Antioxidant Action of Vitamin C	0	0.0721	-1.342	GLRX,GPLD1,IKBKG,NAPEPLD,NFKB2,PDIA3,SLC23A1,SLC2A1
Gαi Signaling	0	0.0929	0.632	ADCY1,ADCY3,ADORA1,CHRM4,GNA11,GNAI3,GNB3,GNB5,GNG3,KRAS,OPN1SW,RAF1,RRAS2
Gαs Signaling	0	0.065	-2	ADCY1,ADCY3,CREB3L4,GNA11,GNAI3,GNB3,GNB5,GNG3
Agranulocyte Adhesion and Diapedesis	0	0.0746	#NUM!	ACTB,CKLF,EZR,FN1,GNAI3,ITGB7,MMP24,MMP25,MYH10,MYH7B,MYL5,MYL6,MYO10,OPN1SW,PODXL2
Granulocyte Adhesion and Diapedesis	0	0.033	#NUM!	CKLF,EZR,GNAI3,MMP24,MMP25,OPN1SW
Regulation of the Epithelial-Mesenchymal Transition Pathway	0	0.0842	#NUM!	FGF13,FGF22,FZD4,HIF1A,IRS1,KRAS,NCSTN,NFKB2,PIK3CA,PIK3CD,PIK3R3,RAF1,RBPJ,RRAS2,TGFB1,TGFB3
Sperm Motility	0	0.0887	#NUM!	AATK,ABL2,CLK1,CLK3,CSF1R,DDR1,DYRK3,EPHA1,ERBB3,FES,GNA11,GNAI3,GNB3,GNB5,GNG3,IGF1R,LMTK2,PDIA3,PTK6,SLC9A5,SRMS,ZP3
TEC Kinase Signaling	0	0.0583	0.302	ACTB,GNA11,GNAI3,GNB3,GNB5,GNG3,IRS1,ITGAL,ITGB7,NFKB2,PAK1,PIK3CA,PIK3CD,PIK3R3,RHOC,RHOG,RHOQ,STAT6
UVC-Induced MAPK Signaling	0	0.0784	-1	KRAS,RAF1,RRAS2,SMPD4
PCP (Planar Cell Polarity) Pathway	0	0.0508	#NUM!	CELSR1,DAAM1,FZD4
WNT/Ca+ pathway	0	0.0923	0	CREB3L4,FZD4,NFKB2,PDE6B,PDE6D,PDIA3
Toll-like Receptor Signaling	0	0.0909	-1	IKBKG,IRAK1,IRAK4,MAP3K1,NFKB2,RPS27A,UBA52
Nucleotide Excision Repair Pathway	0	0.0286	#NUM!	ERCC1
SAPK/JNK Signaling	0	0.0644	0.577	DAXX,GNB3,GNB5,GNG3,IRS1,KRAS,MAP3K1,MAP3K12,MAP3K13,MAPK8IP3,PIK3CA,PIK3CD,PIK3R3,RIPK1,RRAS2
Interferon Signaling	0	0.0571	#NUM!	IRF1,TAP1
GABA Receptor Signaling	0	0.0923	#NUM!	ADCY1,ADCY3,CACNA1D,CACNA2D2,CACNB2,GNA11,GNAI3,GNB3,GNB5,GNG3,RPS27A,UBA52
IL-4 Signaling	0	0.082	-0.2	AKT1S1,ARG1,COL16A1,COL18A1,COL4A5,COL4A6,COL9A3,CREB3L4,GNAI3,HLA-DMA,IRS1,KRAS,MUC5AC,NFKB2,OPN1SW,PIK3CA,PIK3CD,PIK3R3,RPS6KA1,RPS6KB1,RRAS2,STAT6,TGFB1,TGFB3,TGM2
B Cell Receptor Signaling	0	0.0651	-0.426	CFL1,CREB3L4,GAB2,GSK3A,IKBKG,INPP5F,IRS1,KRAS,MAP3K1,MAP3K12,MAP3K13,NFKB2,PDPK1,PIK3CA,PIK3CD,PIK3R3,PPP3R2,PTEN,RAF1,RPS6KB1,RRAS2,SYNJ2
Serotonin Receptor Signaling	0	0.0873	0.801	ADCY1,ADCY3,CACNA1D,CACNA2D2,CACNB2,CPE,CREB3L4,G6PC3,GNA11,GNAI3,GNB3,GNB5,GNG3,GPLD1,H3C14,HIF1A,HTR2B,IRS1,KRAS,NAPEPLD,NFKB2,ORAI2,PAK1,PDIA3,PIK3CA,PIK3CD,PIK3R3,RAF1,RHOC,RHOG,RHOQ,RPS6KB1,RRAS2,SLC18A2,SLC9A3,SLC9A5,TGFB1,TGFB3,TGM2,TTN
Chemokine Signaling	0	0.0897	1.134	CFL1,GNAI3,KRAS,LIMK2,OPN1SW,RAF1,RRAS2
Sonic Hedgehog Signaling	0	0.0323	#NUM!	SHH
cAMP-mediated signaling	0	0.056	-0.832	ADCY1,ADCY3,ADORA1,CHRM4,CREB3L4,GNAI3,NAPEPLD,PDE6B,PDE6D,PDE8A,PPP3R2,RAF1,RPS6KA1
Notch Signaling	0	0.0811	#NUM!	NCSTN,RBPJ,RFNG
NF-κB Signaling	0	0.0502	0.258	CSNK2B,IGF1R,IKBKG,IRAK1,IRAK4,IRS1,KRAS,MAP3K1,NFKB2,PIK3CA,PIK3CD,PIK3R3,RAF1,RIPK1,RRAS2
T Cell Receptor Signaling	0	0.0466	0	AKT1S1,GSK3A,HLA-DMA,IKBKG,IRS1,ITGAL,KRAS,MAP3K1,NFKB2,PIK3CA,PIK3CD,PIK3R3,PPP3R2,RAF1,RRAS2
G-Protein Coupled Receptor Signaling	0	0.0806	-1.633	ADCY1,ADCY3,ADGRF3,ADGRL1,ADORA1,CCND1,CELSR1,CELSR2,CELSR3,CHRM4,CREB3L4,FZD4,GCGR,GNA11,GNAI3,GNB3,GNB5,GNG3,GPR108,GPR132,GPR137,GPR3,GPR39,GPR68,GPRC5B,HTR2B,IKBKG,IRS1,KRAS,MAP3K1,MAP3K12,MAP3K13,MAPK7,MYL12B,MYL5,MYL6,NAPEPLD,NFKB2,OPN1SW,P2RY11,PAK1,PDE6B,PDE6D,PDE8A,PDPK1,PIK3CA,PIK3CD,PIK3R3,PPP3R2,RAF1,RPS6KA1,RRAS2,SLC52A2,TTN,WWTR1
BMP signaling pathway	0	0.0909	0	ACVR2A,BMP6,BMP7,HOXC9,KRAS,NFKB2,RAF1,RRAS2
GPCR-Mediated Integration of Enteroendocrine Signaling Exemplified by an L Cell	0	0.0822	-2.449	ADCY1,ADCY3,GNA11,GNAI3,OPN1SW,PDIA3
GPCR-Mediated Nutrient Sensing in Enteroendocrine Cells	0	0.0877	0.632	ADCY1,ADCY3,CACNA1D,CACNA2D2,CACNB2,GNA11,GNAI3,GNG3,OPN1SW,PDIA3
Gustation Pathway	0	0.0484	-0.333	ADCY1,ADCY3,CACNA1D,CACNA2D2,CACNB2,GNB3,ORAI2,P2RX4,P2RY11
Phagosome Formation	0	0.075	-0.143	ACTR3,ADGRF3,ADGRL1,ADORA1,AP1S2,BCAR1,C3,CELSR1,CELSR2,CELSR3,CFL1,CHRM4,FN1,FZD4,GAB2,GCGR,GPLD1,GPR108,GPR132,GPR137,GPR3,GPR39,GPR68,GPRC5B,HTR2B,IRS1,ITGAL,ITGB7,KRAS,LIMK2,MAPK15,MAPK7,MYH10,MYH7B,MYL12B,MYL5,MYL6,MYO10,NAPEPLD,OPN1SW,P2RY11,PAK1,PIK3CA,PIK3CD,PIK3R3,RAF1,RPS6KB1,RRAS2,SLC52A2,TTN
PD-1, PD-L1 cancer immunotherapy pathway	0	0.0935	-0.707	CSNK2B,HLA-DMA,IRS1,PIK3CA,PIK3CD,PIK3R3,PTEN,SKP2,TGFB1,TGFB3
Th1 and Th2 Activation Pathway	0	0.0706	#NUM!	ACVR2A,HLA-DMA,IL24,IL27RA,IRF1,IRS1,NCSTN,PIK3CA,PIK3CD,PIK3R3,STAT6,TGFB1
Th1 Pathway	0	0.0667	-0.378	HLA-DMA,IL27RA,IRF1,IRS1,NCSTN,PIK3CA,PIK3CD,PIK3R3
Th2 Pathway	0	0.0735	-1	ACVR2A,HLA-DMA,IL24,IRS1,NCSTN,PIK3CA,PIK3CD,PIK3R3,STAT6,TGFB1
Osteoarthritis Pathway	0	0.0796	1.387	CEBPB,CREB3L4,CTNNA1,DKK1,ELF3,FN1,FZD4,HIF1A,HMGB1,ITGAL,ITGB7,NFKB2,PRG4,PRKAB2,RBPJ,S100A9,TGFB1,VEGFA
Neuroinflammation Signaling Pathway	0	0.0942	-0.392	ACVR2A,BACE1,BIRC5,CREB3L4,CSF1R,GLS,GRIN2C,GRIN2D,GRINA,HLA-DMA,HMGB1,IKBKG,IRAK1,IRAK4,IRS1,MAPK15,MAPK7,NAIP,NCF1,NCSTN,NFKB2,PIK3CA,PIK3CD,PIK3R3,PPP3R2,RIPK1,SOD2,TGFB1,TGFB3
Opioid Signaling Pathway	0	0.0912	0.218	ADCY1,ADCY3,CACNA1D,CACNA2D2,CACNB2,CLTA,CREB3L4,GNA11,GNAI3,GNB3,GNB5,GNG3,GRIN2C,GRIN2D,GRINA,KRAS,MAPK15,MAPK7,NFKB2,NOS3,PPP3R2,RAF1,RPS6KA1,RPS6KB1,RRAS2
Th17 Activation Pathway	0	0.0464	1	AHR,HIF1A,HSP90AA1,HSP90AB1,HSP90B1,IRAK1,IRAK4,NFKB2,RORC
SPINK1 Pancreatic Cancer Pathway	0	0.0943	1.342	CPE,CPM,KLK10,KLK12,TGFB1
NER (Nucleotide Excision Repair, Enhanced Pathway)	0	0.0899	-0.378	COPS6,DDB2,ERCC1,HMGN1,PCNA,RFC3,RFC5,XRCC1
PFKFB4 Signaling Pathway	0	0.0816	-2	CREB3L4,NCOA3,TGFB1,TGFB3
T Cell Exhaustion Signaling Pathway	0	0.0483	-0.302	ACVR2A,HLA-DMA,IRS1,KRAS,PIK3CA,PIK3CD,PIK3R3,PPM1L,PPP2CB,PPP2R3A,PPP2R5D,RRAS2,TGFB1,VEGFA
Systemic Lupus Erythematosus in T Cell Signaling Pathway	0	0.0688	1.225	AKT1S1,CREB3L4,EZR,GNAI3,HLA-DMA,IRS1,ITGAL,KRAS,NOS3,OPN1SW,PIK3CA,PIK3CD,PIK3R3,PPM1L,PPP2CB,PPP2R3A,PPP2R5D,PPP3R2,RHOC,RHOG,RHOQ,RORC,RPS6KB1,RRAS2
Systemic Lupus Erythematosus in B Cell Signaling Pathway	0	0.0453	-1.414	CCND1,IL17D,INPP5F,IRAK1,IRAK4,IRS1,KRAS,NFKB2,PDPK1,PIK3CA,PIK3CD,PIK3R3,PPP3R2,RAF1,RRAS2,STING1,SYNJ2,TGFB1,TGFB3
Necroptosis Signaling Pathway	0	0.06	-0.333	CAPN1,IKBKG,PPP3R2,RIPK1,RNF31,SLC25A4,TIMM50,TOMM70,VDAC2
Xenobiotic Metabolism PXR Signaling Pathway	0	0.0829	-0.258	ALDH1L2,CYP3A5,GRIP1,HS3ST3A1,HSP90AA1,HSP90AB1,HSP90B1,MGST2,NCOA1,NRIP1,PPP1CA,PPP1R3D,RXRA,SNW1,SRA1
Insulin Secretion Signaling Pathway	0	0.0936	-0.853	ADCY1,ADCY3,AGO1,CACNA1D,CACNA2D2,CACNB2,CPE,CREB3L4,DLD,EIF2B1,EIF2S1,EIF4A3,EIF4G3,GCGR,GNA11,IRS1,PABPC1,PDIA3,PIK3CA,PIK3CD,PIK3R3,RPS6KB1,SEC61A1,SLC2A1,STAT6
Regulation of the Epithelial Mesenchymal Transition by Growth Factors Pathway	0	0.0847	-0.832	FGF13,FGF22,IKBKG,IRS1,KRAS,MAP3K1,MEST,NFKB2,PIK3CA,PIK3CD,PIK3R3,RAF1,RRAS2,TGFB1,TGFB3,WWTR1
Regulation of the Epithelial Mesenchymal Transition in Development Pathway	0	0.0824	-0.378	BRCA1,FZD4,HIF1A,NCSTN,NFKB2,RBPJ,SHH
Complement System	0	0.0278	#NUM!	C3
Role of MAPK Signaling in Promoting the Pathogenesis of Influenza	0	0.0631	1.134	ATP6V1C2,ATP6V1G2,KRAS,NFKB2,NUP153,RAF1,RRAS2
Role of MAPK Signaling in Inhibiting the Pathogenesis of Influenza	0	0.026	#NUM!	NFKB2,RAF1

## Sheet: A3B High Canonical Pathways
© 2000-2023 QIAGEN. All rights reserved.
Ingenuity Canonical Pathways	-log(p-value)	Ratio	z-score	Molecules
Eukaryotic Translation Initiation	27.7	0.579	-5.976	CP,EIF2B1,EIF2B4,EIF2S3,EIF3A,EIF3B,EIF3C,EIF3D,EIF3E,EIF3G,EIF3I,EIF3L,EIF4B,EIF4E,EIF4G1,EIF5,EIF5B,PABPC1,RPL10,RPL10A,RPL11,RPL13,RPL13A,RPL14,RPL15,RPL18,RPL18A,RPL19,RPL21,RPL23,RPL26,RPL26L1,RPL29,RPL3,RPL30,RPL31,RPL32,RPL35A,RPL36AL,RPL37,RPL37A,RPL38,RPL39,RPL3L,RPL4,RPL41,RPL5,RPL6,RPL7A,RPL8,RPLP0,RPLP1,RPS11,RPS13,RPS14,RPS15A,RPS16,RPS18,RPS19,RPS20,RPS21,RPS24,RPS28,RPS29,RPS3,RPS3…
Eukaryotic Translation Elongation	23.2	0.596	-6.147	EEF1A1,EEF1A2,EEF1B2,EEF2,RPL10,RPL10A,RPL11,RPL13,RPL13A,RPL14,RPL15,RPL18,RPL18A,RPL19,RPL21,RPL23,RPL26,RPL26L1,RPL29,RPL3,RPL30,RPL31,RPL32,RPL35A,RPL36AL,RPL37,RPL37A,RPL38,RPL39,RPL3L,RPL4,RPL41,RPL5,RPL6,RPL7A,RPL8,RPLP0,RPLP1,RPS11,RPS13,RPS14,RPS15A,RPS16,RPS18,RPS19,RPS20,RPS21,RPS24,RPS28,RPS29,RPS3,RPS3A,RPS4X,RPS6,RPS8,RPS9
EIF2 Signaling	22	0.419	-3.641	ACTB,AKT1,ATF4,ATF5,BCL2,EIF1,EIF2AK1,EIF2AK4,EIF2B1,EIF2B4,EIF2S3,EIF3A,EIF3B,EIF3C,EIF3D,EIF3E,EIF3G,EIF3I,EIF3L,EIF4A3,EIF4E,EIF4G1,EIF4G2,EIF5,EIF5B,GRB2,HNRNPA1,HRAS,HSPA5,IRS1,MAP2K1,MYC,NKX6-2,PABPC1,PDPK1,PIK3C2B,PPP1CA,RPL10,RPL10A,RPL11,RPL13,RPL13A,RPL14,RPL15,RPL18,RPL18A,RPL19,RPL21,RPL23,RPL26,RPL26L1,RPL29,RPL3,RPL30,RPL31,RPL32,RPL35A,RPL36AL,RPL37,RPL37A,RPL38,RPL39,RPL3L,RPL4,RP…
Eukaryotic Translation Termination	20.7	0.57	-5.907	ETF1,RPL10,RPL10A,RPL11,RPL13,RPL13A,RPL14,RPL15,RPL18,RPL18A,RPL19,RPL21,RPL23,RPL26,RPL26L1,RPL29,RPL3,RPL30,RPL31,RPL32,RPL35A,RPL36AL,RPL37,RPL37A,RPL38,RPL39,RPL3L,RPL4,RPL41,RPL5,RPL6,RPL7A,RPL8,RPLP0,RPLP1,RPS11,RPS13,RPS14,RPS15A,RPS16,RPS18,RPS19,RPS20,RPS21,RPS24,RPS28,RPS29,RPS3,RPS3A,RPS4X,RPS6,RPS8,RPS9
SRP-dependent cotranslational protein targeting to membrane	20.2	0.518	-5.859	RPL10,RPL10A,RPL11,RPL13,RPL13A,RPL14,RPL15,RPL18,RPL18A,RPL19,RPL21,RPL23,RPL26,RPL26L1,RPL29,RPL3,RPL30,RPL31,RPL32,RPL35A,RPL36AL,RPL37,RPL37A,RPL38,RPL39,RPL3L,RPL4,RPL41,RPL5,RPL6,RPL7A,RPL8,RPLP0,RPLP1,RPS11,RPS13,RPS14,RPS15A,RPS16,RPS18,RPS19,RPS20,RPS21,RPS24,RPS28,RPS29,RPS3,RPS3A,RPS4X,RPS6,RPS8,RPS9,SPCS1,SRP14,SRP19,SRP54,SRP72,SRP9,SRPRA
Response of EIF2AK4 (GCN2) to amino acid deficiency	19.9	0.539	-6.068	ATF4,EIF2AK4,EIF2S3,RPL10,RPL10A,RPL11,RPL13,RPL13A,RPL14,RPL15,RPL18,RPL18A,RPL19,RPL21,RPL23,RPL26,RPL26L1,RPL29,RPL3,RPL30,RPL31,RPL32,RPL35A,RPL36AL,RPL37,RPL37A,RPL38,RPL39,RPL3L,RPL4,RPL41,RPL5,RPL6,RPL7A,RPL8,RPLP0,RPLP1,RPS11,RPS13,RPS14,RPS15A,RPS16,RPS18,RPS19,RPS20,RPS21,RPS24,RPS28,RPS29,RPS3,RPS3A,RPS4X,RPS6,RPS8,RPS9
Nonsense-Mediated Decay (NMD)	19.7	0.509	-6.119	EIF4A3,EIF4G1,ETF1,NCBP2,PABPC1,RPL10,RPL10A,RPL11,RPL13,RPL13A,RPL14,RPL15,RPL18,RPL18A,RPL19,RPL21,RPL23,RPL26,RPL26L1,RPL29,RPL3,RPL30,RPL31,RPL32,RPL35A,RPL36AL,RPL37,RPL37A,RPL38,RPL39,RPL3L,RPL4,RPL41,RPL5,RPL6,RPL7A,RPL8,RPLP0,RPLP1,RPS11,RPS13,RPS14,RPS15A,RPS16,RPS18,RPS19,RPS20,RPS21,RPS24,RPS28,RPS29,RPS3,RPS3A,RPS4X,RPS6,RPS8,RPS9,SMG8,UPF1
Major pathway of rRNA processing in the nucleolus and cytosol	17.8	0.41	-6.12	BOP1,CSNK1D,DCAF13,DIS3,EBNA1BP2,EMG1,EXOSC8,EXOSC9,FBL,FCF1,HEATR1,IMP3,KRR1,LTV1,NCL,NOP56,NOP58,RBM28,RPL10,RPL10A,RPL11,RPL13,RPL13A,RPL14,RPL15,RPL18,RPL18A,RPL19,RPL21,RPL23,RPL26,RPL26L1,RPL29,RPL3,RPL30,RPL31,RPL32,RPL35A,RPL36AL,RPL37,RPL37A,RPL38,RPL39,RPL3L,RPL4,RPL41,RPL5,RPL6,RPL7A,RPL8,RPLP0,RPLP1,RPS11,RPS13,RPS14,RPS15A,RPS16,RPS18,RPS19,RPS20,RPS21,RPS24,RPS28,RPS29,RPS3,RPS3A,RP…
Selenoamino acid metabolism	16.5	0.491	-5.824	RPL10,RPL10A,RPL11,RPL13,RPL13A,RPL14,RPL15,RPL18,RPL18A,RPL19,RPL21,RPL23,RPL26,RPL26L1,RPL29,RPL3,RPL30,RPL31,RPL32,RPL35A,RPL36AL,RPL37,RPL37A,RPL38,RPL39,RPL3L,RPL4,RPL41,RPL5,RPL6,RPL7A,RPL8,RPLP0,RPLP1,RPS11,RPS13,RPS14,RPS15A,RPS16,RPS18,RPS19,RPS20,RPS21,RPS24,RPS28,RPS29,RPS3,RPS3A,RPS4X,RPS6,RPS8,RPS9
Processing of Capped Intron-Containing Pre-mRNA	10.8	0.301	-5.019	ACIN1,BCAS2,CHTOP,CPSF6,CRNKL1,CSTF1,DHX38,DHX8,DNAJC8,EFTUD2,EIF4A3,EIF4E,FIP1L1,FUS,GLE1,HNRNPA1,HNRNPA2B1,HNRNPA3,HNRNPC,HNRNPD,HNRNPH1,HNRNPK,HNRNPL,HNRNPM,HNRNPU,HSPA8,HTATSF1,LENG1,LUC7L3,METTL3,NCBP2,NUP188,NUP210,NUP62,NUP85,NXF1,PAPOLA,PNN,POLR2A,POLR2L,POM121/POM121C,PPIE,PPIH,PPP1R8,PQBP1,PRPF3,PRPF31,PRPF8,PUF60,RBM10,RBM17,RBM7,SARNP,SART1,SEC13,SF3B1,SF3B2,SF3B3,SLBP,SLU7,SNRNP200,S…
Sirtuin Signaling Pathway	9.13	0.284	1.549	ACSS2,AKT1,APP,ARG2,ATG10,ATG101,ATG14,ATG7,ATG9B,ATP5F1A,ATP5F1B,ATP5F1C,ATP5F1E,ESRRA,GABPA,GABPB1,GABPB2,GLS,GOT2,H1-0,H3-3A/H3-3B,H3C14,HIF1A,IDH2,LDHA,MAPK15,MLYCD,MT-ATP6,MT-CYB,MT-ND1,MT-ND2,MT-ND3,MT-ND4,MT-ND4L,MT-ND5,MT-ND6,MYC,NDUFA4L2,NDUFB1,NDUFB11,NDUFB2,NDUFB9,NDUFS5,NDUFV3,NFKB1,NOS3,NR1H3,OGG1,PARP1,PDHA1,PFKFB3,PFKM,PGAM2,PGK1,POLR1A,POLR1B,POLR1C,PRKDC,REL,RELA,SIRT5,SLC25A4,SL…
BAG2 Signaling Pathway	7.98	0.402	-0.775	ANXA2,ATXN3,BAG2,CDKN1A,CTSB,HSP90AA1,HSPA5,HSPA8,MYC,NFKB1,PINK1,PSMA3,PSMA4,PSMA5,PSMB10,PSMB4,PSMB7,PSMC1,PSMC2,PSMC3,PSMD1,PSMD11,PSMD13,PSMD14,PSMD4,PSMD6,PSMD7,PSME2,PSMF1,REL,RELA,SEM1,STUB1
S Phase	7.83	0.374	-1.808	AKT1,CABLES1,CCNA2,CCNE2,CDK4,CDKN1A,CUL1,E2F5,MYC,PSMA3,PSMA4,PSMA5,PSMB10,PSMB4,PSMB7,PSMC1,PSMC2,PSMC3,PSMD1,PSMD11,PSMD13,PSMD14,PSMD4,PSMD6,PSMD7,PSME2,PSMF1,PTK6,RAD21,RBBP4,SEM1,SKP2,SMC1A,SMC3,STAG2,UBB,UBC
Mitotic G2-G2/M phases	7.32	0.294	-3.151	ACTR1A,ALMS1,CCNA2,CCNB1,CDKN1A,CENPF,CEP290,CEP70,CETN2,CKAP5,CSNK1D,CUL1,DCTN1,DCTN2,FOXM1,HSP90AA1,HSP90AB1,NME7,OPTN,PCNT,PKMYT1,PPP2R3B,PSMA3,PSMA4,PSMA5,PSMB10,PSMB4,PSMB7,PSMC1,PSMC2,PSMC3,PSMD1,PSMD11,PSMD13,PSMD14,PSMD4,PSMD6,PSMD7,PSME2,PSMF1,RBBP4,SEM1,SFI1,TPX2,TUBA1B,TUBA1C,TUBA3C/TUBA3D,TUBA8,TUBB,TUBB4B,TUBB6,TUBGCP2,TUBGCP4,TUBGCP6,UBB,UBC,YWHAE,YWHAG
Regulation of eIF4 and p70S6K Signaling	7.1	0.301	-0.5	AKT1,EIF1,EIF2B1,EIF2B4,EIF2S3,EIF3A,EIF3B,EIF3C,EIF3D,EIF3E,EIF3G,EIF3I,EIF3L,EIF4A3,EIF4E,EIF4G1,EIF4G2,GRB2,HRAS,IRS1,ITGA2,ITGA3,ITGAE,ITGB1,ITGB7,MAP2K1,PABPC1,PDPK1,PIK3C2B,PPP2R3B,PPP2R5C,PPP2R5D,PPP2R5E,PRKCZ,RPS11,RPS13,RPS14,RPS15A,RPS16,RPS18,RPS19,RPS20,RPS21,RPS24,RPS28,RPS29,RPS3,RPS3A,RPS4X,RPS6,RPS6KB1,RPS8,RPS9
rRNA processing	7.06	0.75	#NUM!	MT-ATP6,MT-ATP8,MT-CO1,MT-CO2,MT-CO3,MT-CYB,MT-ND1,MT-ND2,MT-ND3,MT-ND4,MT-ND4L,MT-ND5
Mitotic Metaphase and Anaphase	6.76	0.275	-3.75	AHCTF1,ANAPC11,ANKLE2,CC2D1B,CCNB1,CDC23,CENPF,CENPN,CENPO,CENPP,CKAP5,DYNC1LI2,INCENP,KIF2A,KPNB1,LMNB1,NUF2,NUP188,NUP62,NUP85,POM121/POM121C,PPP2R5C,PPP2R5D,PPP2R5E,PSMA3,PSMA4,PSMA5,PSMB10,PSMB4,PSMB7,PSMC1,PSMC2,PSMC3,PSMD1,PSMD11,PSMD13,PSMD14,PSMD4,PSMD6,PSMD7,PSME2,PSMF1,RAD21,RAN,RCC2,SEC13,SEM1,SMC1A,SMC3,SPC24,STAG2,SUMO1,TMPO,TUBA1B,TUBA1C,TUBA3C/TUBA3D,TUBA8,TUBB4B,TUBB6,UBB,UBC,VPS4…
Deubiquitination	6.68	0.266	-0.602	ABRAXAS1,ACTB,ADRM1,ATXN3,CCNA2,GATA3,H2AC20,H2AC25,H2BC18,H2BC26,HGS,HIF1A,IDE,INO80D,MAP3K7,MAVS,MYC,NFKBIA,NFRKB,NOD1,OGT,PSMA3,PSMA4,PSMA5,PSMB10,PSMB4,PSMB7,PSMC1,PSMC2,PSMC3,PSMD1,PSMD11,PSMD13,PSMD14,PSMD4,PSMD6,PSMD7,PSME2,PSMF1,PTRH2,RAD23A,RCE1,RIPK1,RNF123,RNF146,RUVBL1,SEM1,SKP2,TADA2B,TAF10,TNIP1,TNIP2,TOMM70,UBB,UBC,UFD1,USP10,USP11,USP14,USP2,USP20,USP3,USP34,USP37,USP7,VCP,WDR20,Y…
Degradation of beta-catenin by the destruction complex	6.41	0.36	-2.043	CTBP2,CTNNB1,CUL1,HNF1A,MYC,PPP2R5C,PPP2R5D,PPP2R5E,PSMA3,PSMA4,PSMA5,PSMB10,PSMB4,PSMB7,PSMC1,PSMC2,PSMC3,PSMD1,PSMD11,PSMD13,PSMD14,PSMD4,PSMD6,PSMD7,PSME2,PSMF1,SEM1,TCF7,TCF7L1,UBB,UBC,ZRANB1
Hedgehog ligand biogenesis	5.92	0.391	-2.2	OS9,PSMA3,PSMA4,PSMA5,PSMB10,PSMB4,PSMB7,PSMC1,PSMC2,PSMC3,PSMD1,PSMD11,PSMD13,PSMD14,PSMD4,PSMD6,PSMD7,PSME2,PSMF1,SEM1,SHH,SYVN1,UBB,UBC,VCP
Hedgehog 'on' state	5.86	0.353	-1.095	BOC,CDON,GAS8,GRK2,HHIP,KIF7,NUMB,PSMA3,PSMA4,PSMA5,PSMB10,PSMB4,PSMB7,PSMC1,PSMC2,PSMC3,PSMD1,PSMD11,PSMD13,PSMD14,PSMD4,PSMD6,PSMD7,PSME2,PSMF1,SEM1,SHH,SMURF1,UBB,UBC
Mitotic G1 phase and G1/S transition	5.7	0.305	-1.414	AKT1,CABLES1,CCNA2,CCNB1,CCNE2,CDK4,CDKN1A,CUL1,E2F2,E2F5,MYC,PPP2R3B,PSMA3,PSMA4,PSMA5,PSMB10,PSMB4,PSMB7,PSMC1,PSMC2,PSMC3,PSMD1,PSMD11,PSMD13,PSMD14,PSMD4,PSMD6,PSMD7,PSME2,PSMF1,PTK6,RBBP4,RRM2,SEM1,SKP2,TK1,TOP2A,TYMS,UBB,UBC
Regulation of RUNX2 expression and activity	5.51	0.366	-1	CUL1,ESRRA,PSMA3,PSMA4,PSMA5,PSMB10,PSMB4,PSMB7,PSMC1,PSMC2,PSMC3,PSMD1,PSMD11,PSMD13,PSMD14,PSMD4,PSMD6,PSMD7,PSME2,PSMF1,SEM1,SKP2,SMURF1,STUB1,UBB,UBC
NIK-->noncanonical NF-kB signaling	5.48	0.39	-1.46	CUL1,MAP3K14,PSMA3,PSMA4,PSMA5,PSMB10,PSMB4,PSMB7,PSMC1,PSMC2,PSMC3,PSMD1,PSMD11,PSMD13,PSMD14,PSMD4,PSMD6,PSMD7,PSME2,PSMF1,SEM1,UBB,UBC
Hedgehog 'off' state	5.42	0.315	-1.89	ADCY3,ADCY7,CUL1,GNAS,IFT122,KIF7,NUMB,PSMA3,PSMA4,PSMA5,PSMB10,PSMB4,PSMB7,PSMC1,PSMC2,PSMC3,PSMD1,PSMD11,PSMD13,PSMD14,PSMD4,PSMD6,PSMD7,PSME2,PSMF1,SEM1,TUBA1B,TUBA1C,TUBA3C/TUBA3D,TUBB4B,TUBB6,TULP3,UBB,UBC,WDR35
Regulation of Apoptosis	5.34	0.404	-1.528	PSMA3,PSMA4,PSMA5,PSMB10,PSMB4,PSMB7,PSMC1,PSMC2,PSMC3,PSMD1,PSMD11,PSMD13,PSMD14,PSMD4,PSMD6,PSMD7,PSME2,PSMF1,SEM1,UBB,UBC
Ribonucleotide Reductase Signaling Pathway	5.09	0.278	-1.372	ACTB,AKT1,ATF4,ATM,BAD,BCL2,BRAF,BRD7,CCNF,CDK4,CDKN1A,CHEK1,CREB3L4,CTNNB1,CUL1,E2F2,E2F5,EIF4E,ERBB2,FOXM1,H3-3A/H3-3B,H3C14,HIF1A,IRS1,MAP2K4,MAPK10,MET,MYC,NFKB1,NFYC,PARP1,PARP10,PARP15,PARP2,PARP8,PIK3C2B,RRM2,SETD2,SKP2,SMARCA4,SMARCB1,SMARCD2,SMARCD3,TIPARP,YBX1
Protein folding	4.9	0.316	-1.616	ACTB,AP3M1,CCNE2,CCT2,CCT3,CCT5,DCAF7,FBXW10,FBXW4,GAPDHS,GNB3,GNB4,GNG13,GNG3,NOP56,PFDN4,PFDN5,PFDN6,RGS11,TBCB,TBCD,TBCE,TCP1,TUBA1B,TUBA1C,TUBA3C/TUBA3D,TUBA8,TUBB4B,TUBB6,USP11,WRAP53
Protein Ubiquitination Pathway	4.74	0.241	#NUM!	ANAPC11,CDC23,CUL1,DNAJA1,DNAJB1,DNAJB13,DNAJB5,DNAJC11,DNAJC14,DNAJC18,DNAJC2,DNAJC21,DNAJC22,DNAJC24,DNAJC3,DNAJC8,HLA-A,HLA-F,HSP90AA1,HSP90AB1,HSP90B1,HSPA5,HSPA8,HSPB1,HSPH1,PAN2,PSMA3,PSMA4,PSMA5,PSMB10,PSMB4,PSMB7,PSMC1,PSMC2,PSMC3,PSMD1,PSMD11,PSMD13,PSMD14,PSMD4,PSMD6,PSMD7,PSME2,SKP2,SMURF1,STUB1,TRAP1,UBB,UBC,UBE2D4,USO1,USP10,USP11,USP14,USP2,USP20,USP3,USP32,USP34,USP37,USP39,USP45,U…
C-type lectin receptors (CLRs)	4.68	0.28	-0.522	CALM1 (includes others),CASP8,CUL1,HRAS,MAP3K14,MAP3K7,MUC17,MUC2,MUC5AC,MUC5B,MUC6,NFATC3,NFKB1,NFKBIA,PDPK1,PPP3CA,PPP3CB,PSMA3,PSMA4,PSMA5,PSMB10,PSMB4,PSMB7,PSMC1,PSMC2,PSMC3,PSMD1,PSMD11,PSMD13,PSMD14,PSMD4,PSMD6,PSMD7,PSME2,PSMF1,PYCARD,RELA,SEM1,UBB,UBC
Metabolism of polyamines	4.48	0.362	-0.655	OAZ2,PSMA3,PSMA4,PSMA5,PSMB10,PSMB4,PSMB7,PSMC1,PSMC2,PSMC3,PSMD1,PSMD11,PSMD13,PSMD14,PSMD4,PSMD6,PSMD7,PSME2,PSMF1,SEM1,SMOX
FAT10 Signaling Pathway	4.46	0.37	#NUM!	PSMA3,PSMA4,PSMA5,PSMB10,PSMB4,PSMB7,PSMC1,PSMC2,PSMC3,PSMD1,PSMD11,PSMD13,PSMD14,PSMD4,PSMD6,PSMD7,PSME2,PSMF1,SEM1,SQSTM1
KEAP1-NFE2L2 pathway	4.44	0.315	-1.512	AKT1,CDKN1A,CUL1,PSMA3,PSMA4,PSMA5,PSMB10,PSMB4,PSMB7,PSMC1,PSMC2,PSMC3,PSMD1,PSMD11,PSMD13,PSMD14,PSMD4,PSMD6,PSMD7,PSME2,PSMF1,SEM1,SKP2,SQSTM1,UBB,UBC,UFD1,VCP
TNFR2 non-canonical NF-kB pathway	4.42	0.343	-1.46	LTBR,MAP3K14,PSMA3,PSMA4,PSMA5,PSMB10,PSMB4,PSMB7,PSMC1,PSMC2,PSMC3,PSMD1,PSMD11,PSMD13,PSMD14,PSMD4,PSMD6,PSMD7,PSME2,PSMF1,SEM1,UBB,UBC
Glycolysis I	4.38	0.5	-0.577	ENO1,ENO3,ENO4,FBP2,GAPDH,GAPDHS,GPI,PFKM,PGAM2,PGK1,PKM,TPI1
mTOR Signaling	4.31	0.25	-0.853	AKT1,EIF3A,EIF3B,EIF3C,EIF3D,EIF3E,EIF3G,EIF3I,EIF3L,EIF4A3,EIF4B,EIF4E,EIF4G1,EIF4G2,FKBP1A,GPLD1,HIF1A,HRAS,IRS1,NAPEPLD,PDPK1,PIK3C2B,PLD6,PPP2R3B,PPP2R5C,PPP2R5D,PPP2R5E,PRKCZ,RAC1,RHEB,RND3,RPS11,RPS13,RPS14,RPS15A,RPS16,RPS18,RPS19,RPS20,RPS21,RPS24,RPS28,RPS29,RPS3,RPS3A,RPS4X,RPS6,RPS6KB1,RPS8,RPS9,TSC2
Cell Cycle Checkpoints	4.23	0.234	-4.41	ABRAXAS1,AHCTF1,ANAPC11,ATM,CCNA2,CCNB1,CCNE2,CDC23,CDC7,CDKN1A,CENPF,CENPN,CENPO,CENPP,CHEK1,CKAP5,DYNC1LI2,H2BC26,INCENP,KIF2A,MCM3,MDC1,NUF2,NUP85,PKMYT1,PPP2R5C,PPP2R5D,PPP2R5E,PSMA3,PSMA4,PSMA5,PSMB10,PSMB4,PSMB7,PSMC1,PSMC2,PSMC3,PSMD1,PSMD11,PSMD13,PSMD14,PSMD4,PSMD6,PSMD7,PSME2,PSMF1,RAD1,RAD17,RAD9A,RAD9B,RCC2,RFC2,RFC5,SEC13,SEM1,SPC24,TP53BP1,UBB,UBC,YWHAE,YWHAG,YWHAH,ZWINT
Transcriptional regulation by RUNX3	4.22	0.302	-0.557	CDKN1A,CTNNB1,MYC,PSMA3,PSMA4,PSMA5,PSMB10,PSMB4,PSMB7,PSMC1,PSMC2,PSMC3,PSMD1,PSMD11,PSMD13,PSMD14,PSMD4,PSMD6,PSMD7,PSME2,PSMF1,RORC,SEM1,SMURF1,TCF7,TCF7L1,UBB,UBC,ZFHX3
Death Receptor Signaling	4.22	0.302	0.756	ACIN1,ACTB,ACTG1,APAF1,BCL2,CASP8,CYCS,HSPB1,HTRA2,LIMK1,MAP2K4,MAP3K14,NAIP,NFKB1,NFKBIA,PARP1,PARP10,PARP15,PARP2,PARP8,REL,RELA,RIPK1,ROCK1,SPTAN1,TIPARP,TNFRSF10B,TNFRSF1A,TNFRSF25
Regulation of mitotic cell cycle	4.19	0.31	-2.117	ANAPC11,CCNA2,CCNB1,CDC23,CUL1,PSMA3,PSMA4,PSMA5,PSMB10,PSMB4,PSMB7,PSMC1,PSMC2,PSMC3,PSMD1,PSMD11,PSMD13,PSMD14,PSMD4,PSMD6,PSMD7,PSME2,PSMF1,SEM1,SKP2,UBB,UBC
Interleukin-1 family signaling	4.11	0.278	-1.859	CUL1,IL18BP,IRAK1,IRAK4,MAP2K1,MAP2K4,MAP3K7,NFKB1,NFKBIA,NOD1,PSMA3,PSMA4,PSMA5,PSMB10,PSMB4,PSMB7,PSMC1,PSMC2,PSMC3,PSMD1,PSMD11,PSMD13,PSMD14,PSMD4,PSMD6,PSMD7,PSME2,PSMF1,RELA,SEM1,SQSTM1,TNIP2,TOLLIP,UBB,UBC
Synthesis of DNA	3.97	0.28	-2.959	ANAPC11,CCNA2,CCNE2,CDC23,CUL1,MCM3,POLE,POLE3,PSMA3,PSMA4,PSMA5,PSMB10,PSMB4,PSMB7,PSMC1,PSMC2,PSMC3,PSMD1,PSMD11,PSMD13,PSMD14,PSMD4,PSMD6,PSMD7,PSME2,PSMF1,RFC1,RFC2,RFC5,SEM1,SKP2,UBB,UBC
RHO GTPases Activate Formins	3.95	0.268	-2.466	ACTB,ACTG1,AHCTF1,CENPF,CENPN,CENPO,CENPP,CKAP5,DAAM1,DIAPH1,DYNC1LI2,EVL,FMNL1,FMNL2,FMNL3,INCENP,ITGB1,KIF2A,NUF2,NUP85,PFN1,PPP2R5C,PPP2R5D,PPP2R5E,RAC1,RCC2,SCAI,SEC13,SPC24,SRGAP2,TUBA1B,TUBA1C,TUBA3C/TUBA3D,TUBA8,TUBB4B,TUBB6,ZWINT
Granzyme A Signaling	3.87	0.319	2.711	ANP32A,FN1,H1-0,HMGB2,LMNB1,LMNB2,MBP,MT-ND1,MT-ND2,MT-ND3,MT-ND4,MT-ND4L,MT-ND5,MT-ND6,NDUFA4L2,NDUFB1,NDUFB11,NDUFB2,NDUFB9,NDUFS5,NDUFV3,PARP1,XRCC6
Mitotic Prometaphase	3.82	0.243	-3.857	ACTR1A,AHCTF1,ALMS1,CCNB1,CENPF,CENPN,CENPO,CENPP,CEP290,CEP70,CETN2,CKAP5,CSNK1D,DCTN1,DCTN2,DYNC1LI2,HSP90AA1,INCENP,KIF2A,NCAPD2,NCAPG,NME7,NUF2,NUP85,PCNT,PPP2R5C,PPP2R5D,PPP2R5E,RAD21,RCC2,SEC13,SFI1,SMC1A,SMC3,SPC24,STAG2,TUBA1B,TUBA1C,TUBA3C/TUBA3D,TUBA8,TUBB,TUBB4B,TUBB6,TUBGCP2,TUBGCP4,TUBGCP6,YWHAE,YWHAG,ZWINT
Signaling by NOTCH4	3.79	0.305	-1.8	AKT1,APH1A,CUL1,NOTCH2,PSMA3,PSMA4,PSMA5,PSMB10,PSMB4,PSMB7,PSMC1,PSMC2,PSMC3,PSMD1,PSMD11,PSMD13,PSMD14,PSMD4,PSMD6,PSMD7,PSME2,PSMF1,SEM1,UBB,UBC
Cellular response to hypoxia	3.67	0.311	-1.877	HIF1A,HIF1AN,PSMA3,PSMA4,PSMA5,PSMB10,PSMB4,PSMB7,PSMC1,PSMC2,PSMC3,PSMD1,PSMD11,PSMD13,PSMD14,PSMD4,PSMD6,PSMD7,PSME2,PSMF1,SEM1,UBB,UBC
Estrogen Receptor Signaling	3.59	0.209	-2.364	ADCY3,ADCY7,AKT1,ARG2,ATF4,ATP5F1A,ATP5F1B,ATP5F1C,ATP5F1E,BAD,BCL2,CACNA2D2,CACNA2D4,CACNB2,CDKN1A,CREB3L4,CTBP2,EIF2B1,EIF2B4,EIF4E,GNAI3,GNAL,GNAO1,GNAS,GNB3,GNB4,GNG13,GNG3,GPS2,GRB2,GSK3A,HIF1A,HNRNPD,HRAS,HSP90AA1,HSP90AB1,HSP90B1,IRS1,LIMK1,MAP2K1,MDK,MED1,MED12,MED13,MED14,MED16,MMP19,MMP21,MMP25,MT-ATP6,MT-CYB,MT-ND1,MT-ND2,MT-ND3,MT-ND4,MT-ND4L,MT-ND5,MT-ND6,MYC,MYL12B,MYL6,NCOA3,NDUFA4…
BER (Base Excision Repair) Pathway	3.58	0.364	-2.5	HMGB1,LIG1,LIG3,MAP2K1,MAP2K4,NEIL1,NEIL2,OGG1,PARP1,POLE,POLG,RFC1,RFC2,RFC5,SLC19A1,XRCC1
RHO GTPases activate PAKs	3.52	0.476	-1.265	CALM1 (includes others),CTTN,FLNA,LIMK1,MYH10,MYH9,MYL12B,MYL6,MYLK,RAC1
MAPK6/MAPK4 signaling	3.42	0.286	-0.447	DNAJB1,HSPB1,MYC,NCOA3,PSMA3,PSMA4,PSMA5,PSMB10,PSMB4,PSMB7,PSMC1,PSMC2,PSMC3,PSMD1,PSMD11,PSMD13,PSMD14,PSMD4,PSMD6,PSMD7,PSME2,PSMF1,RAC1,SEM1,UBB,UBC
HSP90 chaperone cycle for steroid hormone receptors in the presence of ligand	3.41	0.333	-2.357	ACTR1A,CAPZA1,DCTN1,DCTN2,DNAJA1,DNAJB1,DYNC1LI2,FKBP4,HSP90AA1,HSP90AB1,HSPA8,PTGES3,TUBA1B,TUBA1C,TUBA3C/TUBA3D,TUBA8,TUBB4B,TUBB6
Coronavirus Pathogenesis Pathway	3.37	0.238	2.714	ATF4,BCL2,CASP8,CCNE2,CDK4,E2F2,E2F5,EEF1A1,EEF1A2,EIF4E,HDAC11,HDAC2,HIF1A,KPNB1,MAP2K4,MAPK10,MAVS,NFKB1,NFKBIA,NPC1,NPM1,PYCARD,REL,RELA,RIPK1,RPS11,RPS13,RPS14,RPS15A,RPS16,RPS18,RPS19,RPS20,RPS21,RPS24,RPS28,RPS29,RPS3,RPS3A,RPS4X,RPS6,RPS8,RPS9,STING1,TOMM70
RHO GTPases activate IQGAPs	3.25	0.4	-1.155	ACTB,ACTG1,CALM1 (includes others),CTNNA1,CTNNB1,RAC1,TUBA1B,TUBA1C,TUBA3C/TUBA3D,TUBA8,TUBB4B,TUBB6
DNA Replication Pre-Initiation	3.25	0.272	-1.512	ANAPC11,CDC23,H2AC20,H2BC26,KPNA1,KPNB1,MCM3,PSMA3,PSMA4,PSMA5,PSMB10,PSMB4,PSMB7,PSMC1,PSMC2,PSMC3,PSMD1,PSMD11,PSMD13,PSMD14,PSMD4,PSMD6,PSMD7,PSME2,PSMF1,SEM1,UBB,UBC
Germ Cell-Sertoli Cell Junction Signaling	3.24	0.241	#NUM!	ACTB,ACTG1,ACTN4,AKT1,CTNNA1,CTNNB1,EPN2,FER,GSN,HRAS,ILK,IRS1,ITGA2,ITGA3,ITGB1,JUP,LIMK1,MAP2K1,MAP2K4,MAP3K12,MAP3K13,MAP3K14,MAP3K15,MAP3K2,MAP3K7,MAPK10,MTMR2,PDPK1,PIK3C2B,PXN,RAC1,RND3,TJP1,TNFRSF1A,TUBA1B,TUBA1C,TUBA3C/TUBA3D,TUBA8,TUBB,TUBB4B,TUBB6
Signaling by ROBO receptors	3.18	0.263	-1.461	COL4A5,DAG1,EVL,LHX4,PFN1,PPP3CB,PSMA3,PSMA4,PSMA5,PSMB10,PSMB4,PSMB7,PSMC1,PSMC2,PSMC3,PSMD1,PSMD11,PSMD13,PSMD14,PSMD4,PSMD6,PSMD7,PSME2,PSMF1,RAC1,SEM1,SRGAP2,UBB,UBC,ZSWIM8
Huntington's Disease Signaling	3.18	0.217	-0.426	AKT1,APAF1,ATF4,ATP5F1A,ATP5F1B,ATP5F1C,ATP5F1E,BDNF,CAPN1,CAPN2,CAPN7,CASP8,CREB3L4,CTSD,CYCS,DCTN1,DNAJB1,GLS,GNB3,GNB4,GNG13,GNG3,GRB2,HDAC11,HDAC2,HRAS,HSPA5,HSPA8,IRS1,MAP2K4,PDPK1,PIK3C2B,POLR2A,POLR2J2/POLR2J3,POLR2L,PRKCZ,PSMA3,PSMA4,PSMA5,PSMB10,PSMB4,PSMB7,PSMC1,PSMC2,PSMC3,PSMD1,PSMD11,PSMD13,PSMD14,PSMD4,PSMD6,PSMD7,PSME2,PSMF1,RASA1,REST,SEM1,STX16,UBB,UBC,VTI1B
Neddylation	3.13	0.222	0	ASB16,ASB6,CCNF,CDKN1A,COMMD5,CUL1,CUL5,CUL9,DCAF13,DCAF4,DCAF7,DDB1,FBXL13,FBXL15,FBXL16,FBXL19,FBXO11,FBXO21,FBXW10,FBXW4,FEM1A,HIF1A,KLHL11,LRRC41,OBSL1,PSMA3,PSMA4,PSMA5,PSMB10,PSMB4,PSMB7,PSMC1,PSMC2,PSMC3,PSMD1,PSMD11,PSMD13,PSMD14,PSMD4,PSMD6,PSMD7,PSME2,PSMF1,RBBP7,SEM1,SKP2,SOCS2,SPSB3,SQSTM1,UBB,UBC,UFD1,VCP,WSB2
TBC/RABGAPs	3.05	0.341	2.324	GGA2,GGA3,OPTN,RAB11A,RAB11B,RAB5B,RAB6B,RABEP1,RABGEF1,SYTL1,TBC1D10B,TBC1D10C,TBC1D14,TBC1D20,TSC2
MicroRNA Biogenesis Signaling Pathway	3.02	0.232	-1.234	AHCTF1,AKT1,ATM,CSDE1,DDX17,DIS3,DIS3L,DNAJB1,EXOSC8,EXOSC9,FGF2,FUS,GLE1,HNRNPA1,HNRNPA2B1,HNRNPD,HRAS,HSP90AA1,HSP90AB1,HSP90B1,HSPA8,ILF2,IRS1,KHSRP,MTCL1,MYC,NUP188,NUP62,NUP85,PDGFB,PIK3C2B,POLR2A,POLR2J2/POLR2J3,POLR2L,POM121/POM121C,PTGES3,RAN,RPS6KB1,SEC13,SMAD9,ST13,TPR,ZC3H12A
Role of CHK Proteins in Cell Cycle Checkpoint Control	2.99	0.31	-0.302	ATM,CDKN1A,CHEK1,E2F2,E2F5,MDC1,PPP2R3B,PPP2R5C,PPP2R5D,PPP2R5E,RAD1,RAD17,RAD9A,RFC1,RFC2,RFC5,SLC19A1,TLK2
BEX2 Signaling Pathway	2.97	0.28	0	AKT1,BAD,BCL2,CDKN1A,CTNNB1,ERBB2,HIF1A,HNF1A,MAP2K4,MAPK10,NFKB1,NFKBIA,PLXNC1,PPP2R3B,PPP2R5C,PPP2R5D,PPP2R5E,REL,RELA,SMARCB1,TCF7,TCF7L1,TSC2
ATF6 (ATF6-alpha) activates chaperone genes	2.94	0.6	-0.816	ATF4,CALR,HSP90B1,HSPA5,NFYC,XBP1
RHO GTPase cycle	2.92	0.198	-3.074	ABI1,ABI2,ACBD5,ACTB,ACTG1,ANKFY1,ANKLE2,ARHGAP11B,ARHGAP30,ARHGAP31,ARHGEF40,ARHGEF5,BAIAP2L2,BASP1,BRK1,CCDC115,CCDC187,CCT2,CDC37,CDC42BPA,CDC42BPB,CSK,CYFIP1,DAAM1,DIAPH1,DSG1,DSP,EFHD2,ELMO2,EMC3,FAM13A,FAM91A1,FARP1,FARP2,FGD1,FGD5,FMNL1,FMNL2,FMNL3,GOLGA3,GOLGA8K (includes others),GRB2,HGS,HNRNPC,HSP90AA1,HSP90AB1,ITGB1,JUP,KTN1,LMNB1,MTX1,NHS,NOXO1,OBSCN,PICALM,PKN1,PLXND1,PREX1,RAC1,RASG…
Mitotic Roles of Polo-Like Kinase	2.87	0.297	-2	ANAPC11,CAPN1,CCNB1,CDC23,CDC7,HSP90AA1,HSP90AB1,HSP90B1,KIF23,PKMYT1,PPP2R3B,PPP2R5C,PPP2R5D,PPP2R5E,PRC1,RAD21,SMC1A,SMC3,STAG2
Kinetochore Metaphase Signaling Pathway	2.83	0.257	-0.816	ANAPC11,ARPP19,BOD1,CCNB1,CDC23,CENPN,CENPO,CENPP,ENSA,H2AC18/H2AC19,H2AC20,H2AZ1,INCENP,MXD3,NUF2,PPP1CA,PPP1R7,PPP2R5C,PPP2R5D,PPP2R5E,RAD21,REC8,SMC1A,SMC3,SPC24,STAG2,STAG3,ZWINT
Protein Sorting Signaling Pathway	2.83	0.23	-0.156	ADCY3,ADCY7,AP1G1,AP1G2,AP3B1,AP3D1,AP3M1,AP4B1,AP4S1,ARFGEF1,COPB1,COPG1,GBA2,GCC1,GGA2,GGA3,GNAS,GPLD1,M6PR,NAPEPLD,PI4K2A,PLD6,PLPP3,RAB11A,RAB11B,RER1,SEC13,SEC23B,SEC31A,SNX17,SNX21,SNX22,SNX24,SNX32,TMED1,TMED2,TMED4,TMED8,VPS26B,VPS29,WASHC5
Gluconeogenesis I	2.79	0.4	-0.632	ENO1,ENO3,ENO4,FBP2,GAPDH,GAPDHS,GPI,MDH2,PGAM2,PGK1
ABC-family proteins mediated transport	2.75	0.26	-1.569	ABCA12,ABCC11,EIF2S3,OS9,PSMA3,PSMA4,PSMA5,PSMB10,PSMB4,PSMB7,PSMC1,PSMC2,PSMC3,PSMD1,PSMD11,PSMD13,PSMD14,PSMD4,PSMD6,PSMD7,PSME2,PSMF1,SEM1,UBB,UBC,VCP
DNA Double-Strand Break Repair by Non-Homologous End Joining	2.75	0.5	#NUM!	ATM,LIG3,PARP1,PRKDC,XRCC1,XRCC5,XRCC6
Role of BRCA1 in DNA Damage Response	2.75	0.275	0.905	ABRAXAS1,ACTB,ATM,BRD7,CDKN1A,CHEK1,E2F2,E2F5,FAAP100,FANCA,FANCC,FANCL,MDC1,MSH6,RFC1,RFC2,RFC5,SLC19A1,SMARCA4,SMARCB1,SMARCD2,SMARCD3
Unfolded protein response	2.74	0.267	-2.887	ATF4,BCL2,CALR,DNAJA1,DNAJB1,DNAJB13,DNAJB5,DNAJC11,DNAJC14,DNAJC18,DNAJC21,DNAJC3,DNAJC8,HSP90B1,HSPA5,HSPA8,HSPH1,OS9,PDIA6,SREBF1,SYVN1,UBXN4,VCP,XBP1
Resolution of Abasic Sites (AP sites)	2.73	0.342	-2.496	LIG1,LIG3,NEIL1,NEIL2,OGG1,PARP1,PARP2,POLE,POLE3,RFC1,RFC2,RFC5,XRCC1
Apoptotic execution phase	2.68	0.308	-1	ACIN1,CASP8,CTNNB1,DBNL,DSG1,DSP,GSN,H1-0,HMGB1,HMGB2,KPNA1,KPNB1,LMNB1,ROCK1,SPTAN1,TJP1
Mismatch Repair in Eukaryotes	2.67	0.444	-1.414	LIG1,MCM9,MSH3,MSH6,RFC1,RFC2,RFC5,SLC19A1
RHO GTPases activate KTN1	2.66	0.545	-0.816	KLC1,KLC2,KLC3,KLC4,KTN1,RAC1
CD27 Signaling in Lymphocytes	2.65	0.298	0.258	APAF1,CASP8,CD27,CYCS,MAP2K1,MAP2K4,MAP3K12,MAP3K13,MAP3K14,MAP3K15,MAP3K2,MAP3K7,MAPK10,NFKB1,NFKBIA,REL,RELA
Chaperone Mediated Autophagy	2.64	0.409	-2.333	EEF1A1,HSP90AA1,HSP90AB1,HSPA8,PARK7,PCNT,PLIN3,UBB,UBC
Beta-catenin independent WNT signaling	2.62	0.255	-1.043	AP2A1,AP2M1,CALM1 (includes others),CTNNB1,DAAM1,FZD4,FZD6,GNAO1,GNB3,GNB4,GNG13,GNG3,MAP3K7,MYC,PDE6B,PFN1,PPP3CA,PPP3CB,PRKG1,RAC1,SCRIB,SMURF1,TCF7,TCF7L1,UBB,UBC
DNA Damage Bypass	2.62	0.312	-0.775	DDB1,POLE,POLE3,POLH,POLI,REV3L,RFC1,RFC2,RFC5,SPRTN,UBB,UBC,UFD1,USP10,VCP
Nucleotide Excision Repair	2.61	0.258	-3.8	CETN2,DDB1,ERCC1,ERCC2,HMGN1,LIG1,LIG3,PARP1,PARP2,POLE,POLE3,POLR2A,POLR2L,PPIE,RAD23A,RFC1,RFC2,RFC5,SUMO1,UBB,UBC,USP45,USP7,XPA,XRCC1
Mitochondrial Dysfunction	2.59	0.202	2.462	ACO2,APH1A,APP,ARG2,ATF4,ATP1A1,ATP5F1A,ATP5F1B,ATP5F1C,ATP5F1E,ATPAF2,BACE1,BAD,BCL2,CACNA2D2,CACNA2D4,CACNB2,CALM1 (includes others),CALML5,CAPN1,CAPN2,CAPN7,COX11,CREB3L4,CYCS,DHODH,DLD,DMAC2L,FIS1,FUS,GPX2,GPX4,HTRA2,IDH2,IRS1,MAP2K4,MAPK10,MGST2,MT-ATP6,MT-CO1,MT-CO2,MT-CO3,MT-CYB,MT-ND1,MT-ND2,MT-ND3,MT-ND4,MT-ND4L,MT-ND5,MT-ND6,NDUFA4L2,NDUFB1,NDUFB11,NDUFB2,NDUFB9,NDUFS5,NDUFV3,PARK7,PDHA…
TAK1-dependent IKK and NF-kappa-B activation	2.56	0.318	-2.138	AGER,APP,CASP8,HMGB1,IRAK1,MAP3K7,NFKB1,NFKBIA,NKIRAS1,NOD1,RELA,UBB,UBC,USP14
Regulation of mRNA stability by proteins that bind AU-rich elements	2.56	0.318	-3.742	AKT1,ANP32A,DIS3,EIF4G1,EXOSC8,EXOSC9,GPRC5A,HNRNPD,HSPA8,HSPB1,KHSRP,PABPC1,UBB,UBC
Cristae formation	2.53	0.355	-1.508	ATP5F1A,ATP5F1B,ATP5F1C,ATP5F1E,CHCHD3,DMAC2L,DNAJC11,IMMT,MT-ATP6,MT-ATP8,MTX1
Microautophagy Signaling Pathway	2.52	0.229	-0.186	CERT1,COL16A1,COL18A1,COL4A5,COL5A1,COL5A3,COL6A3,HGS,HSPA8,PSMA3,PSMA4,PSMA5,PSMB10,PSMB4,PSMB7,PSMC1,PSMC2,PSMC3,PSMD1,PSMD11,PSMD13,PSMD14,PSMD4,PSMD6,PSMD7,PSME2,PSMF1,SEC13,SEC23B,SEC31A,SNF8,SQSTM1,VPS11,VPS37A,VPS45,VPS4A
NADH Repair	2.52	1	#NUM!	GAPDH,NAXD,NAXE
Methylglyoxal Degradation I	2.52	1	#NUM!	GLO1,HAGH,HAGHL
TCR signaling	2.5	0.24	-1.461	CD101,CSK,CUL1,EVL,MAP3K7,NFKB1,NFKBIA,PDPK1,PSMA3,PSMA4,PSMA5,PSMB10,PSMB4,PSMB7,PSMC1,PSMC2,PSMC3,PSMD1,PSMD11,PSMD13,PSMD14,PSMD4,PSMD6,PSMD7,PSME2,PSMF1,RELA,SEM1,UBB,UBC
HDR through Homologous Recombination (HRR) or Single Strand Annealing (SSA)	2.45	0.245	-2.117	ABRAXAS1,ATM,CCNA2,CHEK1,EME1,ERCC1,H2BC26,MDC1,POLE,POLE3,POLH,RAD1,RAD17,RAD51B,RAD51C,RAD9A,RAD9B,RFC1,RFC2,RFC5,SEM1,SLX4,TIMELESS,TP53BP1,UBB,UBC,XRCC3
RNA Polymerase II Transcription	2.43	0.23	-3.087	CCNK,CHTOP,CPSF6,CSTF1,DHX38,EAF1,EIF4A3,ERCC2,FIP1L1,GTF2A1,NCBP2,NELFCD,PAF1,PAPOLA,POLR2A,POLR2L,SARNP,SLBP,SLU7,SNRPB,SRRM1,SRSF11,SRSF7,SUPT16H,SUPT6H,TAF1,TAF10,TAF15,TAF5,THOC1,THOC2,THOC6,THOC7,ZNF473
Class I MHC mediated antigen processing and presentation	2.42	0.196	0.117	ANAPC11,ARIH2,ASB16,ASB6,ATG14,ATG7,CALR,CCNF,CDC23,CUL1,CUL5,ERAP1,ERAP2,FBXL13,FBXL15,FBXL16,FBXL19,FBXO11,FBXO21,FBXW10,FBXW4,FCGR1A,HECTD1,HLA-A,HLA-F,HMGB1,HSPA5,KLHL11,LRRC41,LRSAM1,MGRN1,PSMA3,PSMA4,PSMA5,PSMB10,PSMB4,PSMB7,PSMC1,PSMC2,PSMC3,PSMD1,PSMD11,PSMD13,PSMD14,PSMD4,PSMD6,PSMD7,PSME2,PSMF1,RBBP6,RNF114,RNF123,RNF213,RNF220,RNF34,S100A1,SEC13,SEC23B,SEC31A,SEM1,SIAH1,SKP2,SMURF1,STU…
Chronic Myeloid Leukemia Signaling	2.39	0.205	0.135	ADCY3,AKT1,ALOX12,ALOX15,BAD,BCL2,CALM1 (includes others),CALML5,CDK4,CDKN1A,CRKL,CTBP2,CTNNB1,E2F2,E2F5,FOXM1,FZD4,FZD6,GAB2,GLIS2,GRB2,HDAC11,HDAC2,HNF1A,HNRNPA1,HRAS,HSP90AA1,HSP90AB1,HSP90B1,IRS1,ITGB1,LIG3,MAP2K1,MCL1,MYC,NFATC3,NFKB1,NOTCH2,NUMB,PIK3C2B,PLCD4,PLCE1,PLCH2,PPP3CA,PPP3CB,RAC1,RAN,REL,RELA,SHH,SKP2,TCF7,TCF7L1,USP7,WNT2B,ZNF875
Induction of Apoptosis by HIV1	2.38	0.277	0.243	APAF1,BCL2,CASP8,CYCS,HTRA2,MAP2K4,MAP3K14,MAPK10,NAIP,NFKB1,NFKBIA,REL,RELA,RIPK1,SLC25A4,SLC25A5,SLC25A6,TNFRSF1A
MTOR signalling	2.36	0.357	-0.632	AKT1,EIF4B,EIF4E,EIF4G1,FKBP1A,LAMTOR5,RHEB,RPS6,RPS6KB1,TSC2
RHO GTPases activate PKNs	2.36	0.357	-1.897	MYH10,MYH9,MYL12B,MYL6,PDPK1,PKN1,RAC1,YWHAE,YWHAG,YWHAH
Cytosolic sensors of pathogen-associated DNA	2.36	0.304	-1.069	CGAS,CTNNB1,DHX36,NFKB1,NFKBIA,NKIRAS1,PRKDC,RELA,RIPK1,STING1,UBB,UBC,XRCC5,XRCC6
Granzyme B Signaling	2.34	0.438	-1.134	APAF1,CASP8,CYCS,LMNB1,LMNB2,PARP1,PRKDC
Aggrephagy	2.3	0.31	-1.941	DYNC1LI2,HSP90AA1,PARK7,PCNT,TUBA1B,TUBA1C,TUBA3C/TUBA3D,TUBA8,TUBB4B,TUBB6,UBB,UBC,VCP
GDP-mannose Biosynthesis	2.29	0.667	-1	GMPPB,GPI,MPI,PMM2
Fanconi Anemia Pathway	2.24	0.316	0	EME1,ERCC1,FAAP100,FAAP20,FAN1,FANCA,FANCC,FANCI,FANCL,SLX4,UBB,UBC
Ephrin B Signaling	2.23	0.264	-0.258	ABI1,CTNNB1,EFNB2,EPHB1,GNAI3,GNAL,GNAO1,GNAS,GNB3,GNB4,GNG13,GNG3,HNRNPK,HRAS,LIMK1,PXN,RAC1,ROCK1,VAV3
MHC class II antigen presentation	2.21	0.232	-0.928	ACTR1A,ACTR1B,AP1G1,AP2A1,AP2M1,CAPZA1,CTSB,CTSD,CTSH,DCTN1,DCTN2,DYNC1LI2,KIF22,KIF23,KIF2A,KLC1,KLC2,KLC3,KLC4,LGMN,SEC13,SEC31A,SPTBN2,TUBA1B,TUBA1C,TUBA3C/TUBA3D,TUBA8,TUBB4B,TUBB6
Hereditary Breast Cancer Signaling	2.19	0.225	#NUM!	ACTB,AKT1,ATM,BRD7,CCNB1,CDK4,CDKN1A,CHEK1,FAAP100,FANCA,FANCC,FANCL,HDAC11,HDAC2,HRAS,IRS1,MSH6,NPM1,PIK3C2B,POLR2A,POLR2J2/POLR2J3,POLR2L,RFC1,RFC2,RFC5,SLC19A1,SMARCA4,SMARCB1,SMARCD2,SMARCD3,UBB,UBC
XBP1(S) activates chaperone genes	2.18	0.292	-1.069	DCTN1,DDX11,DNAJC3,EXTL3,GSK3A,PDIA6,SEC31A,SERP1,SRPRA,SYVN1,TSPYL2,WIPI1,XBP1,YIF1A
Inhibition of ARE-Mediated mRNA Degradation Pathway	2.17	0.22	0	AKT1,DIS3,DIS3L,EXOSC8,EXOSC9,MAP3K7,MAPK15,PAPOLA,PPP2R3B,PPP2R5C,PPP2R5D,PPP2R5E,PSMA3,PSMA4,PSMA5,PSMB10,PSMB4,PSMB7,PSMC1,PSMC2,PSMC3,PSMD1,PSMD11,PSMD13,PSMD14,PSMD4,PSMD6,PSMD7,PSME2,PSMF1,SEM1,TNFRSF1A,YWHAE,YWHAG,YWHAH
ATM Signaling	2.17	0.242	-0.218	ATF4,ATM,CBX1,CCNB1,CDKN1A,CHEK1,CREB3L4,MAP2K4,MAPK10,MDC1,NFKBIA,PPP2R3B,PPP2R5C,PPP2R5D,PPP2R5E,RAD17,RAD9A,SMC1A,SMC3,TLK2,TP53BP1,TRIM28,USP7,ZEB1
Protein methylation	2.17	0.412	-1.89	CALM1 (includes others),EEF1A1,EEF2,EEF2KMT,ETFBKMT,HSPA8,VCP
Spliceosomal Cycle	2.17	0.283	-3.207	BCAS2,DHX38,DHX8,EFTUD2,EIF4A3,HSPA8,PPIE,PQBP1,PRPF40B,SF3B1,SF3B2,SF3B3,SLU7,SNRNP200,YJU2
Oxidative Phosphorylation	2.15	0.236	-3.53	ATP5F1A,ATP5F1B,ATP5F1C,ATP5F1E,ATPAF2,COX11,CYCS,DMAC2L,MT-ATP6,MT-CO1,MT-CO2,MT-CO3,MT-CYB,MT-ND1,MT-ND2,MT-ND3,MT-ND4,MT-ND4L,MT-ND5,NDUFB1,NDUFB11,NDUFB2,NDUFB9,NDUFS5,NDUFV3,VPS9D1
Regulation of TP53 Expression and Degradation	2.14	0.308	-1.155	AKT1,ATM,CCNA2,CCNG1,PDPK1,PPP2R5C,RFFL,RNF34,UBB,UBC,USP2,USP7
Signaling by MET	2.11	0.253	0.894	COL5A1,COL5A3,CRKL,EPS15,FN1,GGA3,GRB2,HGS,HRAS,ITGA2,ITGA3,ITGB1,LAMA5,LAMB1,LRIG1,MET,RAC1,SH3GL1,UBB,UBC
Mitochondrial biogenesis	2.08	0.266	-0.243	ACSS2,ATP5F1B,CALM1 (includes others),CRTC3,CYCS,ESRRA,GABPA,GABPB1,IDH2,MED1,NR1D1,PERM1,RXRA,SIRT5,SMARCD3,SSBP1,TFAM
Stearate Biosynthesis I (Animals)	2.08	0.266	0.905	ACOT2,ACOT8,ACSBG1,ACSBG2,ACSL5,ASPG,DHRS1,DHRS7,DUS3L,ELOVL6,FASN,MBLAC2,MBOAT4,MBOAT7,SLC27A1,SLC27A5,THEM5
Transcriptional regulation by RUNX1	2.07	0.22	-2.263	FOXP3,GATA3,H2AC20,H2BC26,KMT2A,LGALS3,PHC1,PSMA3,PSMA4,PSMA5,PSMB10,PSMB4,PSMB7,PSMC1,PSMC2,PSMC3,PSMD1,PSMD11,PSMD13,PSMD14,PSMD4,PSMD6,PSMD7,PSME2,PSMF1,SEM1,SMARCA4,SMARCB1,SMARCD2,SMARCD3,TJP1,UBB,UBC
Electron transport, ATP synthesis, and heat production by uncoupling proteins	2.07	0.227	-3.528	ATP5F1A,ATP5F1B,ATP5F1C,ATP5F1E,COX11,CYCS,DMAC2L,ECSIT,ETFDH,MT-ATP6,MT-ATP8,MT-CO1,MT-CO2,MT-CO3,MT-CYB,MT-ND1,MT-ND2,MT-ND3,MT-ND4,MT-ND5,MT-ND6,NDUFB1,NDUFB11,NDUFB2,NDUFB9,NDUFS5,NDUFV3,TMEM186,TRAP1
COPI-mediated anterograde transport	2.06	0.238	-1.633	ACTR1A,CAPZA1,COG1,COG4,COG8,COPB1,COPG1,DCTN1,DCTN2,DYNC1LI2,GOLGB1,RAB1B,SPTAN1,SPTBN1,SPTBN2,TMED2,TMEM115,TUBA1B,TUBA1C,TUBA3C/TUBA3D,TUBA8,TUBB4B,TUBB6,USO1
Glucose metabolism	2.05	0.25	-0.447	FBP2,G6PC3,GNPDA2,GOT2,GPI,MDH2,NUP188,NUP210,NUP62,NUP85,PC,PFKFB3,PFKM,PKM,POM121/POM121C,PPP2R5D,SEC13,SLC25A1,TPI1,TPR
Translocation of SLC2A4 (GLUT4) to the plasma membrane	2.02	0.257	-3.3	ACTB,ACTG1,AKT1,ASPSCR1,CALM1 (includes others),EXOC7,MYH9,RAB11A,RAC1,TUBA1B,TUBA1C,TUBA3C/TUBA3D,TUBA8,TUBB4B,TUBB6,YWHAE,YWHAG,YWHAH
DNA damage-induced 14-3-3σ Signaling	2.02	0.289	1.387	AKT1,APAF1,ATM,BAD,BCL2,CASP8,CCNB1,CCNE2,CDKN1A,CHEK1,RAD1,RAD17,RAD9A
Myelination Signaling Pathway	2.02	0.194	-0.508	AKT1,APH1A,ATF4,BACE1,BDNF,BMP7,BMP8A,BMP8B,BRAF,CALM1 (includes others),CALML5,CHD8,CNP,CREB3L4,CTNNB1,DAG1,DTX1,EIF4E,ERBB2,FASN,FGF2,FKBP1A,FZD4,FZD6,GLIS2,GRB2,HDAC11,HDAC2,HRAS,ILK,IRS1,ITGA2,ITGA3,ITGB1,ITGB7,LAMA5,LAMB1,LMNB1,MAP2K1,MBP,NFATC3,NFKB1,NOTCH2,PDGFB,PIK3C2B,PPP3CA,PPP3CB,RAC1,RAPGEF3,RHEB,ROCK1,RPS6KB1,SCD,SHH,SMAD9,SMARCA4,SREBF1,TSC2,WNT2B,YY1,ZNF24,ZNF875
HOTAIR Regulatory Pathway	2.01	0.217	0.73	AKT1,ATG7,CDKN1A,CTNNB1,ERBB2,FOXM1,H3-3A/H3-3B,H3C14,HDAC2,HNF1A,IRF1,IRS1,KMT2A,KMT2C,LAMTOR5,MET,MMP19,MMP21,MMP25,MYC,NFKB1,NFKBIA,PIK3C2B,RBBP4,RBBP7,REL,RELA,REST,ROCK1,SETDB1,TCF7,TCF7L1,WNT2B,YY1
Cell Cycle: G2/M DNA Damage Checkpoint Regulation	2.01	0.28	0.905	ATM,CCNB1,CDKN1A,CHEK1,CUL1,PKMYT1,PRKDC,SKP2,TOP2A,TOP2B,TRIP12,YWHAE,YWHAG,YWHAH
PI3K/AKT Signaling	2.01	0.208	-1.414	AKT1,BAD,BCL2,CDC37,CDKN1A,CTNNB1,EIF4E,GAB2,GRB2,GSK3A,HRAS,HSP90AA1,HSP90AB1,HSP90B1,IL12RB1,IL17RC,IL17RE,ILK,ITGA2,ITGA3,ITGAE,ITGB1,ITGB7,MAP2K1,MCL1,NFKB1,NFKBIA,NOS3,PDPK1,PPP2R3B,PPP2R5C,PPP2R5D,PPP2R5E,REL,RELA,RHEB,RPS6KB1,TSC2,YWHAE,YWHAG,YWHAH
PTEN Regulation	2	0.219	-1.347	AKT1,HDAC2,LAMTOR5,PHC1,PSMA3,PSMA4,PSMA5,PSMB10,PSMB4,PSMB7,PSMC1,PSMC2,PSMC3,PSMD1,PSMD11,PSMD13,PSMD14,PSMD4,PSMD6,PSMD7,PSME2,PSMF1,RBBP4,RBBP7,REST,RHEB,RNF146,SEM1,STUB1,UBB,UBC,USP7
Glucocorticoid Receptor Signaling	2	0.181	#NUM!	ACTB,AKT1,ARG2,ATP5F1A,ATP5F1B,ATP5F1C,ATP5F1E,BCL2,BRD7,CDKN1A,ERCC2,FCGR1A,FKBP4,GABPA,GABPB1,GABPB2,GRB2,GTF2A1,H3-3A/H3-3B,H3C14,HLA-A,HLA-F,HMGB1,HP,HRAS,HSP90AA1,HSP90AB1,HSP90B1,HSPA5,HSPA8,IL12RB1,IL17RC,IL17RE,IRS1,KRT10,KRT18,KRT19,KRT24,KRT7,KRT8,KRT80,KRT81,KRT86,MAP2K1,MAP2K4,MAP3K14,MAP3K7,MAPK10,MED1,MED14,MT-ATP6,MT-CYB,MT-ND1,MT-ND2,MT-ND3,MT-ND4,MT-ND4L,MT-ND5,MT-ND6,MYC,NCOA3,N…
Cellular response to heat stress	1.98	0.237	-2.84	ATM,BAG2,DNAJB1,DNAJC2,EEF1A1,FKBP4,HSP90AA1,HSP90AB1,HSPA5,HSPA8,HSPB1,HSPH1,NUP188,NUP210,NUP62,NUP85,POM121/POM121C,PTGES3,SEC13,ST13,TPR,UBB,YWHAE
Fatty acyl-CoA biosynthesis	1.96	0.333	-0.333	ACSBG1,ACSBG2,ACSL5,FASN,HACD4,HSD17B8,PPT2,SCD,SLC25A1
RAF/MAP kinase cascade	1.95	0.198	-0.7	ACTB,ACTG1,AREG,BRAF,CALM1 (includes others),CSK,DUSP16,ERBB2,FGF2,FN1,GRB2,GRIN1,HRAS,IRS1,MAP2K1,MARK3,MET,PAQR3,PDGFB,PPP2R5C,PPP2R5D,PPP2R5E,PSMA3,PSMA4,PSMA5,PSMB10,PSMB4,PSMB7,PSMC1,PSMC2,PSMC3,PSMD1,PSMD11,PSMD13,PSMD14,PSMD4,PSMD6,PSMD7,PSME2,PSMF1,PSPN,RASA1,RASA4,RASGRF2,SEM1,SHOC2,SPTAN1,SPTBN1,SPTBN2,UBB,UBC
Apoptosis Signaling	1.95	0.233	0.426	ACIN1,APAF1,BAD,BCL2,CAPN1,CAPN2,CAPN7,CASP8,CYCS,HRAS,HTRA2,MAP2K1,MAP2K4,MAP3K14,MCL1,NAIP,NFKB1,NFKBIA,PARP1,REL,RELA,ROCK1,SPTAN1,TNFRSF1A
TWEAK Signaling	1.88	0.297	1.265	APAF1,CASP8,CYCS,MAP3K14,NAIP,NFKB1,NFKBIA,REL,RELA,RIPK1,TNFRSF25
γ-linolenate Biosynthesis II (Animals)	1.87	0.368	0.378	ACSBG1,ACSBG2,ACSL5,FADS1,FADS2,SLC27A1,SLC27A5
Sertoli Cell-Sertoli Cell Junction Signaling	1.87	0.198	-0.729	ACTB,ACTG1,ACTN4,AKT1,ATF4,CDH15,CDH17,CDH8,CREB3L4,CTNNA1,CTNNB1,EPN2,GRB2,HRAS,IRS1,ITGA2,ITGA3,ITGB1,JUP,LAMA5,LAMB1,MAP2K1,MAP2K4,MAP3K12,MAP3K13,MAP3K14,MAP3K15,MAP3K2,MAP3K20,MAP3K7,MAPK10,NFKB1,PIK3C2B,RAC1,SPTAN1,SPTBN1,SPTBN2,TJAP1,TJP1,TNFRSF1A,TUBA1B,TUBA1C,TUBA3C/TUBA3D,TUBA8,TUBB,TUBB4B,TUBB6,YBX3
ABRA Signaling Pathway	1.83	0.236	-1.091	ABLIM2,ACTB,ACTG1,CKMT2,DIAPH1,ESRRA,GSN,ITGB1,LIMK1,MAP2K4,MAPK10,MYH9,PPP1CA,PPP3CA,PPP3CB,ROCK1,SVIL,TPM1,TPM3,TPM4,VIL1
NER (Nucleotide Excision Repair, Enhanced Pathway)	1.83	0.236	-3.3	CETN2,DDB1,ERCC1,ERCC2,HMGN1,LIG1,LIG3,POLE,POLE3,POLR2A,POLR2J2/POLR2J3,POLR2L,RFC1,RFC2,RFC5,SLC19A1,TOP2A,TOP2B,USP7,XPA,XRCC1
Autophagy	1.82	0.201	-0.156	AKT1,ARL8B,ATF4,ATG10,ATG101,ATG14,ATG7,ATG9B,ATM,BAD,BCL2,BNIP3,CALM1 (includes others),CALML5,CREB3L4,FGF2,GNAI3,GSK3A,HIF1A,IRS1,LAMP1,MAP2K1,MAP2K4,MAPK10,MYC,NFKB1,OPTN,PDGFB,PI4K2A,PIK3C2B,PPP2R3B,PPP2R5C,PPP2R5D,PPP2R5E,PPP3CA,PPP3CB,RIPK1,SQSTM1,TNFRSF1A,TSC2,VPS11,VPS45,WIPI1
Gap junction trafficking and regulation	1.81	0.303	-1.897	ACTB,ACTG1,AP2M1,TJP1,TUBA1B,TUBA1C,TUBA3C/TUBA3D,TUBA8,TUBB4B,TUBB6
Mitochondrial Fatty Acid Beta-Oxidation	1.79	0.333	0	ACADM,ACOT2,ACSM3,ECHS1,ECI1,PCCA,PCCB,THEM5
Retinoic acid Mediated Apoptosis Signaling	1.78	0.264	0.577	APAF1,CASP8,CRABP2,CYCS,IRF1,PARP1,PARP10,PARP15,PARP2,PARP8,RARG,RXRA,TIPARP,TNFRSF10B
TCF dependent signaling in response to WNT	1.77	0.203	-0.801	AKT1,CHD8,CTNNB1,FZD4,FZD6,H2AC20,H2BC26,MYC,PPP2R5C,PPP2R5D,PPP2R5E,PSMA3,PSMA4,PSMA5,PSMB10,PSMB4,PSMB7,PSMC1,PSMC2,PSMC3,PSMD1,PSMD11,PSMD13,PSMD14,PSMD4,PSMD6,PSMD7,PSME2,PSMF1,RNF146,RUVBL1,SEM1,SMARCA4,SOX6,TCF7,TCF7L1,UBB,UBC,USP34
IL-1 Signaling	1.75	0.229	-0.577	ADCY3,ADCY7,ECSIT,GNAI3,GNAL,GNAO1,GNAS,GNB3,GNB4,GNG13,GNG3,IRAK1,IRAK4,MAP2K4,MAP3K14,MAP3K7,MAPK10,NFKB1,NFKBIA,REL,RELA,TOLLIP
Mitochondrial protein import	1.74	0.25	-1.5	ACO2,ATP5F1A,ATP5F1B,BCS1L,CHCHD3,CMC2,COA4,MTX1,PMPCB,SLC25A4,SLC25A6,TAFAZZIN,TIMM17A,TIMM17B,TIMM22,TOMM70
Semaphorin interactions	1.74	0.25	-1	ERBB2,FARP2,HSP90AA1,HSP90AB1,ITGB1,LIMK1,MET,MYH10,MYH9,MYL12B,MYL6,PLXNC1,PLXND1,RAC1,ROCK1,SEMA6A
Cilium Assembly	1.73	0.201	-1.897	ACTR1A,AHI1,ALMS1,ARL3,B9D1,BBIP1,BBS2,CC2D2A,CCT2,CCT3,CCT5,CEP290,CEP70,CETN2,CKAP5,CSNK1D,DCTN1,DCTN2,EXOC7,HSP90AA1,IFT122,IFT20,IFT22,IFT80,PCNT,PDE6D,RAB11A,SEPTIN2,SFI1,TCP1,TUBA1B,TUBA1C,TUBA3C/TUBA3D,TUBA8,TUBB,TUBB4B,TUBB6,WDR35,YWHAE,YWHAG
Prostate Cancer Signaling	1.73	0.221	#NUM!	AKT1,ATF4,BAD,BCL2,CCNE2,CDKN1A,CREB3L4,CTNNB1,E2F2,E2F5,GRB2,HDAC11,HDAC2,HRAS,HSP90AA1,HSP90AB1,HSP90B1,IRS1,MAP2K1,NFKB1,NFKBIA,PDPK1,PIK3C2B,REL,RELA
Signaling by PTK6	1.71	0.259	-0.535	AKT1,CDK4,ELMO2,ERBB2,HIF1A,HRAS,PTK6,PXN,RAC1,RASA1,SFPQ,SRMS,UBB,UBC
MAP kinase activation	1.71	0.282	-1.508	CUL1,IRAK1,MAP2K1,MAP2K4,MAP3K7,MAPK10,NFKB1,NOD1,TNIP2,UBB,UBC
Superpathway of Citrulline Metabolism	1.7	0.375	-0.816	ALDH18A1,ARG2,ASL,GLS,GLS2,NOS3
Thyroid Hormone Biosynthesis	1.68	1	#NUM!	CTSD,TPO
Glutamine Degradation I	1.68	1	#NUM!	GLS,GLS2
RANK Signaling in Osteoclasts	1.68	0.228	-0.229	AKT1,CALM1 (includes others),CALML5,GSN,IRS1,MAP2K1,MAP2K4,MAP3K12,MAP3K13,MAP3K14,MAP3K15,MAP3K2,MAP3K7,MAPK10,NFKB1,NFKBIA,PIK3C2B,PPP3CA,PPP3CB,REL,RELA
Kinesins	1.66	0.25	-0.258	KIF1B,KIF22,KIF23,KIF2A,KIFC1,KLC1,KLC2,KLC3,KLC4,TUBA1B,TUBA1C,TUBA3C/TUBA3D,TUBA8,TUBB4B,TUBB6
ISG15 antiviral mechanism	1.64	0.239	-1.213	ARIH1,EIF4A3,EIF4E,EIF4G1,EIF4G2,KPNA1,KPNA2,KPNB1,NUP188,NUP210,NUP62,NUP85,POM121/POM121C,SEC13,TPR,UBB,UBC
Transcriptional regulation by the AP-2 (TFAP2) family of transcription factors	1.63	0.286	-1	ATAD2,CDKN1A,DEK,ERBB2,KDM5B,MYC,NPM1,SUMO1,TFAP2A,YY1
SUMOylation of DNA replication proteins	1.63	0.267	-0.577	INCENP,NUP188,NUP210,NUP62,NUP85,POM121/POM121C,SEC13,SUMO1,TOP1,TOP2A,TOP2B,TPR
Sensory processing of sound by inner hair cells of the cochlea	1.62	0.242	-2	ACTB,ACTG1,BSN,CACNA2D2,CACNB2,CAPZA1,CTBP2,EPS8,EZR,LHFPL5,MYH9,RDX,SPTAN1,SPTBN1,SYN1,TWF1
2-oxobutanoate Degradation I	1.62	0.6	#NUM!	DLD,PCCA,PCCB
Folate Polyglutamylation	1.62	0.6	#NUM!	FPGS,MTHFD1,SHMT1
14-3-3-mediated Signaling	1.61	0.213	-1.606	AKT1,BAD,GRB2,GSK3A,HRAS,IRS1,MAP2K1,MAP2K4,MAPK10,PIK3C2B,PLCD4,PLCE1,PLCH2,PRKCZ,SRPK2,TNFRSF1A,TSC2,TUBA1B,TUBA1C,TUBA3C/TUBA3D,TUBA8,TUBB,TUBB4B,TUBB6,YWHAE,YWHAG,YWHAH
ILK Signaling	1.6	0.198	-0.686	ACTB,ACTG1,ACTN4,AKT1,ATF4,CREB3L4,CTNNB1,DSP,FLNA,FN1,GSK3A,HIF1A,ILK,IRS1,ITGB1,ITGB7,KRT18,MAP2K4,MAPK10,MYC,MYH10,MYH7B,MYH9,MYL6,NACA,NFKB1,PDPK1,PIK3C2B,PPP2R3B,PPP2R5C,PPP2R5D,PPP2R5E,PXN,RAC1,REL,RELA,RND3,TMSB10/TMSB4X,TNFRSF1A
Signaling by the B Cell Receptor (BCR)	1.59	0.202	-1.372	CALM1 (includes others),CUL1,FKBP1A,GRB2,HRAS,MAP3K7,NFATC3,NFKB1,NFKBIA,PPP3CA,PPP3CB,PSMA3,PSMA4,PSMA5,PSMB10,PSMB4,PSMB7,PSMC1,PSMC2,PSMC3,PSMD1,PSMD11,PSMD13,PSMD14,PSMD4,PSMD6,PSMD7,PSME2,PSMF1,REL,RELA,SEM1,UBB,UBC
Estrogen-mediated S-phase Entry	1.58	0.308	0	CCNA2,CCNE2,CDK4,CDKN1A,E2F2,E2F5,MYC,SKP2
Remodeling of Epithelial Adherens Junctions	1.56	0.239	0.447	ACTB,ACTG1,ACTN4,ACTR2,CTNNA1,CTNNB1,HGS,MET,RAB5B,TUBA1B,TUBA1C,TUBA3C/TUBA3D,TUBA8,TUBB,TUBB4B,TUBB6
SUMOylation of RNA binding proteins	1.56	0.261	-0.577	HNRNPC,HNRNPK,NOP58,NUP188,NUP210,NUP62,NUP85,PHC1,POM121/POM121C,SEC13,SUMO1,TPR
nNOS Signaling in Neurons	1.56	0.261	0.378	CALM1 (includes others),CALML5,CAPN1,CAPN2,CAPN7,GRIN1,GRIN2C,GRIN3A,PFKM,PPP3CA,PPP3CB,PRKCZ
FLT3 Signaling	1.55	0.278	-0.632	AKT1,CSK,GAB2,GRB2,HRAS,SH2B3,SLA2,SOCS2,UBB,UBC
Metabolism of folate and pterines	1.53	0.385	0.447	FPGS,MTHFD1,MTHFR,SHMT1,SLC46A1
Mitotic Telophase/Cytokinesis	1.53	0.385	-1.342	KIF23,RAD21,SMC1A,SMC3,STAG2
Advanced glycosylation endproduct receptor signaling	1.53	0.385	-2.236	AGER,APP,CAPZA1,HMGB1,LGALS3
Transcriptional regulation of white adipocyte differentiation	1.52	0.226	0.229	ADIRF,CDK4,MED1,MED11,MED12,MED13,MED14,MED16,MED26,MED28,NCOA3,NFKB1,NR2F2,RELA,RXRA,SMARCD3,SREBF1,THRAP3,ZNF638
Neutrophil degranulation	1.52	0.176	-2.619	ACAA1,ACTR1B,ACTR2,ADA2,ANXA2,APAF1,APEH,APRT,ATG7,CALML5,CAPN1,CCT2,CEP290,COPB1,CTSB,CTSD,CTSH,CTSZ,CYFIP1,CYSTM1,DBNL,DDX3X,DIAPH1,DNAJC3,DPP7,DSG1,DSP,EEF1A1,EEF2,GLA,GLB1,GLIPR1,GPI,GSN,HEXB,HMGB1,HP,HSP90AA1,HSP90AB1,HSPA8,HVCN1,ILF2,IMPDH2,JUP,KPNB1,LAMP1,LGALS3,LPCAT1,MMP25,NFKB1,PDAP1,PGLYRP1,PKM,PPIE,PRSS3,PSAP,PSMA5,PSMB7,PSMC2,PSMC3,PSMD1,PSMD11,PSMD13,PSMD14,PSMD6,PSMD7,PYCARD,RAB31,…
Oleate Biosynthesis II (Animals)	1.52	0.444	0	ALDH6A1,FADS1,FADS2,SCD
TNF signaling	1.52	0.246	0	CASP8,MAP3K7,OPTN,RACK1,RIPK1,RNF31,SHARPIN,SPPL2A,STUB1,TAX1BP1,TNFRSF1A,UBB,UBC,USP2
Peroxisomal protein import	1.48	0.238	1.807	ACAA1,ACOT2,ACOT8,DHRS4,HACL1,IDE,MLYCD,PEX1,PEX10,PEX14,PEX2,PEX6,PHYH,UBB,UBC
Regulation of lipid metabolism by PPARalpha	1.47	0.21	-0.2	ACADM,ESRRA,FADS1,FHL2,GLIPR1,GPS2,MED1,MED11,MED12,MED13,MED14,MED16,MED26,MED28,NCOA3,NFYC,NR1D1,NR1H3,RORA,RXRA,SLC27A1,SMARCD3,SREBF1,THRAP3,TIAM2
RIPK1-mediated regulated necrosis	1.47	0.281	-0.333	CASP8,CDC37,HSP90AA1,OGT,RIPK1,STUB1,TNFRSF10B,UBB,UBC
Gene and protein expression by JAK-STAT signaling after IL-12 stimulation	1.47	0.27	1.265	ANXA2,CAPZA1,GSTO1,HNRNPA2B1,HNRNPDL,LMNB1,MTAP,PSME2,RPLP0,TCP1
Signaling by VEGF	1.46	0.213	-1.043	ABI1,ABI2,ACTB,ACTG1,AKT1,BRK1,CALM1 (includes others),CTNNA1,CTNNB1,CYFIP1,ELMO2,HRAS,HSP90AA1,HSPB1,JUP,NOS3,PDPK1,PRKCZ,PXN,RAC1,RASA1,ROCK1,VAV3
CSDE1 Signaling Pathway	1.44	0.245	-2.496	AKT1,APAF1,CSDE1,CTNNB1,CTTN,FN1,FUS,HNRNPC,HNRNPD,MYC,PABPC1,RAC1,SDC4
Meiotic synapsis	1.44	0.245	-0.277	FKBP6,H2AC20,H2BC26,LMNB1,RAD21,REC8,SMC1A,SMC3,STAG2,STAG3,SUN2,SYCP3,SYNE2
Relaxin Signaling	1.43	0.2	-1.291	ADCY3,ADCY7,AKT1,BRAF,FICD,GAD1,GNAI3,GNAL,GNAO1,GNAS,GNB3,GNB4,GNG13,GNG3,GUCY2C,IRS1,MAP2K1,NAPEPLD,NFKB1,NFKBIA,NOS3,PDE6B,PDE6D,PDE7A,PIK3C2B,PLD6,PRKCZ,REL,RELA,SLC39A7,SMPDL3A
IL-23 Signaling Pathway	1.42	0.25	0.632	AKT1,FOXP3,HIF1A,IL12RB1,IRS1,NFKB1,NFKBIA,PIK3C2B,REL,RELA,RORA,RORC
Role of PKR in Interferon Induction and Antiviral Response	1.42	0.205	1.8	APAF1,CASP8,CYCS,DNAJC3,FANCC,FCGR1A,HMGB1,HSP90AA1,HSP90AB1,HSP90B1,HSPA5,HSPA8,IFNGR2,IL24,IRF1,MAP2K4,MAP3K7,MAPK10,MAVS,NFKB1,NFKBIA,NPM1,PDGFB,PYCARD,REL,RELA,TNFRSF1A
Ceramide Signaling	1.41	0.217	-0.728	AKT1,BAD,BCL2,CTSD,CYCS,HRAS,IRS1,MAP2K1,MAP2K4,NFKB1,PIK3C2B,PPP2R3B,PPP2R5C,PPP2R5D,PPP2R5E,PRKCZ,REL,RELA,SMPD4,TNFRSF1A
Coronavirus Replication Pathway	1.41	0.256	-2.111	COPB1,COPG1,GSK3A,HNRNPA1,TUBA1B,TUBA1C,TUBA3C/TUBA3D,TUBA8,TUBB,TUBB4B,TUBB6
RAS processing	1.41	0.304	0.378	CALM1 (includes others),FNTB,HRAS,PDE6D,RCE1,UBB,UBC
Fatty Acid β-oxidation I	1.39	0.273	0.333	ACAA1,ACADM,ACSBG1,ACSBG2,ACSL5,ECHS1,ECI1,SLC27A1,SLC27A5
EPH-Ephrin signaling	1.37	0.215	-0.894	ACTB,ACTG1,ACTR2,AP2A1,AP2M1,APH1A,EFNB2,EPHA1,EPHB1,GRIN1,HRAS,LIMK1,MYH10,MYH9,MYL12B,MYL6,RAC1,RASA1,ROCK1,VAV3
Clathrin-mediated Endocytosis Signaling	1.36	0.19	#NUM!	ACTB,ACTG1,ACTR2,AP1G1,AP1G2,AP2A1,AP2M1,AP3B1,AP3D1,AP3M1,AP4B1,AP4S1,CD2AP,CTTN,EPS15,FGF2,GAK,GRB2,HGS,HSPA8,IRS1,ITGB1,ITGB7,MET,MYO1E,NUMB,PDGFB,PICALM,PIK3C2B,PPP3CA,PPP3CB,RAB11A,RAB11B,RAB5B,RAC1,SH3GL1,SH3GLB2,UBB,UBC
NGF Signaling	1.36	0.205	-0.626	AKT1,ATF4,CREB3L4,GRB2,HRAS,IRS1,MAP2K1,MAP2K4,MAP3K12,MAP3K13,MAP3K14,MAP3K15,MAP3K2,MAP3K7,MAPK10,NFKB1,PDPK1,PIK3C2B,PRKCZ,RAC1,REL,RELA,ROCK1,RPS6KB1,SMPD4
Citrulline Biosynthesis	1.35	0.4	0	ALDH18A1,ARG2,GLS,GLS2
Glycine Betaine Degradation	1.35	0.4	0	BHMT,BHMT2,SHMT1,SRR
Amyloid fiber formation	1.35	0.225	1	APH1A,APP,BACE1,GGA2,GGA3,GSN,H2AC20,H2AZ1,H2BC26,NPPA,SIAH1,TGFBI,TSPAN14,TSPAN15,UBB,UBC
RHO GTPases activate CIT	1.33	0.316	-0.816	MYH10,MYH9,MYL12B,MYL6,PRC1,RAC1
RHO GTPases Activate ROCKs	1.33	0.316	-0.816	LIMK1,MYH10,MYH9,MYL12B,MYL6,ROCK1
Intrinsic Pathway for Apoptosis	1.32	0.236	-0.277	AKT1,APAF1,BAD,BCL2,CASP8,CYCS,NMT1,PPP1R13B,SEPTIN4,UACA,YWHAE,YWHAG,YWHAH
L1CAM interactions	1.32	0.203	-1.8	ACTB,ACTG1,ALCAM,AP2A1,AP2M1,CNTNAP1,EZR,HSPA8,ITGA2,ITGB1,LAMA5,LAMB1,MAP2K1,NUMB,RAC1,RDX,SPTAN1,SPTBN1,SPTBN2,TUBA1B,TUBA1C,TUBA3C/TUBA3D,TUBA8,TUBB4B,TUBB6
Processing of Capped Intronless Pre-mRNA	1.31	0.276	-1.414	CPSF6,CSTF1,FIP1L1,NCBP2,PAPOLA,SLBP,SNRPB,ZNF473
EGR2 and SOX10-mediated initiation of Schwann cell myelination	1.31	0.276	0.707	ADGRV1,CYP51A1,DAG1,HDAC2,LAMB1,MBP,PMP22,SMARCA4
Androgen Signaling	1.3	0.194	-0.632	CACNA2D2,CACNA2D4,CACNB2,CALM1 (includes others),CALML5,CALR,DNAJB1,ERCC2,GNAI3,GNAL,GNAO1,GNAS,GNB3,GNB4,GNG13,GNG3,GTF2A1,H3-3A/H3-3B,H3C14,HSP90AA1,NFKB1,POLR2A,POLR2J2/POLR2J3,POLR2L,PRKCZ,REL,RELA,TAF1,TAF10,TAF15,TAF5,TAF6L
Signaling by ERBB2	1.3	0.24	-1.732	AKT1,CDC37,CUL5,DIAPH1,ERBB2,GRB2,HRAS,HSP90AA1,PTK6,STUB1,UBB,UBC
Signaling by EGFR	1.3	0.24	-0.577	AREG,CSK,EPS15,GRB2,HGS,HRAS,LRIG1,PTPRK,PXN,SH3GL1,UBB,UBC
NLR signaling pathways	1.27	0.232	-0.277	APP,BCL2,CASP8,HSP90AB1,IRAK1,MAP3K7,NFKB1,NLRC4,NOD1,PYCARD,RELA,UBB,UBC
Response of EIF2AK1 (HRI) to heme deficiency	1.26	0.333	-0.447	ATF4,ATF5,CHAC1,EIF2AK1,EIF2S3
Fatty Acid Activation	1.26	0.333	0.447	ACSBG1,ACSBG2,ACSL5,SLC27A1,SLC27A5
Extra-nuclear estrogen signaling	1.25	0.219	-1.5	AKT1,AREG,BCL2,CALM1 (includes others),GNAI3,GNB3,GNB4,GNG13,GNG3,HRAS,HSP90AA1,HSPB1,NOS3,PDPK1,PRKCZ,PRMT1
Diphthamide Biosynthesis	1.24	0.667	#NUM!	DPH5,EEF2
Ascorbate Recycling (Cytosolic)	1.24	0.667	#NUM!	GLRX,GSTO1
Methionine Salvage II (Mammalian)	1.24	0.667	#NUM!	BHMT,BHMT2
N-acetylglucosamine Degradation I	1.24	0.667	#NUM!	AMDHD2,GNPDA2
B-WICH complex positively regulates rRNA expression	1.24	0.235	0	ACTB,DEK,H2AC20,H2BC26,MYBBP1A,POLR1A,POLR1B,POLR1C,POLR1G,POLR2L,SF3B1,TAF1C
TNFR1 Signaling	1.24	0.235	-0.302	APAF1,CASP8,CYCS,MAP2K4,MAP3K14,NAIP,NFKB1,NFKBIA,REL,RELA,RIPK1,TNFRSF1A
Endoplasmic Reticulum Stress Pathway	1.23	0.3	-1.633	ATF4,CALR,DNAJC3,HSP90B1,HSPA5,XBP1
Inflammasome pathway	1.23	0.3	1.633	CASP8,CTSB,NAIP,NFKB1,NLRC4,PYCARD
Fc epsilon receptor (FCERI) signaling	1.22	0.186	-1	CALM1 (includes others),CUL1,GAB2,GRB2,HRAS,MAP2K4,MAP3K7,MAPK10,NFATC3,NFKB1,NFKBIA,PDPK1,PPP3CA,PPP3CB,PSMA3,PSMA4,PSMA5,PSMB10,PSMB4,PSMB7,PSMC1,PSMC2,PSMC3,PSMD1,PSMD11,PSMD13,PSMD14,PSMD4,PSMD6,PSMD7,PSME2,PSMF1,RAC1,RELA,SEM1,UBB,UBC,VAV3
iNOS Signaling	1.22	0.239	-0.816	CALM1 (includes others),CALML5,HMGA1,IFNGR2,IRAK1,IRAK4,IRF1,NFKB1,NFKBIA,REL,RELA
Actin Cytoskeleton Signaling	1.21	0.183	-1.859	ABI2,ACTB,ACTG1,ACTN4,ACTR2,BRK1,CRKL,CSK,CYFIP1,DIAPH1,EZR,FGD1,FGF2,FLNA,FN1,GRB2,GSN,HRAS,IRS1,ITGA2,ITGA3,ITGAE,ITGB1,ITGB7,LIMK1,MAP2K1,MYH10,MYH7B,MYH9,MYL12B,MYL6,MYLK,PDGFB,PFN1,PIK3C2B,PXN,RAC1,RDX,ROCK1,TIAM2,TMSB10/TMSB4X,TTN,VAV3
Processing and activation of SUMO	1.21	0.364	-2	SAE1,SENP2,SUMO1,UBA2
Pexophagy	1.21	0.364	0	ATM,SQSTM1,UBB,UBC
DDX58/IFIH1-mediated induction of interferon-alpha/beta	1.2	0.216	-1.5	AGER,APP,CASP8,HMGB1,HSP90AA1,HSP90AB1,MAVS,NFKB1,NFKBIA,NKIRAS1,RELA,RIPK1,TAX1BP1,TOMM70,UBB,UBC
trans-Golgi Network Vesicle Budding	1.2	0.216	-1	AP1G1,AP1G2,AP3B1,AP4B1,AP4S1,APP,CLVS1,CTSZ,GAK,GOLGB1,HGS,HSPA8,M6PR,PICALM,SH3D19,TPD52
Activation of gene expression by SREBF (SREBP)	1.19	0.244	-0.632	CYP51A1,DHCR7,ELOVL6,FASN,MED1,NFYC,RXRA,SCD,SMARCD3,SREBF1
CDK5 Signaling	1.19	0.2	-0.229	ADCY3,ADCY7,BDNF,CABLES1,CAPN1,DRD1,GNAL,GNAS,HRAS,ITGA2,ITGA3,ITGB1,LAMA5,LAMB1,MAP2K1,MAPK10,MAPK15,PPP1CA,PPP1R7,PPP2R3B,PPP2R5C,PPP2R5D,PPP2R5E
Metabolism of non-coding RNA	1.19	0.231	0.577	GEMIN7,NCBP2,NUP188,NUP210,NUP62,NUP85,PHAX,POM121/POM121C,SEC13,SNRPB,SNRPD2,TPR
Aldosterone Signaling in Epithelial Cells	1.18	0.189	0.333	CCDC51,DNAJA1,DNAJB1,DNAJB13,DNAJB5,DNAJC11,DNAJC14,DNAJC18,DNAJC2,DNAJC21,DNAJC22,DNAJC24,DNAJC3,DNAJC8,HSP90AA1,HSP90AB1,HSP90B1,HSPA5,HSPA8,HSPB1,HSPH1,IRS1,KCNMB3,MAP2K1,PDPK1,PIK3C2B,PLCD4,PLCE1,PLCH2,PRKCZ,SLC12A1,TRAP1
Immunogenic Cell Death Signaling Pathway	1.18	0.209	-0.943	ATF4,BCL2,CALR,CASP8,CGAS,HMGB1,HSP90AA1,HSP90AB1,HSP90B1,HSPA5,HSPA8,IFNGR2,NFKB1,PYCARD,RIPK1,ROCK1,STING1,TNFRSF1A
Sphingolipid metabolism	1.18	0.209	0.943	ARSG,B4GALNT1,CERS2,CERS5,CERT1,ESYT2,ESYT3,GBA2,GLA,GLB1,HEXB,PSAP,SGMS1,SGPP2,SMPD4,STS,SUMF1,VAPB
RHO GTPases Activate WASPs and WAVEs	1.17	0.25	-2.333	ABI1,ABI2,ACTB,ACTG1,ACTR2,BRK1,CYFIP1,GRB2,RAC1
Opioid Signaling Pathway	1.17	0.179	-0.469	ADCY3,ADCY7,AKT1,AP2A1,AP2M1,ATF4,BAD,BRAF,CACNA2D2,CACNA2D4,CACNB2,CALM1 (includes others),CALML5,CAMK1,CREB3L4,CTNNB1,GNAI3,GNAL,GNAO1,GNAS,GNB3,GNB4,GNG13,GNG3,GRIN1,GRIN2C,GRIN3A,GRK2,HNF1A,HRAS,MAP2K1,MAP2K4,MAPK15,MYC,NFKB1,NFKBIA,NOS3,OGFR,PPP3CA,PPP3CB,PRKCZ,RAC1,RGS11,RGS20,RPS6KB1,RYR3,SLC12A5,TCF7,TCF7L1
p75 NTR receptor-mediated signalling	1.16	0.204	-0.447	APH1A,ARHGEF40,ARHGEF5,BAD,FGD1,HDAC2,IRAK1,NFKB1,NFKBIA,OBSCN,PREX1,RAC1,RASGRF2,RELA,SQSTM1,TIAM2,UBB,UBC,VAV3,YWHAE
UVB-Induced MAPK Signaling	1.13	0.226	-0.632	AKT1,BAD,EIF4E,H3-3A/H3-3B,H3C14,IRS1,MAP2K1,MAP2K4,MAPK10,PIK3C2B,PRKCZ,RPS6KB1
Acute Myeloid Leukemia Signaling	1.13	0.204	-0.775	AKT1,BAD,BRAF,GRB2,HNF1A,HRAS,IDH2,IRS1,JUP,MAP2K1,MAP2K4,MYC,NFKB1,PIK3C2B,REL,RELA,RPS6KB1,TCF7,TCF7L1
Basal Cell Carcinoma Signaling	1.13	0.214	-0.333	BMP7,BMP8A,BMP8B,CTNNB1,FZD4,FZD6,GLIS2,HHIP,HNF1A,KIF7,SHH,TCF7,TCF7L1,WNT2B,ZNF875
SUMOylation of DNA damage response and repair proteins	1.12	0.211	-1	CETN2,MDC1,NUP188,NUP210,NUP62,NUP85,PARP1,PHC1,POM121/POM121C,RAD21,SEC13,SMC1A,SMC3,STAG2,SUMO1,TPR
Circadian Clock	1.11	0.22	-0.905	CRTC3,CSNK1D,CUL1,HIF1A,MED1,NR1D1,PPP1CA,RBM4,RORA,RXRA,SMARCD3,UBB,UBC
Metabolism of water-soluble vitamins and cofactors	1.11	0.22	-0.277	ABCD4,ACP5,FASN,GSTO1,HLCS,MMACHC,PC,PCCA,PCCB,PDZD11,PNPO,SLC23A1,SLC5A6
Protein Kinase A Signaling	1.11	0.171	0	ADCY3,ADCY7,AKAP8,ANAPC11,ATF4,BAD,BRAF,CALM1 (includes others),CALML5,CDC23,CREB3L4,CTNNB1,DUSP16,FICD,FLNA,GNAI3,GNAS,GNB3,GNB4,GNG13,GNG3,GSK3A,H1-0,H3-3A/H3-3B,H3C14,HNF1A,MAP2K1,MYH10,MYL12B,MYL6,MYLK,NAPEPLD,NFATC3,NFKB1,NFKBIA,NOS3,PDE6B,PDE6D,PDE7A,PHKG1,PHKG2,PLCD4,PLCE1,PLCH2,PLD6,PPP1CA,PPP1R7,PPP3CA,PPP3CB,PRKCZ,PTP4A1,PTPN21,PTPRE,PTPRK,PXN,REL,RELA,ROCK1,RYR3,SHH,SMPDL3A,TCF7,TCF7L1…
Apelin Muscle Signaling Pathway	1.1	0.229	-2	AKT1,GNAI3,GNAL,GNAO1,GNAS,GNB3,GNB4,GNG13,GNG3,NOS3,TFAM
TP53 Regulates Metabolic Genes	1.1	0.205	-1.414	AKT1,COX11,CYCS,GLS,GLS2,GPI,GPX2,LAMTOR5,MT-CO1,MT-CO2,MT-CO3,PRDX5,RHEB,TIGAR,TSC2,YWHAE,YWHAG,YWHAH
WNT/Ca+ pathway	1.1	0.215	0.277	ATF4,CREB3L4,FZD4,FZD6,NFATC3,NFKB1,PDE6B,PDE6D,PLCD4,PLCE1,PLCH2,PPP3CA,REL,RELA
p53 Signaling	1.09	0.2	0	AKT1,APAF1,ATM,BCL2,CCNG1,CCNK,CDK4,CDKN1A,CHEK1,CSNK1D,CTNNB1,HIF1A,IRS1,MED1,PIK3C2B,PPP1R13B,PRKDC,ST13,TIGAR,TNFRSF10B
VEGF Signaling	1.09	0.2	-1.291	ACTB,ACTG1,ACTN4,AKT1,BAD,BCL2,EIF1,EIF2B1,EIF2B4,EIF2S3,GRB2,HIF1A,HRAS,IRS1,MAP2K1,NOS3,PIK3C2B,PXN,ROCK1,YWHAE
Triacylglycerol Biosynthesis	1.08	0.222	0.333	AGPAT1,AGPAT4,ASPG,ELOVL6,GPAT2,LPCAT1,LPCAT3,MBOAT4,MBOAT7,PLPP3,PLPP6,TAFAZZIN
NRF2-mediated Oxidative Stress Response	1.08	0.18	-0.5	ACTB,ACTG1,AKT1,ATF4,CYP2A6 (includes others),CYP2D6,CYP4Z1,DNAJA1,DNAJB1,DNAJB13,DNAJB5,DNAJC11,DNAJC14,DNAJC18,DNAJC21,DNAJC3,DNAJC8,EPHX1,ERP29,FOSL1,GPX2,GSTO1,HRAS,HSP90AA1,HSP90AB1,HSP90B1,IRS1,MAP2K1,MAP2K4,MAP3K7,MGST2,PIK3C2B,PPIB,PRKCZ,SCARB1,SOD3,SQSTM1,UBB,USP14,VCP
HDR through MMEJ (alt-NHEJ)	1.08	0.333	-2	LIG3,PARP1,PARP2,XRCC1
Assembly of RNA Polymerase I Complex	1.08	0.333	1	POLR1A,POLR1B,POLR1C,TAF1C
Smooth Muscle Contraction	1.08	0.233	-1.265	ANXA2,CALM1 (includes others),LMOD1,MYL12B,MYL6,MYLK,PXN,TPM1,TPM3,TPM4
Axonal Guidance Signaling	1.08	0.168	#NUM!	ABLIM2,ACTR2,ADAM19,ADAM21,ADAMTS19,AKT1,BDNF,BMP7,BMP8A,BMP8B,CHMP1A,CRKL,EFNB2,EIF4E,EPHA1,EPHB1,ERAP2,ERBB2,FARP2,FZD4,FZD6,GDF7,GLIS2,GNAI3,GNAL,GNAO1,GNAS,GNB3,GNB4,GNG13,GNG3,GRB2,HHIP,HRAS,IRS1,ITGA2,ITGA3,ITGAE,ITGB1,ITGB7,KIF7,KLC1,LIMK1,MAP2K1,MET,MMP21,MMP25,MYL12B,MYL6,NFATC3,PAPPA,PDGFB,PFN1,PIK3C2B,PLCD4,PLCE1,PLCH2,PLXNC1,PLXND1,PMPCB,PPP3CA,PPP3CB,PRKCZ,PSMD14,PXN,RAC1,RASA1,ROCK1…
Syndecan interactions	1.07	0.259	1.134	COL5A1,COL5A3,FGF2,FN1,ITGA2,ITGB1,SDC4
Integrin signaling	1.07	0.259	0.378	AKT1,CSK,FN1,GRB2,PDPK1,RAPGEF3,RAPGEF4
CDP-diacylglycerol Biosynthesis I	1.07	0.259	1.134	AGPAT1,AGPAT4,GPAT2,LPCAT1,LPCAT3,MBOAT7,TAFAZZIN
RAN Signaling	1.06	0.294	-1.342	IPO5,KPNA1,KPNA2,KPNB1,RAN
PFKFB4 Signaling Pathway	1.05	0.224	0.632	ATF4,CREB3L4,FBP2,FGF2,GNAS,GPI,MAP2K1,MAP2K4,NCOA3,PFKM,TKT
Cell Cycle Regulation by BTG Family Proteins	1.05	0.237	-1	CCNE2,CDK4,E2F2,E2F5,PPP2R3B,PPP2R5C,PPP2R5D,PPP2R5E,PRMT1
The citric acid (TCA) cycle and respiratory electron transport	1.03	0.218	-0.577	ACO2,DLD,GLO1,HAGH,IDH2,LDHA,MDH2,PDHA1,RXRA,SLC16A3,SLC16A8,SUCLA2
E3 ubiquitin ligases ubiquitinate target proteins	1.03	0.218	-1.155	HLA-A,PAF1,PEX10,PEX14,PEX2,PRKDC,RNF20,SELENOS,UBB,UBC,VCP,WAC
Signaling by Rho Family GTPases	1.03	0.175	-1.667	ACTB,ACTG1,ACTR2,ARHGEF5,CDH15,CDH17,CDH8,CYFIP1,EZR,GNAI3,GNAL,GNAO1,GNAS,GNB3,GNB4,GNG13,GNG3,IRS1,ITGA2,ITGA3,ITGAE,ITGB1,ITGB7,LIMK1,MAP2K1,MAP2K4,MAP3K12,MAP3K20,MAPK10,MYL12B,MYL6,MYLK,NFKB1,PIK3C2B,PKN1,PRKCZ,RAC1,RDX,REL,RELA,RND3,ROCK1,SEPTIN11,SEPTIN2,SEPTIN4,SEPTIN9,STMN1
Carboxyterminal post-translational modifications of tubulin	1.02	0.227	0	AGTPBP1,TTLL3,TTLL9,TUBA1B,TUBA1C,TUBA3C/TUBA3D,TUBA8,TUBB4B,TUBB6,VASH1
Phosphatidylethanolamine Biosynthesis II	1.01	0.375	#NUM!	CEPT1,ETNK2,PIGF
Cell Cycle: G1/S Checkpoint Regulation	1.01	0.209	0	ATM,CCNE2,CDK4,CDKN1A,CUL1,E2F2,E2F5,HDAC11,HDAC2,MYC,PAK1IP1,RPL11,RPL5,SKP2
Adrenomedullin signaling pathway	1.01	0.18	-0.73	ADCY3,ADCY7,AKT1,BAD,BCL2,BRAF,CALM1 (includes others),CALML5,CSK,GAD1,GNAS,GRB2,GSK3A,GUCY2C,HIF1A,HRAS,IRS1,MAP2K1,MAP2K4,MAPK10,MAPK15,MYLK,NFKB1,NOS3,PIK3C2B,PLCD4,PLCE1,PLCH2,PRKG1,REL,RELA,RXRA,SLC39A7,TFAP2A,TTN
Phagosome Maturation	1.01	0.185	#NUM!	ATP6V1C2,CALR,CTSB,CTSD,CTSH,CTSW,CTSZ,DYNC1LI2,EEA1,HLA-A,HLA-F,LAMP1,M6PR,PRDX5,RAB5B,RAC1,STX16,TPO,TUBA1B,TUBA1C,TUBA3C/TUBA3D,TUBA8,TUBB,TUBB4B,TUBB6,VPS11,VPS37A,VPS45,VTI1B
Pancreatic Adenocarcinoma Signaling	0.993	0.189	-0.943	AKT1,BAD,BCL2,CCNE2,CDK4,CDKN1A,E2F2,E2F5,ERBB2,GPLD1,GRB2,HDAC11,HDAC2,IRS1,MAP2K1,MAP2K4,MAPK10,NAPEPLD,NFKB1,PIK3C2B,PLD6,RAC1,REL,RELA
HER-2 Signaling in Breast Cancer	0.991	0.177	-0.365	AHCTF1,AKT1,AREG,BAD,BRAF,CCNE2,CDK4,CDKN1A,COX11,ERBB2,GLE1,GRB2,GSK3A,HRAS,IRS1,ITGB1,ITGB7,KPNB1,MAP2K1,MT-CO1,MT-CO2,MT-CO3,MTCL1,MYC,NFKB1,NFKBIA,NUP188,NUP62,NUP85,PIK3C2B,POM121/POM121C,PRKCZ,REL,RELA,RHEB,RPS6,RPS6KB1,SEC13,TPR,TSC2
Gαq Signaling	0.991	0.182	-0.853	AKT1,CALM1 (includes others),CALML5,CHRM5,CSK,GNAI3,GNAL,GNAO1,GNAS,GNB3,GNB4,GNG13,GNG3,GPLD1,GRK2,IRS1,MAP2K1,NAPEPLD,NFATC3,NFKB1,NFKBIA,PIK3C2B,PLD6,PPP3CA,PPP3CB,PRKCZ,RAC1,REL,RELA,RND3,ROCK1
Small Cell Lung Cancer Signaling	0.989	0.196	0.632	AKT1,APAF1,BCL2,CCNE2,CDK4,CYCS,E2F2,E2F5,HDAC11,HDAC2,IRS1,MYC,NFKB1,NFKBIA,PIK3C2B,REL,RELA,RXRA,SKP2
SUMOylation of chromatin organization proteins	0.987	0.214	0.577	HDAC2,L3MBTL2,NUP188,NUP210,NUP62,NUP85,PHC1,POM121/POM121C,SATB2,SEC13,SUMO1,TPR
Methylmalonyl Pathway	0.987	0.5	#NUM!	PCCA,PCCB
Oxidized GTP and dGTP Detoxification	0.987	0.5	#NUM!	DXO,RUVBL2
N-acetylglucosamine Degradation II	0.987	0.5	#NUM!	AMDHD2,GNPDA2
Pyrimidine Deoxyribonucleotides De Novo Biosynthesis I	0.981	0.261	0.816	DTYMK,NME3,NME6,NME7,RRM2,TYMS
Endometrial Cancer Signaling	0.977	0.21	0	AKT1,BAD,CTNNA1,CTNNB1,ERBB2,GRB2,HRAS,ILK,IRS1,MAP2K1,MYC,PDPK1,PIK3C2B
Sertoli Cell-Germ Cell Junction Signaling Pathway (Enhanced)	0.976	0.176	0.632	ACTB,ACTG1,ACTR2,AKT1,CD2AP,CTNNA1,CTNNB1,EPS8,FOSL1,GSK3A,HRAS,ILK,IRS1,ITGA2,ITGA3,ITGB1,JUP,LAMA5,LAMB1,MAP2K1,MAP2K4,MAP3K12,MAP3K13,MAP3K14,MAP3K15,MAP3K2,MAP3K7,MAPK10,MTMR2,NFKB1,PDPK1,PIK3C2B,PPP2R3B,PPP2R5C,PPP2R5D,PPP2R5E,PRKG1,RAC1,RELA,TJP1,TNFRSF1A
Cytosolic iron-sulfur cluster assembly	0.971	0.308	1	CIAO3,ERCC2,MMS19,NDOR1
Acyl-CoA Hydrolysis	0.971	0.308	#NUM!	ACOT2,ACOT8,MBLAC2,THEM5
MSP-RON Signaling in Cancer Cells Pathway	0.97	0.186	0	AKT1,ATF4,BRAF,CREB3L4,CTNNB1,F12,FLNA,GRB2,HIF1A,HNF1A,HRAS,IRS1,ITGB1,MAP2K1,MET,MYC,NFKB1,NFKBIA,PIK3C2B,REL,RELA,TCF7,TCF7L1,YWHAE,YWHAG,YWHAH
GPER1 signaling	0.97	0.222	-1.265	ADCY3,ADCY7,FN1,GNAI3,GNAS,GNB3,GNB4,GNG13,GNG3,ITGB1
RORA activates gene expression	0.968	0.278	0.447	MED1,RORA,RXRA,SMARCD3,SREBF1
Unfolded Protein Response (UPR)	0.968	0.278	-1.342	ATF4,CREB3L4,EIF2S3,HSPA5,XBP1
HGF Signaling	0.967	0.187	0.209	AKT1,CDKN1A,CRKL,GRB2,HRAS,IRS1,ITGA2,ITGA3,ITGAE,ITGB1,ITGB7,MAP2K1,MAP2K4,MAP3K12,MAP3K13,MAP3K14,MAP3K15,MAP3K2,MAP3K7,MAPK10,MET,PIK3C2B,PRKCZ,PXN,RAC1
Hypoxia Signaling in the Cardiovascular System	0.963	0.203	-1.667	AKT1,ATF4,ATM,CREB3L4,CSNK1D,HIF1A,HIF1AN,HSP90AA1,HSP90AB1,HSP90B1,LDHA,NFKBIA,NOS3,SUMO1,UBE2D4
SUMOylation of SUMOylation proteins	0.963	0.235	0.707	NUP188,NUP210,NUP62,NUP85,POM121/POM121C,SEC13,SUMO1,TPR
Transcriptional Regulation by E2F6	0.963	0.235	0	APAF1,CDC7,CHEK1,L3MBTL2,PHC1,RBBP4,RBBP7,RRM2
4-1BB Signaling in T Lymphocytes	0.963	0.235	0.816	MAP2K1,MAP2K4,MAP3K14,MAPK10,NFKB1,NFKBIA,REL,RELA
Superpathway of Methionine Degradation	0.963	0.235	0.707	BHMT,BHMT2,DLD,GOT2,MAT2A,PCCA,PCCB,PRMT1
PEDF Signaling	0.957	0.198	0.775	AKT1,BCL2,BDNF,CASP8,HNF1A,HRAS,IRS1,NFKB1,NFKBIA,PIK3C2B,RAC1,REL,RELA,ROCK1,TCF7,TCF7L1,ZEB1
NAD Signaling Pathway	0.947	0.184	1.043	ACADM,AKT1,DXO,FGF2,H1-0,H2BC26,HIF1A,IDH2,IRS1,LDHA,NFKB1,NMNAT3,PARP1,PARP10,PARP15,PARP2,PARP8,PDGFB,PIK3C2B,POLR2A,POLR2J2/POLR2J3,POLR2L,RYR3,SIRT5,SLC29A2,SREBF1,TIPARP
Phosphatidylglycerol Biosynthesis II (Non-plastidic)	0.935	0.241	1.134	AGPAT1,AGPAT4,GPAT2,LPCAT1,LPCAT3,MBOAT7,TAFAZZIN
Neutrophil Extracellular Trap Signaling Pathway	0.931	0.168	-3.654	AGER,AKT1,ARG2,ATP5F1A,ATP5F1B,ATP5F1C,ATP5F1E,CASP8,CERT1,COL16A1,COL18A1,COL4A5,COL5A1,COL5A3,COL6A3,DNASE1,HIF1A,HMGB1,IRS1,ITGA2,ITGA3,ITGB1,LCAT,MAP2K1,MAP2K4,MAP3K7,MAPK10,MCL1,MT-ATP6,MT-CYB,MT-ND1,MT-ND2,MT-ND3,MT-ND4,MT-ND4L,MT-ND5,MT-ND6,NDUFA4L2,NDUFB1,NDUFB11,NDUFB2,NDUFB9,NDUFS5,NDUFV3,NFKB1,PIK3C2B,PLCD4,PLCE1,PLCH2,PPP3CA,PPP3CB,PRKCZ,PYCARD,RAC1,RIPK1,SLC25A4,SLC25A5,SLC25A6,TIMM1…
ESR-mediated signaling	0.929	0.188	-0.853	BCL2,CTSD,FKBP4,GATA3,GTF2A1,H2AC20,H2BC26,HSP90AA1,HSP90AB1,KPNA2,MED1,MYC,NCOA3,POLR2A,POLR2L,PRMT1,PTGES3,RAD21,SMC1A,SMC3,STAG2,YY1
Agrin Interactions at Neuromuscular Junction	0.929	0.203	-0.577	ACTB,ACTG1,CTTN,DAG1,ERBB2,GABPA,GABPB1,HRAS,ITGB1,LAMB1,MAP2K4,MAPK10,PXN,RAC1
IL-17A Signaling in Airway Cells	0.929	0.203	0.302	AKT1,IL17RC,IRS1,MAP2K1,MAP2K4,MAP3K7,MAPK10,MUC5AC,MUC5B,NFKB1,NFKBIA,PIK3C2B,REL,RELA
Apelin Endothelial Signaling Pathway	0.916	0.183	-1.091	ADCY3,ADCY7,AKT1,CALM1 (includes others),CALML5,GNAI3,GNAL,GNAO1,GNAS,GNB3,GNB4,GNG13,GNG3,HIF1A,HRAS,IRS1,MAP2K1,MAP2K4,MAPK10,NFKB1,NOS3,PIK3C2B,PRKCZ,REL,RELA,RPS6KB1
Adipogenesis pathway	0.912	0.184	-0.2	AKT1,ATG7,BMP7,CTBP2,CTNNB1,ERCC2,FGF2,FZD4,FZD6,HDAC11,HDAC2,HIF1A,NR1D1,NR2F2,PAXIP1,RBBP4,RBBP7,RPS6KB1,SENP2,SETDB1,SMAD9,SREBF1,TCF7,TNFRSF1A,XBP1
Cardiac Hypertrophy Signaling	0.895	0.172	-2.197	ADCY3,ADCY7,AKT1,CACNA2D2,CACNA2D4,CACNB2,CALM1 (includes others),CALML5,EIF2B1,EIF2B4,EIF4E,GNAI3,GNAL,GNAO1,GNAS,GNB3,GNB4,GNG13,GNG3,GRB2,HRAS,HSPB1,IRS1,MAP2K1,MAP2K4,MAP3K12,MAP3K13,MAP3K14,MAP3K15,MAP3K2,MAP3K7,MAPK10,MYL12B,MYL6,PIK3C2B,PLCD4,PLCE1,PLCH2,PPP3CA,PPP3CB,RAC1,RND3,ROCK1,RPS6KB1
Metabolism of cofactors	0.888	0.263	-1.342	AKT1,CALM1 (includes others),COQ6,HSP90AA1,NOS3
Mitochondrial L-carnitine Shuttle Pathway	0.888	0.263	0.447	ACSBG1,ACSBG2,ACSL5,SLC27A1,SLC27A5
Mechanisms of Viral Exit from Host Cells	0.887	0.22	#NUM!	ACTB,ACTG1,LMNB1,LMNB2,PRKCZ,SH3GL1,SH3GLB2,SNF8,VPS4A
Pyrimidine Ribonucleotides De Novo Biosynthesis	0.887	0.22	0.816	DDX3X,DHODH,ENTPD3,ENTPD5,ENTPD7,NME3,NME6,NME7,NTPCR
Folate Transformations I	0.886	0.333	#NUM!	MTHFD1,MTHFR,SHMT1
CLEAR Signaling Pathway	0.885	0.17	-0.866	AKT1,ATF4,ATP6V1C2,BNIP3,CLN3,CREB3L4,CTNS,CTSB,CTSD,FGF2,GLA,GLB1,GLMP,GNPTG,GSK3A,HEXB,HIF1A,HPS3,HRAS,LAMP1,LAMTOR5,M6PR,MAPK15,NPRL3,PDGFB,PINK1,PIP4P1,PPP2R3B,PPP2R5C,PPP2R5D,PPP2R5E,PPP3CA,PPP3CB,PRKCZ,PSAP,RHEB,RXRA,SEC13,STUB1,SUMF1,TNFRSF1A,TSC2,VPS11,WDR24,WDR59,YWHAE,YWHAG,YWHAH
Glutamate and glutamine metabolism	0.875	0.286	0	ALDH18A1,GLS,GLS2,GOT2
Formation of axial mesoderm	0.875	0.286	1	CTNNB1,FOXH1,SHH,TCF7
Colanic Acid Building Blocks Biosynthesis	0.875	0.286	-1	GMPPB,GPI,MPI,PMM2
Regulation of TP53 Activity through Acetylation	0.875	0.233	-2.646	AKT1,BRD7,HDAC2,MEAF6,PIP4P1,RBBP4,RBBP7
Nonhomologous End-Joining (NHEJ)	0.874	0.213	-1.265	ABRAXAS1,ATM,H2BC26,MDC1,PAXIP1,PRKDC,RIF1,TP53BP1,XRCC5,XRCC6
Gap Junction Signaling	0.867	0.175	#NUM!	ACTB,ACTG1,ADCY3,ADCY7,AKT1,CSNK1D,CTNNB1,DRD1,GAD1,GNAI3,GNAS,GRB2,GUCY2C,HRAS,IRS1,MAP2K1,MAP3K2,PIK3C2B,PLCD4,PLCE1,PLCH2,PPP3CA,PPP3CB,PRKCZ,PRKG1,SLC39A7,TJP1,TUBA1B,TUBA1C,TUBA3C/TUBA3D,TUBA8,TUBB,TUBB4B,TUBB6
Sensory processing of sound by outer hair cells of the cochlea	0.865	0.208	-2.111	ACTB,ACTG1,EPS8,EZR,GSN,LHFPL5,MYH9,RDX,SPTAN1,SPTBN1,TWF1
GNRH Signaling	0.861	0.176	-0.816	ADCY3,ADCY7,ATF4,CACNA2D2,CACNA2D4,CACNB2,CALM1 (includes others),CALML5,CREB3L4,GNAI3,GNAS,GNB3,GNB4,GNG13,GNG3,GNRHR,GRB2,HRAS,MAP2K1,MAP2K4,MAP3K12,MAP3K13,MAP3K14,MAP3K15,MAP3K2,MAP3K7,MAPK10,NFKB1,PRKCZ,PXN,RAC1,REL,RELA
GADD45 Signaling	0.859	0.203	0	ATM,CCNB1,CCNE2,CDK4,CDKN1A,MAP2K4,MAPK10,MYC,NFKB1,REL,RELA,ZNF350
Activation of NMDA receptors and postsynaptic events	0.854	0.193	0	CALM1 (includes others),CAMK1,GRIN1,GRIN2C,HRAS,KPNA2,PDPK1,PPM1F,RAC1,RASGRF2,TUBA1B,TUBA1C,TUBA3C/TUBA3D,TUBA8,TUBB4B,TUBB6
fMLP Signaling in Neutrophils	0.854	0.182	-0.943	ACTR2,CALM1 (includes others),CALML5,GNAI3,GNAL,GNAO1,GNAS,GNB3,GNB4,GNG13,GNG3,HRAS,IRS1,MAP2K1,NFATC3,NFKB1,NFKBIA,PIK3C2B,PPP3CA,PPP3CB,PRKCZ,RAC1,REL,RELA
Intra-Golgi and retrograde Golgi-to-ER traffic	0.853	0.174	-1.859	ACTR1A,CAPZA1,COG1,COG4,COG8,COPB1,COPG1,CYTH3,DCTN1,DCTN2,DYNC1LI2,GCC1,KIF1B,KIF22,KIF23,KIF2A,KIFC1,KLC1,KLC2,KLC3,KLC4,M6PR,PLIN3,RAB1B,RAB6B,RIC1,STX16,TMED2,TUBA1B,TUBA1C,TUBA3C/TUBA3D,TUBA8,TUBB4B,TUBB6,VPS45
Acetone Degradation I (to Methylglyoxal)	0.853	0.222	2.449	CYP19A1,CYP2A6 (includes others),CYP2D6,CYP4X1,CYP51A1,DHRS1,DHRS7,POR
Tight Junction Signaling	0.848	0.176	#NUM!	ACTB,ACTG1,AKT1,CDK4,CPSF6,CSTF1,CTNNA1,CTNNB1,LLGL1,MYH10,MYH7B,MYH9,MYL6,MYLK,NFKB1,PALS1,PPP2R3B,PPP2R5C,PPP2R5D,PPP2R5E,PRKCZ,RAC1,REL,RELA,SMURF1,SPTAN1,STX16,TJP1,TNFRSF1A,VTI1B,YBX3
Virus Entry via Endocytic Pathways	0.844	0.183	#NUM!	ACTB,ACTG1,AP1G1,AP1G2,AP2A1,AP2M1,AP3B1,AP3D1,AP3M1,AP4B1,AP4S1,FLNA,HLA-A,HLA-F,HRAS,IRS1,ITGA2,ITGB1,ITGB7,PIK3C2B,PRKCZ,RAC1
MyD88 cascade initiated on plasma membrane	0.844	0.24	-1.633	ECSIT,IRAK1,IRAK4,MAP3K7,UBB,UBC
Bupropion Degradation	0.844	0.24	2.449	CYP19A1,CYP2A6 (includes others),CYP2D6,CYP4X1,CYP51A1,POR
Apelin Liver Signaling Pathway	0.844	0.24	-0.816	COL18A1,COL5A3,GSK3A,IRS1,MAP2K4,MAPK10
2-amino-3-carboxymuconate Semialdehyde Degradation to Glutaryl-CoA	0.839	1	#NUM!	ACMSD
D-mannose Degradation	0.839	1	#NUM!	MPI
Assembly and cell surface presentation of NMDA receptors	0.838	0.214	0.333	GRIN1,GRIN2C,GRIN3A,TUBA1B,TUBA1C,TUBA3C/TUBA3D,TUBA8,TUBB4B,TUBB6
Ephrin Receptor Signaling	0.832	0.173	-0.192	ABI1,ACTR2,AKT1,ATF4,CREB3L4,CRKL,EFNB2,EPHA1,EPHB1,GNAI3,GNAL,GNAO1,GNAS,GNB3,GNB4,GNG13,GNG3,GRB2,GRIN1,GRIN2C,GRIN3A,HRAS,ITGA2,ITGA3,ITGAE,ITGB1,ITGB7,LIMK1,MAP2K1,MAP3K14,PDGFB,PXN,RAC1,RASA1,ROCK1
Sumoylation Pathway	0.831	0.186	0.832	CTBP2,HDAC2,MAP2K4,MAPK10,NFKB1,NFKBIA,RAC1,RAN,RFC1,RFC2,RFC5,RND3,SAE1,SENP2,SLC19A1,STUB1,SUMO1,UBA2,ZEB1
DNA Damage/Telomere Stress Induced Senescence	0.823	0.204	-1.508	ATM,CCNA2,CCNE2,CDKN1A,EP400,H1-0,H2AC20,H2BC26,HMGA1,LMNB1,UBN1
Cyclins and Cell Cycle Regulation	0.822	0.19	-0.302	ATM,CCNA2,CCNB1,CCNE2,CDK4,CDKN1A,CUL1,E2F2,E2F5,HDAC11,HDAC2,PPP2R3B,PPP2R5C,PPP2R5D,PPP2R5E,SKP2
AMPK Signaling	0.817	0.17	0.209	ACTB,AKT1,ATF4,BRD7,CCNA2,CDKN1A,CHRM5,CHRNA3,CHRND,CREB3L4,EEF2,FASN,GNAI3,GNAL,GNAO1,GNAS,GNB3,GNB4,GNG13,GNG3,IRS1,MAP3K7,MLYCD,NOS3,PFKFB3,PFKM,PIK3C2B,PPM1F,PPM1G,PPP2R3B,PPP2R5C,PPP2R5D,PPP2R5E,RAB11A,RAB2A,RPS6KB1,SMARCA4,SMARCB1,SMARCD2,SMARCD3,TSC2
Class I peroxisomal membrane protein import	0.815	0.25	0.447	ACBD5,FIS1,PEX14,PEX2,PXMP2
Neuregulin Signaling	0.812	0.183	-1.732	AKT1,AREG,BAD,CRKL,ERBB2,GRB2,HRAS,HSP90AA1,HSP90AB1,HSP90B1,ITGA2,ITGA3,ITGAE,ITGB1,ITGB7,MAP2K1,MYC,PDPK1,PRKCZ,RPS6,RPS6KB1
Arsenate Detoxification I (Glutaredoxin)	0.808	0.4	#NUM!	GLRX2,GSTO1
Citrulline-Nitric Oxide Cycle	0.808	0.4	#NUM!	ASL,NOS3
dTMP De Novo Biosynthesis	0.808	0.4	#NUM!	SHMT1,TYMS
Acetate Conversion to Acetyl-CoA	0.808	0.4	#NUM!	ACSS2,ACSS3
TR/RXR Activation	0.797	0.18	0.853	AKT1,ANGPTL8,CCNA2,COL6A3,ENO1,FASN,FOXM1,GPS2,H3-3A/H3-3B,H3C14,HIF1A,HP,IRS1,MBP,MED1,NCOA3,PIK3C2B,PINK1,RPS6KB1,RXRA,SCARB1,SLC16A3,SREBF1
Vasopressin regulates renal water homeostasis via Aquaporins	0.792	0.209	-1.667	ADCY3,ADCY7,AQP3,GNAS,GNB3,GNB4,GNG13,GNG3,RAB11A
Metabolism of nitric oxide: NOS3 activation and regulation	0.791	0.267	-2	AKT1,CALM1 (includes others),HSP90AA1,NOS3
Telomere Extension by Telomerase	0.791	0.267	#NUM!	HNRNPA1,HNRNPA2B1,XRCC5,XRCC6
Choline Biosynthesis III	0.791	0.267	1	CEPT1,GPLD1,NAPEPLD,PLD6
Regulation of the Epithelial Mesenchymal Transition in Development Pathway	0.79	0.188	0.577	APH1A,CTNNB1,FZD4,FZD6,GLIS2,HIF1A,HNF1A,JAG2,NFKB1,REL,RELA,SHH,TCF7,TCF7L1,WNT2B,ZNF875
RNA Polymerase I Transcription	0.786	0.204	-0.632	ERCC2,HDAC2,POLR1A,POLR1B,POLR1C,POLR1G,POLR2L,RBBP4,RBBP7,TAF1C
RHOBTB3 ATPase cycle	0.778	0.3	#NUM!	HGS,LRRC41,PLIN3
Glycogen Degradation II	0.778	0.3	#NUM!	MTAP,PGM3,PGM5
Endocannabinoid Cancer Inhibition Pathway	0.769	0.176	1	ADCY3,ADCY7,AKT1,ATF4,BAD,CASP8,CCNE2,CDKN1A,CREB3L4,CTNNB1,GNAI3,GNAL,GNAO1,HIF1A,HNF1A,IRS1,MAP2K1,MAP2K4,MYC,NOS3,NUPR1,PIK3C2B,ROCK1,SMPD4,TCF7,TCF7L1
TNFR2 Signaling	0.765	0.219	-0.816	MAP2K4,MAP3K14,NAIP,NFKB1,NFKBIA,REL,RELA
HIPPO signaling	0.759	0.186	1.414	CSNK1D,CUL1,LLGL1,MOB1A,PPP1CA,PPP1R7,PPP2R3B,PPP2R5C,PPP2R5D,PPP2R5E,SCRIB,SKP2,WWC1,YWHAE,YWHAG,YWHAH
Senescence Pathway	0.757	0.166	-0.617	AKT1,ANAPC11,ATM,BRAF,CACNA2D2,CACNA2D4,CACNB2,CALM1 (includes others),CALML5,CAPN1,CAPN2,CAPN7,CCNB1,CCNE2,CDC23,CDK4,CDKN1A,CGAS,CHEK1,DLD,E2F2,E2F5,EIF4E,EP400,HBP1,HRAS,IRS1,MAP2K1,MAP2K4,MAP3K7,MAPK15,NFATC3,NFKB1,PARP1,PCGF1,PDHA1,PIK3C2B,PPP1CA,PPP2R3B,PPP2R5C,PPP2R5D,PPP2R5E,PPP3CA,PPP3CB,PRKCZ,SMAD9,SQSTM1,STING1,YPEL3
Activation of anterior HOX genes in hindbrain during early embryogenesis	0.755	0.188	-0.258	H2AC20,H2BC26,HOXB1,HOXB3,KMT2C,NCOA3,PAGR1,PAXIP1,POLR2A,POLR2L,RARG,RBBP4,RBBP7,RXRA,YY1
NF-κB Activation by Viruses	0.755	0.188	-0.535	AKT1,CXCR5,HRAS,IRS1,ITGA2,ITGA3,ITGB1,MAP3K14,NFKB1,NFKBIA,PIK3C2B,PRKCZ,REL,RELA,RIPK1
SUMOylation of ubiquitinylation proteins	0.754	0.211	0.707	NUP188,NUP210,NUP62,NUP85,POM121/POM121C,SEC13,SUMO1,TPR
Pyrimidine Ribonucleotides Interconversion	0.754	0.211	0.816	DDX3X,ENTPD3,ENTPD5,ENTPD7,NME3,NME6,NME7,NTPCR
Estrogen Biosynthesis	0.749	0.205	2.828	CYP19A1,CYP2A6 (includes others),CYP2D6,CYP4X1,CYP51A1,HSD17B1,HSD17B6,HSD17B8,POR
Extracellular matrix organization	0.747	0.181	0.229	ADAM19,APP,BCAN,COL18A1,COL4A5,COL5A1,COL5A3,COL6A3,DAG1,DDR1,FGF2,FN1,ITGA2,ITGA3,ITGB1,LAMA5,LAMB1,MATN1,PDGFB
Assembly of RNA Polymerase II Complex	0.746	0.2	-1.265	ERCC2,GTF2A1,POLR2A,POLR2J2/POLR2J3,POLR2L,TAF1,TAF10,TAF15,TAF5,TAF6L
Dopamine-DARPP32 Feedback in cAMP Signaling	0.742	0.171	-0.6	ADCY3,ADCY7,ATF4,CACNA2D2,CACNA2D4,CACNB2,CALM1 (includes others),CALML5,CALY,CREB3L4,CSNK1D,DRD1,GNAI3,GNAS,GRIN1,GRIN2C,GRIN3A,KCNJ10,PLCD4,PLCE1,PLCH2,PPP1CA,PPP1R7,PPP2R3B,PPP2R5C,PPP2R5D,PPP2R5E,PPP3CA,PPP3CB,PRKCZ,PRKG1
UVA-Induced MAPK Signaling	0.741	0.182	0	ATM,CYCS,HRAS,IRS1,MAP2K4,MAPK10,PARP1,PARP10,PARP15,PARP2,PARP8,PIK3C2B,PLCD4,PLCE1,PLCH2,RPS6KB1,SMPD4,TIPARP
Regulation of TP53 Activity through Phosphorylation	0.735	0.183	-2.183	ATM,CCNA2,CHEK1,RAD1,RAD17,RAD9A,RAD9B,RFC2,RFC5,SUPT16H,TAF1,TAF10,TAF15,TAF5,TPX2,UBB,UBC
ATF4 activates genes in response to endoplasmic reticulum stress	0.727	0.222	1.633	ATF4,DIS3,EXOSC8,EXOSC9,KHSRP,NFYC
Myogenesis	0.727	0.222	2.449	BOC,CDH15,CDON,CTNNA1,CTNNB1,NEO1
Type II Diabetes Mellitus Signaling	0.724	0.173	-0.258	ACSBG1,ACSBG2,ACSL5,ADIPOR2,AKT1,CACNA2D2,CACNA2D4,CACNB2,IRS1,MAP2K4,MAP3K14,MAP3K7,MAPK10,NFKB1,NFKBIA,PDPK1,PIK3C2B,PKM,PRKCZ,REL,RELA,SLC27A1,SLC27A5,SMPD4,SOCS2,TNFRSF1A
RNA polymerase II transcribes snRNA genes	0.72	0.187	-0.535	CCNK,ELL3,GTF2A1,INTS13,INTS3,INTS5,INTS8,NCBP2,PHAX,POLR2A,POLR2L,SNAPC2,SRRT,TAF5
Caveolar-mediated Endocytosis Signaling	0.72	0.187	#NUM!	ACTB,ACTG1,COPB1,COPG1,FLNA,HLA-A,HLA-F,ITGA2,ITGA3,ITGAE,ITGB1,ITGB7,MAP3K2,RAB5B
HIF1α Signaling	0.716	0.168	0	AKT1,BRAF,CAMK1,CDKN1A,EIF4E,FGF2,FOXP3,GPI,HIF1A,HIF1AN,HRAS,HSP90AA1,HSPA5,HSPA8,IRS1,LDHA,MAP2K1,MAP2K4,MET,MMP19,MMP21,MMP25,PDGFB,PIK3C2B,PKM,PPP3CA,PPP3CB,PRKCZ,RAC1,RACK1,RAN,RORC,RPS6,RPS6KB1,STUB1
Lymphotoxin β Receptor Signaling	0.709	0.193	0	AKT1,APAF1,CYCS,IRS1,LTBR,MAP3K14,NFKB1,NFKBIA,PDPK1,PIK3C2B,RELA
Fcγ Receptor-mediated Phagocytosis in Macrophages and Monocytes	0.707	0.181	-0.728	ACTB,ACTG1,ACTR2,AKT1,EZR,FCGR1A,GAB2,GPLD1,NAPEPLD,PLD6,PRKCZ,PXN,RAB11A,RAB11B,RAC1,RPS6KB1,VAV3
Regulation of Cellular Mechanics by Calpain Protease	0.701	0.182	1	ACTN4,CAPN1,CAPN2,CAPN7,CCNA2,CCNE2,CDK4,EZR,GRB2,HRAS,ITGA2,ITGA3,ITGAE,ITGB1,ITGB7,PXN
Telomerase Signaling	0.695	0.178	-0.535	AKT1,CDKN1A,GRB2,HDAC11,HDAC2,HRAS,HSP90AA1,HSP90AB1,HSP90B1,IRS1,MAP2K1,MYC,PDPK1,PIK3C2B,PPP2R3B,PPP2R5C,PPP2R5D,PPP2R5E,PTGES3
Epithelial Adherens Junction Signaling	0.69	0.171	-1.347	ACTR2,AKT1,CTNNA1,CTNNB1,DIAPH1,FARP2,FER,HNF1A,HRAS,KIF23,LIMK1,MET,MYH10,MYL12B,NOTCH2,PPP2R3B,PPP2R5C,PPP2R5D,PPP2R5E,RAC1,ROCK1,TCF7,TCF7L1,WWC1,YWHAE,YWHAG,YWHAH
Nephrin family interactions	0.688	0.227	-1.342	ACTN4,CD2AP,KIRREL3,SPTAN1,SPTBN1
Peroxisomal lipid metabolism	0.688	0.227	0.447	ACBD4,ACBD5,ACOT8,HACL1,PHYH
TCA Cycle II (Eukaryotic)	0.688	0.227	-0.447	ACO1,ACO2,DLD,MDH2,SUCLA2
Mitotic Prophase	0.688	0.178	-0.943	ARPP19,CCNB1,ENSA,H2AC20,H2BC26,LMNB1,NUP188,NUP210,NUP62,NUP85,POM121/POM121C,RAB1B,RAB2A,SEC13,TMPO,TPR,USO1,VRK2
SUMOylation of immune response proteins	0.686	0.273	#NUM!	NFKBIA,RELA,SUMO1
Aspartate and asparagine metabolism	0.686	0.273	#NUM!	ASPG,GOT2,NAALAD2
Alpha-protein kinase 1 signaling pathway	0.686	0.273	#NUM!	MAP3K7,UBB,UBC
TP53 Regulates Transcription of DNA Repair Genes	0.684	0.186	-0.832	AP1G1,AP1G2,ATM,CCNK,CHEK1,ERCC2,FANCC,FANCI,MDC1,NELFCD,POLR2A,POLR2L,SUPT16H
Melatonin Signaling	0.684	0.186	-0.577	BRAF,CALM1 (includes others),CALML5,GNAI3,GNAO1,MAP2K1,MAP2K4,PLCD4,PLCE1,PLCH2,PRKCZ,RORA,RORC
Integrin Signaling	0.68	0.167	-0.174	ACTB,ACTG1,ACTN4,ACTR2,AKT1,BRAF,CAPN1,CAPN2,CAPN7,CRKL,CTTN,GRB2,GSN,HRAS,ILK,IRS1,ITGA2,ITGA3,ITGAE,ITGB1,ITGB7,MAP2K1,MAP2K4,MYL12B,MYLK,PDGFB,PFN1,PIK3C2B,PXN,RAC1,RND3,ROCK1,TNK2,TSPAN4,TTN
Pentose Phosphate Pathway (Non-oxidative Branch)	0.674	0.333	#NUM!	RPE,TKT
Acetyl-CoA Biosynthesis I (Pyruvate Dehydrogenase Complex)	0.674	0.333	#NUM!	DLD,PDHA1
Late endosomal microautophagy	0.669	0.206	-1.134	HSPA8,PARK7,PCNT,PLIN3,UBB,UBC,VPS37A
Gamma carboxylation, hypusine formation and arylsulfatase activation	0.667	0.2	0	ARSG,DNAJC24,DPH5,EEF2,GAS6,GGCX,STS,SUMF1
Transport of vitamins, nucleosides, and related molecules	0.667	0.2	0.707	PDZD11,SLC25A4,SLC25A5,SLC25A6,SLC27A1,SLC29A2,SLC35B4,SLC5A6
Aryl Hydrocarbon Receptor Signaling	0.661	0.17	1.606	ALDH18A1,ALDH6A1,APAF1,ATM,CCNA2,CCNE2,CDK4,CDKN1A,CHEK1,CTSD,GSTO1,HSP90AA1,HSP90AB1,HSP90B1,HSPB1,MED1,MGST2,MYC,NCOA3,NFKB1,PTGES3,RARG,REL,RELA,RXRA,SMARCA4
Antiproliferative Role of Somatostatin Receptor 2	0.66	0.182	1.414	BRAF,CDKN1A,GAD1,GNB3,GNB4,GNG13,GNG3,GUCY2C,HRAS,IRS1,MAP2K1,PIK3C2B,SLC39A7,SSTR2
Germ layer formation at gastrulation	0.648	0.235	2	CTNNB1,FOXH1,TBPL2,TCF7
Dermatan Sulfate Degradation (Metazoa)	0.648	0.235	2	CEMIP,HEXB,IDS,IDUA
Glutamate Receptor Signaling	0.647	0.185	2	CALM1 (includes others),CALML5,GLS,GNB3,GNB4,GNG13,GNG3,GRIN1,GRIN2C,GRIN3A,GRM6,GRM7
PPARα/RXRα Activation	0.646	0.167	-0.209	ACAA1,ADCY3,ADCY7,ADIPOR2,CKAP5,FASN,GNAS,GOT2,GRB2,HRAS,HSP90AA1,HSP90AB1,HSP90B1,IRS1,MAP2K1,MAP2K4,MAP3K14,MAP3K7,MED1,MED12,NCOA3,NFKB1,NFKBIA,NR2C2,PLCD4,PLCE1,PLCH2,REL,RELA,RXRA,SLC27A1
Cellular Effects of Sildenafil (Viagra)	0.644	0.17	#NUM!	ACTB,ACTG1,ADCY3,ADCY7,CACNA2D2,CACNA2D4,CACNB2,CALM1 (includes others),CALML5,GNAS,GUCY2C,MYH10,MYH7B,MYH9,MYL12B,MYL6,MYLK,NOS3,NPPA,PLCD4,PLCE1,PLCH2,PRKG1,SLC4A5
Transport of inorganic cations/anions and amino acids/oligopeptides	0.638	0.175	1.414	CALM1 (includes others),CTNS,SLC12A1,SLC12A4,SLC12A5,SLC12A6,SLC15A3,SLC20A2,SLC24A5,SLC25A26,SLC26A1,SLC34A3,SLC38A4,SLC3A1,SLC4A5,SLC6A14,SLC9A3,SLC9A5
PPAR Signaling	0.638	0.175	1.213	GRB2,HRAS,HSP90AA1,HSP90AB1,HSP90B1,MAP2K1,MAP3K14,MAP3K7,MED1,NFKB1,NFKBIA,NR1H3,PDGFB,REL,RELA,RXRA,SRA1,TNFRSF1A
Signaling by TGF-beta Receptor Complex	0.635	0.189	-0.632	FKBP1A,ITGB1,PMEPA1,PPP1CA,PRKCZ,SMURF1,STUB1,UBB,UBC,ZFYVE9
Vitamin-C Transport	0.633	0.217	2	GLRX,GSTO1,LRRC8E,SELENOT,SLC23A1
Angiopoietin Signaling	0.631	0.179	-0.905	AKT1,ANGPT2,BAD,GRB2,HRAS,IRS1,NFKB1,NFKBIA,NOS3,PIK3C2B,RASA1,REL,RELA,TNIP1
Endocannabinoid Developing Neuron Pathway	0.627	0.171	0.688	ADCY3,ADCY7,AKT1,ATF4,BRAF,CREB3L4,CTNNB1,GNAI3,GNAL,GNAO1,GNB3,GNB4,GNG13,GNG3,HRAS,IRS1,MAP2K1,MAP2K4,MAPK10,MAPK15,PIK3C2B,RAC1
IL-17A Signaling in Fibroblasts	0.613	0.176	0.258	AGER,BCL2,COL18A1,COL5A3,FN1,HIF1A,IL17RC,MAP2K4,MAP3K7,MAPK10,NFKB1,NFKBIA,REL,RELA,ZC3H12A
NCAM signaling for neurite out-growth	0.609	0.183	1.508	CACNB2,COL4A5,COL5A1,COL5A3,COL6A3,GRB2,HRAS,PSPN,SPTAN1,SPTBN1,SPTBN2
Glycogen Degradation III	0.608	0.25	#NUM!	MTAP,PGM3,PGM5
UDP-N-acetyl-D-galactosamine Biosynthesis II	0.608	0.25	#NUM!	GNPDA2,GPI,PGM3
Clathrin-mediated endocytosis	0.606	0.169	-2.132	ACTB,ACTG1,ACTR2,AP2A1,AP2M1,AREG,CTTN,EPN2,EPS15,FZD4,GAK,GRB2,HGS,HSPA8,M6PR,PICALM,RAB5B,SH3GL1,TACR1,TRIP10,UBB,UBC
G alpha (z) signalling events	0.596	0.188	-1	ADCY3,ADCY7,GNAI3,GNAS,GNB3,GNB4,GNG13,GNG3,RGS20
Nucleosome assembly	0.596	0.188	-1	CENPN,CENPO,CENPP,H2AC20,H2BC26,NPM1,RBBP4,RBBP7,RUVBL1
PTEN Signaling	0.593	0.167	0.426	AKT1,BAD,BCL2,CDKN1A,GRB2,GSK3A,HRAS,ILK,ITGA2,ITGA3,ITGAE,ITGB1,ITGB7,MAGI3,MAP2K1,MAST2,NFKB1,PDPK1,PRKCZ,RAC1,REL,RELA,RPS6KB1,SHARPIN,YWHAH
Necroptosis Signaling Pathway	0.593	0.167	-0.2	CAPN1,CAPN2,CAPN7,CASP8,FKBP1A,MAP3K7,PPP3CA,PPP3CB,PYCARD,RIPK1,RNF31,SHARPIN,SLC25A4,SLC25A5,SLC25A6,TIMM17A,TIMM17B,TIMM22,TNFRSF10B,TNFRSF1A,TNIP1,TOMM20L,TOMM34,TOMM70,UBC
MyD88:MAL(TIRAP) cascade initiated on plasma membrane	0.59	0.19	-1.414	ECSIT,HMGB1,IRAK1,IRAK4,MAP3K7,S100A1,UBB,UBC
April Mediated Signaling	0.59	0.19	1.134	MAP2K4,MAP3K14,MAPK10,NFATC3,NFKB1,NFKBIA,REL,RELA
Glycogen metabolism	0.582	0.208	-0.447	CALM1 (includes others),PHKG1,PHKG2,UBB,UBC
eNOS Signaling	0.575	0.166	-0.688	ADCY3,ADCY7,AKT1,AQP11,AQP3,CALM1 (includes others),CALML5,CASP8,CCNA2,CHRM5,CHRNA3,CHRND,GNAS,HSP90AA1,HSP90AB1,HSP90B1,HSPA5,HSPA8,IRS1,NOS3,PDPK1,PIK3C2B,PRKCZ,PRKG1,STUB1
Alanine metabolism	0.57	0.5	#NUM!	GPT
Asparagine Degradation I	0.57	0.5	#NUM!	ASPG
β-alanine Degradation I	0.57	0.5	#NUM!	ALDH6A1
S-methyl-5'-thioadenosine Degradation II	0.57	0.5	#NUM!	MTAP
Choline Degradation I	0.57	0.5	#NUM!	CHDH
L-DOPA Degradation	0.57	0.5	#NUM!	LRTOMT
Alanine Degradation III	0.57	0.5	#NUM!	GPT
Alanine Biosynthesis II	0.57	0.5	#NUM!	GPT
L-glutamine Biosynthesis II (tRNA-dependent)	0.57	0.5	#NUM!	GATB
Fatty Acid Biosynthesis Initiation II	0.57	0.5	#NUM!	FASN
Formaldehyde Oxidation II (Glutathione-dependent)	0.57	0.5	#NUM!	ADH5
Glycine Biosynthesis I	0.57	0.5	#NUM!	SHMT1
Glutamate Dependent Acid Resistance	0.57	0.5	#NUM!	GAD1
Amino acids regulate mTORC1	0.57	0.182	0.632	ATP6V1C2,CASTOR2,ITFG2,LAMTOR5,NPRL3,RHEB,SEC13,SZT2,WDR24,WDR59
Pentose phosphate pathway	0.57	0.286	#NUM!	RPE,TKT
Aryl hydrocarbon receptor signalling	0.57	0.286	#NUM!	HSP90AB1,PTGES3
TYSND1 cleaves peroxisomal proteins	0.57	0.286	#NUM!	ACAA1,PHYH
STAT5 Activation	0.57	0.286	#NUM!	GAB2,GRB2
Urea Cycle	0.57	0.286	#NUM!	ARG2,ASL
Glycoaminoglycan-protein Linkage Region Biosynthesis	0.57	0.286	#NUM!	B3GAT2,XYLT2
Sphingomyelin Metabolism	0.57	0.286	#NUM!	SGMS1,SMPD4
Aspartate Degradation II	0.57	0.286	#NUM!	GOT2,MDH2
ERK5 Signaling	0.569	0.176	-1.941	AKT1,ATF4,BAD,CREB3L4,FOSL1,HRAS,MAP3K2,MYC,RPS6KB1,WNK1,YWHAE,YWHAG,YWHAH
PAK Signaling	0.566	0.168	0	GRB2,HRAS,IRS1,ITGA2,ITGA3,ITGAE,ITGB1,ITGB7,LIMK1,MAP2K1,MAP2K4,MAPK10,MYL12B,MYL6,MYLK,PAK1IP1,PDGFB,PIK3C2B,PXN,RAC1
Response to elevated platelet cytosolic Ca2+	0.565	0.167	-1.279	ACTN4,APP,CALM1 (includes others),CALU,CTSW,CYRIB,FLNA,FN1,GAS6,GTPBP2,HSPA5,ITIH3,MAGED2,PDGFB,PFN1,PSAP,SCCPDH,STXBP2,TMSB10/TMSB4X,TTN,VTI1B,WDR1
Role of Osteoblasts, Osteoclasts and Chondrocytes in Rheumatoid Arthritis	0.559	0.161	#NUM!	ACP5,AKT1,BAD,BCL2,BMP7,BMP8A,BMP8B,CALM1 (includes others),CALML5,CSNK1D,CTNNB1,DKKL1,FZD4,FZD6,GSN,HNF1A,IL7,IRS1,MAP2K4,MAP3K14,MAP3K7,MAPK10,NAIP,NFATC3,NFKB1,NFKBIA,PIK3C2B,PPP3CA,PPP3CB,RELA,SMAD9,SMURF1,TCF7,TCF7L1,TNFRSF1A,WNT2B
Apelin Cardiomyocyte Signaling Pathway	0.559	0.17	-0.5	AKT1,GNAI3,HIF1A,IRS1,MAPK10,MAPK15,MYL12B,MYL6,MYLK,NOS3,PIK3C2B,PLCD4,PLCE1,PLCH2,PRKCZ,SLC9A3,SLC9A5
B Cell Activating Factor Signaling	0.554	0.186	0.816	MAP2K4,MAP3K14,MAPK10,NFATC3,NFKB1,NFKBIA,REL,RELA
Chaperone Mediated Autophagy Signaling Pathway	0.553	0.157	-0.405	AKT1,APP,ATP6V1C2,CHEK1,DDX3X,DNAJB1,EEF1A1,EEF1A2,EPS8,GPX4,HDAC2,HIF1A,HMGB1,HNF1A,HSP90AA1,HSP90AB1,HSP90B1,HSPA5,HSPA8,IDH2,IL17RC,IRS1,MAP2K4,MAP3K7,MCL1,MLLT11,MMP19,MMP21,MMP25,MYC,NFKB1,NFKBIA,NOS3,PARK7,PDPK1,PIK3C2B,PLIN3,PPP3CA,PPP3CB,PSMA3,PSMA4,PSMA5,PSMB10,PSMB4,PSMB7,PSME2,PYCARD,RAB11A,RAB11B,RAC1,RELA,RND3,STING1,STUB1,TPD52,TPT1
Endosomal Sorting Complex Required For Transport (ESCRT)	0.54	0.194	0.816	HGS,SNF8,UBB,UBC,VPS37A,VPS4A
MyD88 dependent cascade initiated on endosome	0.54	0.194	-1.633	ECSIT,IRAK1,IRAK4,MAP3K7,UBB,UBC
Sonic Hedgehog Signaling	0.54	0.194	0.447	CCNB1,GLIS2,GRK2,HHIP,SHH,ZNF875
Trafficking and processing of endosomal TLR	0.539	0.231	#NUM!	CTSB,HSP90B1,LGMN
Dissolution of Fibrin Clot	0.539	0.231	#NUM!	ANXA2,S100A10,SERPINB6
Cleavage and Polyadenylation of Pre-mRNA	0.539	0.231	#NUM!	CPSF6,CSTF1,PAPOLA
Bile Acid Biosynthesis, Neutral Pathway	0.539	0.231	#NUM!	CYP8B1,HSD3B7,SLC27A5
BMP signaling pathway	0.539	0.17	0	BMP7,BMP8A,BMP8B,GRB2,HRAS,MAP2K1,MAP2K4,MAP3K7,MAPK10,NFKB1,REL,RELA,SMAD9,SMURF1,TLX2
Ferroptosis Signaling Pathway	0.536	0.165	0.894	ALOX12,ALOX15,ATF4,BRAF,CDKN1A,CHAC1,CTSB,GLS2,GPX4,H2AC18/H2AC19,H2AC20,H2AZ1,H2BC26,HRAS,HSPB1,IREB2,LPCAT3,MAP2K1,PHKG2,SQSTM1,USP7
Cholesterol biosynthesis	0.535	0.2	-0.447	ACAT2,CYP51A1,DHCR7,PLPP6,SREBF1
Regulation of TP53 Activity through Methylation	0.533	0.211	0	ATM,SMYD2,UBB,UBC
GABA synthesis, release, reuptake and degradation	0.533	0.211	1	CPLX1,GAD1,HSPA8,STXBP1
P2Y Purigenic Receptor Signaling Pathway	0.527	0.164	-0.943	ADCY3,ADCY7,AKT1,ATF4,CREB3L4,GNAI3,GNB3,GNB4,GNG13,GNG3,HRAS,IRS1,MAP2K1,MYC,NFKB1,PIK3C2B,PLCD4,PLCE1,PLCH2,PRKCZ,REL,RELA
Synaptogenesis Signaling Pathway	0.521	0.157	0	ACTR2,ADCY3,ADCY7,AKT1,AP2A1,AP2M1,ATF4,BAD,BDNF,BRAF,CACNA2D2,CACNB2,CALM1 (includes others),CALML5,CDH15,CDH17,CDH8,CNTNAP1,CPLX1,CREB3L4,CRKL,CTNNB1,EFNB2,EPHA1,EPHB1,FARP1,GRB2,GRIN1,GRIN2C,GRIN3A,GRM6,GRM7,HRAS,HSPA8,IRS1,LIMK1,LRP8,NAP1L1,PIK3C2B,RAB5B,RAC1,RPS6KB1,STX16,STXBP1,STXBP2,SYN1,SYT15,THBS2,VTI1B
Circadian Rhythm Signaling	0.518	0.158	#NUM!	ADCY3,ADCY7,ATF4,BDNF,BRAF,CACNA2D2,CACNA2D4,CACNB2,CREB3L4,CSNK1D,EIF4E,GAD1,GNAI3,GNAS,GNB3,GNB4,GNG13,GNG3,GRIN1,GRIN2C,GRIN3A,GSK3A,GUCY2C,H3-3A/H3-3B,H3C14,HIF1A,HRAS,MAP2K1,MAP2K4,MYC,NR1D1,PLCD4,PLCE1,PLCH2,PRKCZ,PRKG1,RACK1,RORA,RORC,RYR3,SLC39A7
IL-7 Signaling Pathway	0.518	0.171	-0.577	AKT1,BAD,BCL2,CXCR5,GRB2,GSK3A,IL7,IRS1,MCL1,MET,MYC,PDPK1,PIK3C2B
Amyotrophic Lateral Sclerosis Signaling	0.516	0.165	1.291	APAF1,BCL2,CACNA2D2,CACNA2D4,CACNB2,CAPN1,CAPN2,CAPN7,CYCS,GRIN1,GRIN2C,GRIN3A,IRS1,NAIP,PIK3C2B,PPP3CA,PRPH,RAB5B,RAC1
Opioid Signalling	0.516	0.169	-2.324	ADCY3,ADCY7,CALM1 (includes others),GNAI3,GNAL,GNB3,GNB4,GNG13,GNG3,GRK2,KPNA2,PPP1CA,PPP2R5D,PPP3CA,PPP3CB
Docosahexaenoic Acid (DHA) Signaling	0.514	0.158	0.324	ADCY3,ADCY7,AKT1,ALOX15,APAF1,APH1A,APP,ATF4,BAD,BCL2,BDNF,BRAF,CASP8,CREB3L4,CYCS,FGF2,GNAS,GSK3A,IRS1,LCAT,MAP2K1,MFSD2A,PDGFB,PDPK1,PIK3C2B,PLCD4,PLCE1,PLCH2,PRKCZ,REL,RELA,RPS6KB1,RXRA,SPTBN1,SPTBN2,STXBP1,STXBP2,SYT15,TNFRSF1A
D-myo-inositol-5-phosphate Metabolism	0.514	0.16	1.177	ACP5,ATP1A1,DUSP16,DUSP28,G6PC3,IGBP1,MTMR2,NUDT3,NUDT4,PDCD1,PIP4P1,PLCD4,PLCE1,PLCH2,PLPP6,PLPP7,PPFIA2,PPFIBP2,PPP1CA,PPP1R13B,PPP1R7,PPP1R8,PPP2R3B,PPP2R5C,PPP2R5D,PPP2R5E,PPP3CA,PPP3CB,PXYLP1,RASA1,SGPP2
Semaphorin Neuronal Repulsive Signaling Pathway	0.511	0.162	-0.218	AKT1,BCAN,CSPG4,ERBB2,FARP1,FARP2,IRS1,ITGA2,ITGA3,ITGAE,ITGB1,ITGB7,LIMK1,MAP2K1,MAP2K4,MYL12B,MYL6,PIK3C2B,PLXND1,PRKG1,RAC1,ROCK1,SEMA6A,SMC3
RHOA Signaling	0.507	0.164	-2.065	ACTB,ACTG1,ACTR2,EPHA1,EZR,KTN1,LIMK1,MYL12B,MYL6,MYLK,PFN1,PKN1,RDX,RND3,ROCK1,SEPTIN11,SEPTIN2,SEPTIN4,SEPTIN9,TTN
Signaling by FGFR2	0.507	0.171	-1.155	BRAF,FGF2,GRB2,HNRNPA1,HNRNPH1,HNRNPM,HRAS,NCBP2,POLR2A,POLR2L,UBB,UBC
G-protein beta:gamma signalling	0.501	0.188	0	AKT1,GNB3,GNB4,GNG13,GNG3,PDPK1
Oxytocin Signaling Pathway	0.497	0.156	0.309	AKT1,ATF4,CACNA2D2,CACNA2D4,CACNB2,CALM1 (includes others),CALML5,CCDC51,CREB3L4,EEF2,GAD1,GNAI3,GNAL,GNAO1,GNB3,GNB4,GNG13,GNG3,GRB2,GUCY2C,HRAS,HSPB1,IRS1,MAP2K4,MAPK10,MAPK15,MYH10,MYH7B,MYH9,MYL6,MYLK,NFKB1,NOS3,NPPA,PIK3C2B,PPP3CA,PPP3CB,PRKCZ,PRKG1,REL,RELA,ROCK1,SLC39A7
Integration of energy metabolism	0.495	0.165	-0.832	ADCY3,ADCY7,ADIPOR2,CACNA2D2,CACNB2,GNAS,GNB3,GNB4,GNG13,GNG3,KCNB1,MLX,PPP2R5D,RAPGEF3,RAPGEF4,STXBP1,TKT
Toll-like Receptor Signaling	0.494	0.169	-1.134	ECSIT,IRAK1,IRAK4,MAP2K4,MAP3K14,MAP3K7,NFKB1,NFKBIA,REL,RELA,TOLLIP,UBB,UBC
IL-17A Signaling in Gastric Cells	0.492	0.192	1	IL17RC,MAP2K4,MAPK10,NFKB1,RELA
Gαs Signaling	0.488	0.163	1.069	ADCY3,ADCY7,ATF4,BRAF,CHRM5,CREB3L4,DRD1,GNAI3,GNAL,GNAO1,GNAS,GNB3,GNB4,GNG13,GNG3,MAP2K1,MC1R,RAPGEF3,RAPGEF4,RYR3
O-linked glycosylation	0.486	0.164	0.943	ADAMTS19,ADAMTSL4,B3GNT4,B3GNT8,B3GNTL1,DAG1,GALNT10,GALNT11,GCNT7,MUC17,MUC2,MUC5AC,MUC5B,MUC6,SPON2,ST6GAL1,THBS2,THSD7A
Interleukin-17 signaling	0.486	0.25	#NUM!	IL17RC,IL17RE
DNA Damage Reversal	0.486	0.25	#NUM!	ASCC1,ASCC2
TRAIL signaling	0.486	0.25	#NUM!	CASP8,TNFRSF10B
Serine biosynthesis	0.486	0.25	#NUM!	SERINC4,SRR
Sucrose Degradation V (Mammalian)	0.486	0.25	#NUM!	KHK,TPI1
Natural Killer Cell Signaling	0.485	0.158	-0.186	AKT1,COL18A1,COL5A3,GRB2,HCST,HLA-A,HLA-F,HRAS,HSPA5,HSPA8,IL12RB1,IRAK4,IRS1,ITGB1,LIMK1,MAP2K1,MAP3K12,MAP3K13,MAP3K14,MAP3K15,MAP3K2,MAP3K7,NFATC3,NFKB1,PIK3C2B,PXN,RAC1,REL,RELA,ROCK1,VAV3
Signaling by Hippo	0.485	0.2	-2	MOB1A,TJP1,WWC1,YWHAE
Synthesis, secretion, and deacylation of Ghrelin	0.485	0.2	0	CRHR2,GHRL,MBOAT4,SPCS1
Signaling by PDGF	0.484	0.172	1.897	COL4A5,COL5A1,COL5A3,COL6A3,CRKL,GRB2,HRAS,PDGFB,RASA1,THBS2
Iron uptake and transport	0.484	0.172	0	ABCG2,ACO1,ATP6V1C2,CP,CUL1,HFE,IREB2,SLC46A1,UBB,UBC
DNA Methylation and Transcriptional Repression Signaling	0.484	0.165	-1.508	ARID4B,CDK10,CDK4,DNMT1,E2F2,E2F5,HDAC2,HOXB3,MYC,RBBP4,RBBP7,RELA,TCF7,TET3,TFAM,ZEB1
DNA Double-Strand Break Repair by Homologous Recombination	0.48	0.214	#NUM!	ATM,ATRX,LIG1
Thrombin Signaling	0.479	0.157	-1.043	ADCY3,ADCY7,AKT1,ARHGEF40,ARHGEF5,CAMK1,GATA3,GNAI3,GNAL,GNAO1,GNAS,GNB3,GNB4,GNG13,GNG3,GRB2,HRAS,IRS1,MAP2K1,MYL12B,MYL6,MYLK,NFKB1,PDPK1,PIK3C2B,PLCD4,PLCE1,PLCH2,PRKCZ,RAC1,REL,RELA,RND3,ROCK1,RPS6KB1
Role of RIG1-like Receptors in Antiviral Innate Immunity	0.477	0.179	1.342	CASP8,MAVS,NFKB1,NFKBIA,REL,RELA,RIPK1
Melanoma Signaling	0.472	0.173	1	AKT1,BAD,BRAF,CDK4,CDKN1A,HRAS,IRS1,MAP2K1,PIK3C2B
Pyridoxal 5'-phosphate Salvage Pathway	0.47	0.169	0.905	BRAF,CDK4,CSNK1D,DMPK,IRAK1,LIMK1,MAK,MAP2K1,MAP2K4,PKN1,PNPO
Signaling by NOTCH2	0.465	0.182	-1.633	APH1A,JAG2,MDK,NOTCH2,UBB,UBC
IL-8 Signaling	0.461	0.156	-0.784	AKT1,ANGPT2,BCL2,BRAF,GNAI3,GNAL,GNAO1,GNAS,GNB3,GNB4,GNG13,GNG3,GPLD1,HRAS,IRAK1,IRAK4,IRS1,LIMK1,MAP2K1,MAP2K4,MAPK10,MYL12B,NAPEPLD,NFKB1,NFKBIA,PIK3C2B,PLD6,PRKCZ,RAC1,RELA,RND3,ROCK1,RPS6KB1
Role of OCT4 in Mammalian Embryonic Stem Cell Pluripotency	0.459	0.174	#NUM!	CCNF,HOXB1,KDM5B,NR2F2,PARP1,PHC1,PPP1R8,REST
tRNA Splicing	0.459	0.174	2.121	FICD,NAPEPLD,PDE6B,PDE6D,PDE7A,PLD6,SMPDL3A,TSEN54
COPII-mediated vesicle transport	0.459	0.167	-1.732	AREG,CSNK1D,CTSZ,RAB1B,SEC13,SEC22C,SEC23B,SEC31A,TBC1D20,TFG,TMED2,USO1
Senescence-Associated Secretory Phenotype (SASP)	0.459	0.167	-1.155	ANAPC11,CCNA2,CDC23,CDK4,CDKN1A,H2AC20,H2BC26,IGFBP7,NFKB1,RELA,UBB,UBC
Role of IL-17A in Arthritis	0.458	0.169	#NUM!	IL17RC,IRS1,MAP2K1,MAP2K4,MAPK10,NFKB1,NFKBIA,PIK3C2B,REL,RELA
Cardiac β-adrenergic Signaling	0.456	0.157	0.775	ADCY3,ADCY7,AKAP8,CACNA2D2,CACNA2D4,CACNB2,FICD,GNAI3,GNAL,GNAO1,GNAS,GNB3,GNB4,GNG13,GNG3,GRK2,NAPEPLD,PDE6B,PDE6D,PDE7A,PLD6,PPP1CA,PPP1R7,PPP2R3B,PPP2R5C,PPP2R5D,PPP2R5E,SMPDL3A
Signaling by ALK	0.453	0.185	-2.236	HDAC2,HIF1A,IRS1,MDK,MYC
Role of Osteoclasts in Rheumatoid Arthritis Signaling Pathway	0.451	0.154	0.617	ACP5,ADAM19,ADAM21,AKT1,ATF4,BAD,BCL2,BRAF,CALM1 (includes others),CALML5,CERT1,COL16A1,COL18A1,COL4A5,COL5A1,COL5A3,COL6A3,CREB3L4,CTNNA1,CTNNB1,FCGR1A,GRB2,GSN,HCST,HRAS,IL7,IRS1,MAP2K1,MAP2K4,MAP3K14,MAP3K7,MAPK10,MMP19,MMP21,MMP25,NAIP,NFKB1,NFKBIA,PIK3C2B,PPP3CA,PPP3CB,RAC1,RELA,RND3,TNFRSF1A,VAV3
ERB2-ERBB3 Signaling	0.446	0.167	-0.302	AKT1,BAD,ERBB2,GRB2,GSK3A,HRAS,IRS1,MAP2K1,MYC,PDPK1,PIK3C2B
Interleukin-7 signaling	0.44	0.19	-1	IL7,IRS1,SMARCA4,SOCS2
Cellular hexose transport	0.44	0.19	0	SLC2A12,SLC5A10,SLC5A2,SLC5A9
Nucleotide salvage	0.44	0.19	1	APRT,GMPR2,TK1,UPP2
IGF-1 Signaling	0.437	0.16	-0.832	AKT1,BAD,GRB2,HRAS,IGFBP7,IRS1,MAP2K1,PDPK1,PIK3C2B,PRKCZ,PXN,RASA1,RPS6KB1,SOCS2,YWHAE,YWHAG,YWHAH
GP6 Signaling Pathway	0.436	0.159	-0.229	AKT1,CALM1 (includes others),CALML5,CERT1,COL16A1,COL18A1,COL4A5,COL5A1,COL5A3,COL6A3,GRB2,GSK3A,IRS1,LAMA5,LAMB1,PDPK1,PIK3C2B,PRKCZ,RAC1,VAV3
Mitochondrial translation	0.432	0.161	-0.775	GADD45GIP1,MRPL21,MRPL23,MRPL28,MRPL3,MRPL47,MRPL48,MRPL49,MRPL51,MRPL9,MRPS2,MRPS25,MRPS34,MRPS7,MTIF3
Regulation of cholesterol biosynthesis by SREBP (SREBF)	0.428	0.2	#NUM!	KPNB1,RAN,SREBF1
Mismatch Repair	0.428	0.2	#NUM!	LIG1,MSH3,MSH6
G alpha (12/13) signalling events	0.428	0.163	0.277	ARHGEF40,ARHGEF5,FGD1,GNB3,GNB4,GNG13,GNG3,OBSCN,PREX1,RASGRF2,ROCK1,TIAM2,VAV3
Pyrophosphate hydrolysis	0.426	0.333	#NUM!	PPA2
Transcription from mitochondrial promoters	0.426	0.333	#NUM!	TFAM
Wax and plasmalogen biosynthesis	0.426	0.333	#NUM!	FAR2
SUMOylation of nuclear envelope proteins	0.426	0.333	#NUM!	SUMO1
Regulation of NFE2L2 gene expression	0.426	0.333	#NUM!	MYC
1,25-dihydroxyvitamin D3 Biosynthesis	0.426	0.333	#NUM!	POR
Palmitate Biosynthesis I (Animals)	0.426	0.333	#NUM!	FASN
Uridine-5'-phosphate Biosynthesis	0.426	0.333	#NUM!	DHODH
Geranylgeranyldiphosphate Biosynthesis	0.426	0.333	#NUM!	FNTB
Biotin-carboxyl Carrier Protein Assembly	0.426	0.333	#NUM!	HLCS
Adenine and Adenosine Salvage I	0.426	0.333	#NUM!	APRT
1D-myo-inositol Hexakisphosphate Biosynthesis V (from Ins(1,3,4)P3)	0.426	0.333	#NUM!	IPPK
Glutamate Degradation II	0.426	0.333	#NUM!	GOT2
S-adenosyl-L-methionine Biosynthesis	0.426	0.333	#NUM!	MAT2A
L-serine Degradation	0.426	0.333	#NUM!	SRR
Fatty Acid β-oxidation III (Unsaturated, Odd Number)	0.426	0.333	#NUM!	ECI1
Aspartate Biosynthesis	0.426	0.333	#NUM!	GOT2
IL-15 Production	0.425	0.158	0	CLK3,CSK,DDR1,EPHA1,EPHB1,ERBB2,FER,IRF1,MAP2K1,MAP2K4,MET,NFKB1,PRKCZ,PTK6,REL,RELA,SRMS,TNK2,TWF1
Role of Macrophages, Fibroblasts and Endothelial Cells in Rheumatoid Arthritis	0.422	0.152	#NUM!	AKT1,ATF4,CALM1 (includes others),CALML5,CREB3L4,CSNK1D,CTNNB1,DAAM1,DKKL1,FCGR1A,FGF2,FN1,FZD4,FZD6,GNAO1,HNF1A,HRAS,IL16,IL17RC,IL7,IRAK1,IRAK4,IRS1,LTBR,MAP2K1,MAP2K4,MAP3K14,MAP3K7,MYC,NFATC3,NFKB1,NFKBIA,PDGFB,PIK3C2B,PLCD4,PLCE1,PLCH2,PPP3CA,PPP3CB,PRKCZ,PRSS3,RAC1,RELA,RIPK1,ROCK1,TCF7,TCF7L1,TNFRSF1A,WNT2B
Factors Promoting Cardiogenesis in Vertebrates	0.421	0.156	-0.209	ATF4,BMP7,BMP8A,BMP8B,CREB3L4,CTNNB1,FZD4,FZD6,HNF1A,MAP2K4,MAP3K7,MAPK10,MYC,NPPA,PLCD4,PLCE1,PLCH2,PRKCZ,ROCK1,SMAD9,TCF7,TCF7L1,WNT2B
Endocannabinoid Neuronal Synapse Pathway	0.421	0.156	1.789	ADCY3,ADCY7,CACNA2D2,CACNA2D4,CACNB2,GNAI3,GNAL,GNAO1,GNB3,GNB4,GNG13,GNG3,GRIN1,GRIN2C,GRIN3A,MAPK10,MAPK15,NAPEPLD,PLCD4,PLCE1,PLCH2,PPP3CA,PPP3CB
LPS-stimulated MAPK Signaling	0.42	0.161	0.277	HRAS,IRS1,MAP2K1,MAP2K4,MAP3K14,MAP3K7,MAPK10,NFKB1,NFKBIA,PIK3C2B,PRKCZ,RAC1,REL,RELA
α-Adrenergic Signaling	0.419	0.159	-0.333	ADCY3,ADCY7,CALM1 (includes others),CALML5,GNAI3,GNAL,GNAO1,GNAS,GNB3,GNB4,GNG13,GNG3,HRAS,MAP2K1,PHKG1,PHKG2,PRKCZ
Interleukin-1 processing	0.417	0.222	#NUM!	NFKB1,RELA
Lysine catabolism	0.417	0.222	#NUM!	DLD,PHYKPL
Lipophagy	0.417	0.222	#NUM!	HSPA8,PLIN3
Salvage Pathways of Pyrimidine Deoxyribonucleotides	0.417	0.222	#NUM!	APOBEC3B,TK1
GDP-glucose Biosynthesis	0.417	0.222	#NUM!	PGM3,PGM5
Gene Silencing by RNA	0.413	0.16	0.775	FKBP6,H2AC20,H2BC26,HSP90AA1,NUP188,NUP210,NUP62,NUP85,POLR2A,POLR2L,POM121/POM121C,RAN,SEC13,TDRKH,TPR
Role of PI3K/AKT Signaling in the Pathogenesis of Influenza	0.409	0.164	0	AKT1,CRKL,GNAI3,IRS1,MAP2K1,NFKB1,NFKBIA,PIK3C2B,REL,RELA
IL-3 Signaling	0.407	0.16	-0.277	AKT1,BAD,CRKL,GAB2,GRB2,HRAS,IRS1,MAP2K1,PIK3C2B,PPP3CA,PPP3CB,PRKCZ,RAC1
Xenobiotic Metabolism AHR Signaling Pathway	0.407	0.16	2.309	ABCG2,ALDH18A1,ALDH6A1,GSTO1,HSP90AA1,HSP90AB1,HSP90B1,MGST2,NFKB1,PTGES3,REL,RELA,SUMO1
Phase I - Functionalization of compounds	0.407	0.158	3.5	ACSS2,ADH5,ADH6,CBR3,CYP19A1,CYP20A1,CYP2A6 (includes others),CYP2D6,CYP2W1,CYP4X1,CYP4Z1,CYP51A1,CYP8B1,POR,RXRA,SMOX
Paxillin Signaling	0.402	0.157	-0.775	ACTB,ACTG1,ACTN4,CSK,GRB2,HRAS,IRS1,ITGA2,ITGA3,ITGAE,ITGB1,ITGB7,MAP2K4,MAPK10,PIK3C2B,PXN,RAC1
CD40 Signaling	0.401	0.162	0.632	IRS1,MAP2K1,MAP2K4,MAP3K14,MAP3K7,MAPK10,NFKB1,NFKBIA,PIK3C2B,REL,RELA
Striated Muscle Contraction	0.401	0.171	-0.816	NEB,TMOD3,TPM1,TPM3,TPM4,TTN
Nucleotide Excision Repair Pathway	0.401	0.171	#NUM!	ERCC1,ERCC2,POLR2A,POLR2J2/POLR2J3,POLR2L,XPA
Surfactant metabolism	0.4	0.182	1	ADA2,CTSH,LMCD1,NAPSA
Insertion of tail-anchored proteins into the endoplasmic reticulum membrane	0.4	0.182	1	APP,GET1,GET4,SERP1
Colorectal Cancer Metastasis Signaling	0.4	0.152	-1.095	ADCY3,ADCY7,AKT1,BAD,BRAF,CTNNB1,FZD4,FZD6,GNAI3,GNAL,GNAO1,GNAS,GNB3,GNB4,GNG13,GNG3,GRB2,GRK2,HNF1A,HRAS,IRS1,MAP2K1,MAP2K4,MAPK10,MMP19,MMP21,MMP25,MSH3,MSH6,MYC,NFKB1,PIK3C2B,RAC1,REL,RELA,RND3,SIAH1,TCF7,TCF7L1,TNFRSF1A,WNT2B
Gα12/13 Signaling	0.399	0.156	-0.229	AKT1,CDH15,CDH17,CDH8,CTNNB1,HRAS,IRS1,MAP2K1,MAP2K4,MAPK10,MYL12B,MYL6,NFKB1,NFKBIA,PIK3C2B,PXN,RASA1,REL,RELA,ROCK1,VAV3
ERK/MAPK Signaling	0.398	0.153	0.378	ATF4,BAD,BRAF,CREB3L4,CRKL,EIF4E,GRB2,H3-3A/H3-3B,H3C14,HRAS,HSPB1,IRS1,ITGA2,ITGA3,ITGAE,ITGB1,ITGB7,MAP2K1,MYC,PIK3C2B,PPP1CA,PPP1R7,PPP2R3B,PPP2R5C,PPP2R5D,PPP2R5E,PXN,RAC1,RAPGEF3,RAPGEF4,VRK2,YWHAG,YWHAH
Non-Small Cell Lung Cancer Signaling	0.395	0.158	-0.333	AKT1,BAD,CDK4,E2F2,E2F5,ERBB2,GRB2,HDAC11,HDAC2,HRAS,IRS1,MAP2K1,PDPK1,PIK3C2B,RXRA
Deadenylation-dependent mRNA decay	0.395	0.164	-1.667	DIS3,EIF4A3,EIF4B,EIF4E,EIF4G1,EXOSC8,EXOSC9,PABPC1,PAN2
Plasma lipoprotein assembly, remodeling, and clearance	0.394	0.16	-1.155	AMN,ANGPTL8,AP2A1,AP2M1,LCAT,LSR,NPC1,NR1H3,PLTP,SCARB1,UBB,UBC
Pulmonary Fibrosis Idiopathic Signaling Pathway	0.392	0.151	1.043	ACTB,ACTG1,AKT1,AREG,BCL2,BRAF,CERT1,COL16A1,COL18A1,COL4A5,COL5A1,COL5A3,COL6A3,CTNNB1,EFNB2,FGF2,FN1,FZD4,FZD6,GRB2,HNF1A,HRAS,ILK,IRS1,ITGA2,ITGB1,MAP2K1,MAP2K4,MAP3K7,MAPK10,MMP19,MMP21,MMP25,NFKB1,NOTCH2,PDGFB,PIK3C2B,PINK1,POLR2A,RBBP4,RBBP7,REL,RELA,ROCK1,RPS6KB1,TCF7,TCF7L1,WNT2B,YY1
Formation of WDR5-containing histone-modifying complexes	0.389	0.167	0.378	BOD1,KMT2A,KMT2C,OGT,PAGR1,PAXIP1,YEATS2
Caspase activation via Death Receptors in the presence of ligand	0.382	0.188	#NUM!	CASP8,RIPK1,TNFRSF10B
Rap1 signalling	0.382	0.188	#NUM!	PRKG1,RAPGEF3,RAPGEF4
SUMOylation of DNA methylation proteins	0.382	0.188	#NUM!	DNMT1,PHC1,SUMO1
Signaling by NOTCH3	0.38	0.163	-2.121	APH1A,DLGAP5,JAG2,PLXND1,UBB,UBC,WWC1,YBX1
Salvage Pathways of Pyrimidine Ribonucleotides	0.377	0.156	1.291	APOBEC3B,BRAF,CDK4,CSNK1D,DMPK,IRAK1,LIMK1,MAK,MAP2K1,MAP2K4,NME3,NME6,NME7,PKN1,UPP2
Role of JAK family kinases in IL-6-type Cytokine Signaling	0.374	0.158	-1.732	HSP90AA1,HSP90AB1,HSP90B1,IRF1,MAP2K4,MAPK10,MCL1,MYC,OSMR,SERPINA10,SERPINA5,SERPINA9
GDNF Family Ligand-Receptor Interactions	0.374	0.158	0.302	DOK4,DOK7,GRB2,HRAS,IRS1,MAP2K1,MAP2K4,MAPK10,PIK3C2B,PSPN,RAC1,RASA1
Synaptic Long Term Potentiation	0.373	0.154	0.894	ATF4,CALM1 (includes others),CALML5,CREB3L4,GRIN1,GRIN2C,GRIN3A,GRM6,GRM7,HRAS,MAP2K1,PLCD4,PLCE1,PLCH2,PPP1CA,PPP1R7,PPP3CA,PPP3CB,PRKCZ,RAPGEF3
Leukocyte Extravasation Signaling	0.373	0.152	-0.378	ACTB,ACTG1,ACTN4,CRKL,CTNNA1,CTNNB1,CTTN,EZR,FER,GNAI3,IRS1,ITGA2,ITGA3,ITGB1,MAP2K4,MAPK10,MMP19,MMP21,MMP25,MYL6,PIK3C2B,PRKCZ,PXN,RAC1,RAPGEF3,RAPGEF4,RDX,ROCK1,VAV3
Cell Cycle Control of Chromosomal Replication	0.372	0.161	-1	CDC7,CDK10,CDK4,LIG1,MCM3,MCM9,POLE,TOP2A,TOP2B
IL-9 Signaling	0.372	0.167	0	IRS1,NFKB1,PIK3C2B,REL,RELA,SOCS2
FLT3 Signaling in Hematopoietic Progenitor Cells	0.369	0.157	-0.277	AKT1,ATF4,BAD,CREB3L4,EIF4E,GAB2,GRB2,HRAS,IRS1,MAP2K1,PDPK1,PIK3C2B,RPS6KB1
Estrogen-Dependent Breast Cancer Signaling	0.369	0.157	0.333	AKT1,ATF4,CREB3L4,CYP19A1,HRAS,HSD17B1,HSD17B6,HSD17B8,IRS1,NFKB1,PIK3C2B,REL,RELA
Interleukin-4 and Interleukin-13 signaling	0.369	0.155	-1.213	AKT1,ALOX15,BCL2,CDKN1A,FGF2,FN1,GATA3,HIF1A,HSP90AA1,HSPA8,ITGB1,LAMA5,MCL1,MYC,RORA,RORC,ZEB1
D-myo-inositol (1,4,5,6)-Tetrakisphosphate Biosynthesis	0.366	0.152	1.706	ACP5,ATP1A1,DUSP16,DUSP28,G6PC3,IGBP1,MTMR2,NUDT3,NUDT4,PDCD1,PLPP6,PLPP7,PPFIA2,PPFIBP2,PPP1CA,PPP1R13B,PPP1R7,PPP1R8,PPP2R3B,PPP2R5C,PPP2R5D,PPP2R5E,PPP3CA,PPP3CB,PXYLP1,RASA1,SGPP2
D-myo-inositol (3,4,5,6)-tetrakisphosphate Biosynthesis	0.366	0.152	1.706	ACP5,ATP1A1,DUSP16,DUSP28,G6PC3,IGBP1,MTMR2,NUDT3,NUDT4,PDCD1,PLPP6,PLPP7,PPFIA2,PPFIBP2,PPP1CA,PPP1R13B,PPP1R7,PPP1R8,PPP2R3B,PPP2R5C,PPP2R5D,PPP2R5E,PPP3CA,PPP3CB,PXYLP1,RASA1,SGPP2
Incretin synthesis, secretion, and inactivation	0.364	0.174	-1	CTNNB1,GNB3,GNG13,SPCS1
Tryptophan Degradation III (Eukaryotic)	0.364	0.174	0	ACAT2,ACMSD,KMO,PARK7
Signaling by SCF-KIT	0.363	0.163	1.134	CHEK1,FER,GAB2,GRB2,HRAS,RAC1,SH2B3
Production of Nitric Oxide and Reactive Oxygen Species in Macrophages	0.361	0.151	-0.192	AKT1,ARG2,IFNGR2,IRF1,IRS1,MAP2K1,MAP2K4,MAP3K12,MAP3K13,MAP3K14,MAP3K15,MAP3K2,MAP3K7,MAPK10,NFKB1,NFKBIA,PIK3C2B,PPP1CA,PPP1R7,PPP2R3B,PPP2R5C,PPP2R5D,PPP2R5E,PRKCZ,RAC1,REL,RELA,RND3,TNFRSF1A
mRNA Editing	0.36	0.2	#NUM!	A1CF,APOBEC3B
Glucose and Glucose-1-phosphate Degradation	0.36	0.2	#NUM!	PGM3,PGM5
Pentose Phosphate Pathway	0.36	0.2	#NUM!	RPE,TKT
Dolichyl-diphosphooligosaccharide Biosynthesis	0.36	0.2	#NUM!	ALG1,DPM1
Superpathway of Inositol Phosphate Compounds	0.359	0.15	1.095	ACP5,ATP1A1,DUSP16,DUSP28,G6PC3,IGBP1,IPPK,IRS1,MTMR2,NUDT3,NUDT4,PDCD1,PI4K2A,PIK3C2B,PIP4P1,PLCD4,PLCE1,PLCH2,PLPP6,PLPP7,PPFIA2,PPFIBP2,PPP1CA,PPP1R13B,PPP1R7,PPP1R8,PPP2R3B,PPP2R5C,PPP2R5D,PPP2R5E,PPP3CA,PPP3CB,PXYLP1,RASA1,SGPP2
SNARE Signaling Pathway	0.359	0.153	0	ADCY3,ADCY7,CACNA2D2,CACNB2,CALM1 (includes others),CALML5,CPLX1,HSPA8,MYH10,MYH7B,MYH9,MYL6,RAB11A,RAB2A,STX16,STXBP1,STXBP2,SYN1,SYT15,VTI1B
WNK Renal Signaling Pathway	0.357	0.154	-1.387	AKT1,ANAPC11,CALM1 (includes others),CALML5,CDC23,CUL1,IRS1,KCNJ10,LRRC8E,PIK3C2B,PRKCZ,SLC12A1,SLC12A4,SLC12A5,SLC12A6,WNK1
Transcriptional regulation of granulopoiesis	0.356	0.16	1.414	CDK4,CDKN1A,DEK,H2AC20,H2BC26,KMT2A,MYC,RXRA
MYC Mediated Apoptosis Signaling	0.356	0.16	0	APAF1,BCL2,CASP8,CYCS,MCL1,MYC,NFKB1,TNFRSF1A
Amyloid Processing	0.356	0.16	0.447	AKT1,APH1A,APP,BACE1,CAPN1,CAPN2,CAPN7,CSNK1D
FAT10 Cancer Signaling Pathway	0.356	0.16	-1.134	AKT1,CTNNB1,EEF1A1,NFKB1,NFKBIA,REL,RELA,TNFRSF1A
Thyroid Cancer Signaling	0.356	0.156	1.155	AKT1,BDNF,BRAF,CTNNB1,HNF1A,HRAS,IRS1,MAP2K1,MYC,PIK3C2B,TCF7,TCF7L1
Macropinocytosis Signaling	0.356	0.156	0	ABI1,ACTN4,ANKFY1,HRAS,IRS1,ITGB1,ITGB7,MET,PDGFB,PIK3C2B,PRKCZ,RAC1
Antioxidant Action of Vitamin C	0.353	0.153	0	GLRX,GPLD1,GSTO1,LCAT,MAP2K4,MAPK10,NAPEPLD,NFKB1,NFKBIA,PLCD4,PLCE1,PLCH2,PLD6,REL,RELA,SELENOT,SLC23A1
Activation of kainate receptors upon glutamate binding	0.353	0.167	-0.447	CALM1 (includes others),GNB3,GNB4,GNG13,GNG3
Mitophagy	0.353	0.167	0.447	PINK1,SQSTM1,TOMM70,UBB,UBC
Signaling by CSF3 (G-CSF)	0.353	0.167	-0.447	CUL5,GAB2,GRB2,UBB,UBC
DNA Double Strand Break Response	0.35	0.158	-1.667	ABRAXAS1,ATM,H2BC26,KPNA2,MDC1,SUMO1,TP53BP1,UBB,UBC
NoRC negatively regulates rRNA expression	0.345	0.162	-0.816	ARID4B,DNMT1,H2AC20,H2BC26,HDAC2,SAP30BP
RAC Signaling	0.342	0.151	-0.728	ABI2,ACTR2,BRK1,CYFIP1,HRAS,IRS1,ITGA2,ITGA3,ITGAE,ITGB1,ITGB7,LIMK1,MAP2K1,MAP2K4,NFKB1,PIK3C2B,PRKCZ,RAC1,REL,RELA,RPS6KB1
Telomere Maintenance	0.341	0.155	-0.905	ATRX,CCNA2,CHTF18,H2AC20,H2BC26,LIG1,NHP2,RFC1,RFC2,RFC5,WRAP53
Metabolism of amine-derived hormones	0.341	0.176	#NUM!	DBH,DUOX1,TPO
Signaling by Type 1 Insulin-like Growth Factor 1 Receptor (IGF1R)	0.341	0.176	#NUM!	GRB2,HRAS,IRS1
Signaling by NTRK3 (TRKC)	0.341	0.176	#NUM!	GRB2,HRAS,IRS1
Isoleucine Degradation I	0.341	0.176	#NUM!	ACAT2,DLD,ECHS1
SUMOylation of transcription cofactors	0.339	0.159	-1.89	DDX17,NPM1,PARK7,PHC1,SUMO1,TRIM28,ZNF350
TP53 Regulates Transcription of Cell Death Genes	0.339	0.159	1.89	APAF1,ATM,BNIP3L,NLRC4,PPP1R13B,PRELID1,TNFRSF10B
NR1D1 (REV-ERBA) represses gene expression	0.332	0.25	#NUM!	NR1D1
2-ketoglutarate Dehydrogenase Complex	0.332	0.25	#NUM!	DLD
Branched-chain α-keto acid Dehydrogenase Complex	0.332	0.25	#NUM!	DLD
Heme Biosynthesis from Uroporphyrinogen-III I	0.332	0.25	#NUM!	UROD
Spermine and Spermidine Degradation I	0.332	0.25	#NUM!	SMOX
Catecholamine Biosynthesis	0.332	0.25	#NUM!	DBH
Glutathione Redox Reactions II	0.332	0.25	#NUM!	GLRX
Proline Biosynthesis I	0.332	0.25	#NUM!	ALDH18A1
Melatonin Degradation II	0.332	0.25	#NUM!	SMOX
Rapoport-Luebering Glycolytic Shunt	0.332	0.25	#NUM!	PGAM2
L-cysteine Degradation I	0.332	0.25	#NUM!	GOT2
Lactose Degradation III	0.332	0.25	#NUM!	GLB1
Sulfur amino acid metabolism	0.331	0.167	1	BHMT,BHMT2,GOT2,TSTD1
Tumoricidal Function of Hepatic Natural Killer Cells	0.331	0.167	#NUM!	APAF1,CASP8,CYCS,M6PR
Activation of IRF by Cytosolic Pattern Recognition Receptors	0.33	0.155	1.414	MAP2K4,MAPK10,MAVS,NFKB1,NFKBIA,PPIB,REL,RELA,RIPK1
EGF Signaling	0.33	0.155	-1	AKT1,GRB2,HRAS,IRS1,MAP2K1,MAP2K4,PIK3C2B,RASA1,RPS6KB1
Post-translational protein phosphorylation	0.326	0.151	0	ANO8,APP,CALU,CP,DNAJC3,FAM20A,FN1,GAS6,HSP90B1,IGFBP7,KTN1,LAMB1,MSLN,MXRA8,PDIA6,SERPINA10
Bile acid and bile salt metabolism	0.324	0.161	2.236	ACOT8,CYP8B1,HSD3B7,RXRA,SLC27A5
Asparagine N-linked glycosylation	0.324	0.161	-1.342	ALG1,CALR,MPI,NUS1,PGM3
Ethanol Degradation II	0.324	0.161	1.342	ACSS2,ACSS3,ADH5,ADH6,DHRS4
Platelet homeostasis	0.318	0.151	-1.387	CALM1 (includes others),GNAS,GNB3,GNB4,GNG13,GNG3,KCNMB3,LRP8,NOS3,PPP2R5C,PPP2R5D,PPP2R5E,PRKG1
Factors involved in megakaryocyte development and platelet production	0.318	0.151	-0.277	ACTB,CABLES1,CABLES2,CAPZA1,GATA3,HDAC2,IRF1,RAC1,RAD51B,RAD51C,SH2B1,SH2B3,VPS45
3-phosphoinositide Degradation	0.318	0.148	1.46	ACP5,ATP1A1,DUSP16,DUSP28,G6PC3,IGBP1,MTMR2,NUDT3,NUDT4,PDCD1,PIP4P1,PLPP6,PLPP7,PPFIA2,PPFIBP2,PPP1CA,PPP1R13B,PPP1R7,PPP1R8,PPP2R3B,PPP2R5C,PPP2R5D,PPP2R5E,PPP3CA,PPP3CB,PXYLP1,RASA1,SGPP2
Corticotropin Releasing Hormone Signaling	0.315	0.149	-1.414	ADCY3,ADCY7,ATF4,BDNF,BRAF,CACNA2D2,CACNA2D4,CACNB2,CALM1 (includes others),CALML5,CREB3L4,CRHR2,GAD1,GNAI3,GNAO1,GNAS,GUCY2C,MAP2K1,NOS3,PRKCZ,SHH,SLC39A7
Cargo recognition for clathrin-mediated endocytosis	0.312	0.15	-2	AP2A1,AP2M1,AREG,EPN2,EPS15,FZD4,GRB2,GRK2,HGS,M6PR,PICALM,SH3GL1,TACR1,TOR1B,UBB,UBC
Signaling by Leptin	0.311	0.182	#NUM!	IRS1,SH2B1
Passive transport by Aquaporins	0.311	0.182	#NUM!	AQP11,AQP3
NAD Phosphorylation and Dephosphorylation	0.311	0.182	#NUM!	ACP5,PXYLP1
Purine Nucleotides De Novo Biosynthesis II	0.311	0.182	#NUM!	GMPS,IMPDH2
CXCR4 Signaling	0.311	0.148	-1.147	ADCY3,ADCY7,AKT1,ELMO2,GNAI3,GNAL,GNAO1,GNAS,GNB3,GNB4,GNG13,GNG3,HRAS,IRS1,MAP2K1,MAP2K4,MAPK10,MYL12B,MYL6,PIK3C2B,PRKCZ,PXN,RAC1,RND3,ROCK1
Visual phototransduction	0.31	0.153	1	CALM1 (includes others),FNTB,HSD17B1,HSD17B6,NAPEPLD,NMT1,NMT2,PDE6B,RDH12
GABA receptor activation	0.31	0.153	-1	ADCY3,ADCY7,GNAI3,GNAL,GNB3,GNB4,GNG13,GNG3,KCNJ10
PCP (Planar Cell Polarity) Pathway	0.31	0.153	-1	DAAM1,FZD4,FZD6,MAP2K4,MAPK10,PFN1,RAC1,ROCK1,WNT2B
Branched-chain amino acid catabolism	0.305	0.167	#NUM!	ALDH6A1,DLD,ECHS1
Signaling by NTRK2 (TRKB)	0.301	0.16	0	BDNF,GRB2,HRAS,RAC1
Signaling by Erythropoietin	0.301	0.16	1	CRKL,EPOR,GRB2,HRAS
Cardiomyocyte Differentiation via BMP Receptors	0.301	0.16	#NUM!	BMP7,MAP3K7,NPPA,SMAD9
Role of JAK1, JAK2 and TYK2 in Interferon Signaling	0.301	0.16	#NUM!	IFNGR2,NFKB1,REL,RELA
Toll Like Receptor 3 (TLR3) Cascade	0.298	0.156	-0.447	CASP8,MAP3K7,RIPK1,UBB,UBC
Acetylcholine Receptor Signaling Pathway	0.296	0.147	-0.962	ADAM19,ADCY3,ADCY7,AKT1,APH1A,ATF4,BCL2,CACNA2D2,CACNA2D4,CACNB2,CALM1 (includes others),CALML5,CASP8,CHRM4,CHRM5,CHRNA3,CHRND,CREB3L4,GNAI3,GNAL,GNAO1,IRS1,NFKB1,PIK3C2B,PLCD4,PLCE1,PLCH2,PRKCZ
Insulin Secretion Signaling Pathway	0.296	0.146	-2.535	ADCY3,ADCY7,ATF4,CACNA2D2,CACNA2D4,CACNB2,CREB3L4,DLD,EIF1,EIF2B1,EIF2B4,EIF2S3,EIF4A3,EIF4E,EIF4G1,EIF4G2,GNAS,HNF1A,IRS1,KCNB1,PABPC1,PC,PDHA1,PIK3C2B,PLCD4,PLCE1,PLCH2,PRKCZ,RAPGEF4,RPS6KB1,RYR3,SPCS1,SRP14,SRP19,SRP54,SRP72,SRP9,STX16,VTI1B
Signaling by FGFR3	0.296	0.154	0	BRAF,FGF2,GRB2,HRAS,UBB,UBC
Signaling by FGFR4	0.296	0.154	0	BRAF,FGF2,GRB2,HRAS,UBB,UBC
tRNA Charging	0.296	0.154	-1.633	GARS1,IARS1,IARS2,LARS1,MARS1,WARS2
Heme signaling	0.294	0.152	0.816	CRTC3,MED1,NR1D1,RORA,RXRA,SLC46A1,SMARCD3
Role of IL-17F in Allergic Inflammatory Airway Diseases	0.294	0.152	0.447	ATF4,CREB3L4,IL17RC,MAP2K1,NFKB1,REL,RELA
nNOS Signaling in Skeletal Muscle Cells	0.294	0.152	#NUM!	CACNA2D2,CACNA2D4,CACNB2,CALM1 (includes others),CALML5,DAG1,RYR3
Apelin Pancreas Signaling Pathway	0.294	0.152	0	IRS1,MAP2K4,MAPK10,NFKB1,PIK3C2B,REL,RELA
GABAergic Receptor Signaling Pathway (Enhanced)	0.293	0.147	-0.447	ADCY3,ADCY7,CACNA2D2,CACNA2D4,CACNB2,CNTNAP1,GAD1,GLS,GNAI3,GNAL,GNAO1,GNB3,GNB4,GNG13,GNG3,GOT2,GRIN1,GRIN2C,GRIN3A,SLC12A5
PIP3 activates AKT signaling	0.293	0.147	-1.342	AKT1,AREG,BAD,CDKN1A,ERBB2,FGF2,GAB2,GRB2,GSK3A,IRAK1,IRAK4,IRS1,MET,PDGFB,PDPK1,PPP2R5C,PPP2R5D,PPP2R5E,RAC1,TSC2
Osteoarthritis Pathway	0.292	0.146	0.209	AGER,ANKH,ANXA2,ATF4,CASP8,CREB3L4,CTNNA1,CTNNB1,FGF2,FN1,FZD4,FZD6,GLIS2,H19,HIF1A,HMGB1,HNF1A,ITGA2,ITGA3,ITGAE,ITGB1,ITGB7,MYBBP1A,NFKB1,RAC1,REL,RELA,SDC4,SMAD9,TCF7,TCF7L1,TNFRSF1A,ZNF875
Renal Cell Carcinoma Signaling	0.288	0.148	0	AKT1,GRB2,HIF1A,HRAS,IRS1,MAP2K1,MET,PDGFB,PIK3C2B,RAC1,UBB,UBC
TGF-β Signaling	0.286	0.147	0	BCL2,BMP7,FOXH1,GRB2,HRAS,INHA,MAP2K1,MAP2K4,MAP3K7,PMEPA1,SMAD9,SMURF1,TLX2,ZFYVE9
3-phosphoinositide Biosynthesis	0.285	0.146	1.8	ACP5,ATP1A1,DUSP16,DUSP28,G6PC3,IGBP1,IRS1,MTMR2,NUDT3,NUDT4,PDCD1,PI4K2A,PIK3C2B,PLPP6,PLPP7,PPFIA2,PPFIBP2,PPP1CA,PPP1R13B,PPP1R7,PPP1R8,PPP2R3B,PPP2R5C,PPP2R5D,PPP2R5E,PPP3CA,PPP3CB,PXYLP1,RASA1,SGPP2
Nitric Oxide Signaling in the Cardiovascular System	0.284	0.147	-1.941	AKT1,ARG2,CACNA2D2,CACNA2D4,CACNB2,CALM1 (includes others),CALML5,GUCY2C,HSP90AA1,HSP90AB1,HSP90B1,IRS1,MAP2K1,NOS3,PIK3C2B,PRKCZ,PRKG1
IL-33 Signaling Pathway	0.278	0.145	-2.4	AKT1,AREG,ATF4,CASP8,CREB3L4,FBXL19,FOXP3,GATA3,H2AC18/H2AC19,H2AC20,H2AZ1,H2BC26,IRAK1,IRAK4,IRS1,MAP2K1,MAP2K4,MAP3K7,MAPK10,NFKB1,NFKBIA,NOS3,PIK3C2B,RPS6KB1,TMED1,TPSG1
Neurotransmitter release cycle	0.274	0.15	1.633	CPLX1,GLS,GLS2,PPFIA2,STXBP1,SYN1
Signaling by FGFR1	0.274	0.149	0.378	BRAF,FGF2,FLRT2,GRB2,HRAS,UBB,UBC
Oxytocin in Spinal Neurons Signaling Pathway	0.274	0.152	0.447	GAD1,GNAI3,GUCY2C,PRKG1,SLC39A7
Signal amplification	0.274	0.152	-0.447	GNAI3,GNB3,GNB4,GNG13,GNG3
Noradrenaline and Adrenaline Degradation	0.274	0.152	0.447	ADH5,ADH6,DHRS4,LRTOMT,SMOX
D-myo-inositol (1,4,5)-Trisphosphate Biosynthesis	0.274	0.154	0	PI4K2A,PLCD4,PLCE1,PLCH2
Presynaptic depolarization and calcium channel opening	0.27	0.167	#NUM!	CACNA2D2,CACNB2
NAD biosynthesis II (from tryptophan)	0.27	0.167	#NUM!	KMO,NMNAT3
Choline catabolism	0.265	0.2	#NUM!	BHMT
FasL/ CD95L signaling	0.265	0.2	#NUM!	CASP8
Formation of lateral plate mesoderm	0.265	0.2	#NUM!	SHH
Creatine-phosphate Biosynthesis	0.265	0.2	#NUM!	CKMT2
Pyruvate Fermentation to Lactate	0.265	0.2	#NUM!	LDHA
Superpathway of Serine and Glycine Biosynthesis I	0.265	0.2	#NUM!	SHMT1
Tetrahydrofolate Salvage from 5,10-methenyltetrahydrofolate	0.265	0.2	#NUM!	MTHFD1
CMP-N-acetylneuraminate Biosynthesis I (Eukaryotes)	0.265	0.2	#NUM!	NANS
Myo-inositol Biosynthesis	0.265	0.2	#NUM!	ISYNA1
Arginine Degradation I (Arginase Pathway)	0.265	0.2	#NUM!	ARG2
NAD Biosynthesis III	0.265	0.2	#NUM!	NMNAT3
Glutamate Degradation III (via 4-aminobutyrate)	0.265	0.2	#NUM!	GAD1
Cytoprotection by HMOX1	0.257	0.145	-1.667	COX11,CYCS,MED1,MT-CO1,MT-CO2,MT-CO3,PTK6,RXRA,SMARCD3
NR1H2 and NR1H3-mediated signaling	0.255	0.146	-0.378	FASN,GPS2,NR1H3,PLTP,RXRA,SCD,SREBF1
RNA Polymerase III Transcription	0.254	0.146	0	BRF2,POLR1C,POLR2L,POLR3H,SNAPC2,SSB
PRC2 methylates histones and DNA	0.252	0.147	-0.447	DNMT1,H2AC20,H2BC26,RBBP4,RBBP7
SUMOylation of transcription factors	0.244	0.15	#NUM!	SUMO1,TFAP2A,TP53BP1
Valine Degradation I	0.244	0.15	#NUM!	ALDH6A1,DLD,ECHS1
POU5F1 (OCT4), SOX2, NANOG activate genes related to proliferation	0.235	0.154	#NUM!	EPHA1,FGF2
Azathioprine ADME	0.235	0.154	#NUM!	IMPDH2,SLC29A2
Cholesterol Biosynthesis I	0.235	0.154	#NUM!	CYP51A1,DHCR7
Cholesterol Biosynthesis II (via 24,25-dihydrolanosterol)	0.235	0.154	#NUM!	CYP51A1,DHCR7
Cholesterol Biosynthesis III (via Desmosterol)	0.235	0.154	#NUM!	CYP51A1,DHCR7
Synthesis of Lipoxins (LX)	0.215	0.167	#NUM!	ALOX12
Fructose metabolism	0.215	0.167	#NUM!	KHK
rRNA modification in the mitochondrion	0.215	0.167	#NUM!	MTERF4
NAD Biosynthesis from 2-amino-3-carboxymuconate Semialdehyde	0.215	0.167	#NUM!	NMNAT3
Arginine Biosynthesis IV	0.215	0.167	#NUM!	ASL
Trehalose Degradation II (Trehalase)	0.215	0.167	#NUM!	TREH
NAD Salvage Pathway III	0.215	0.167	#NUM!	NMNAT3
Glycine Cleavage Complex	0.215	0.167	#NUM!	DLD
UDP-N-acetyl-D-glucosamine Biosynthesis II	0.215	0.167	#NUM!	PGM3
Tryptophan Degradation to 2-amino-3-carboxymuconate Semialdehyde	0.215	0.167	#NUM!	KMO
Zymosterol Biosynthesis	0.215	0.167	#NUM!	CYP51A1
Dilated Cardiomyopathy Signaling Pathway	0	0.136	-0.535	ACTB,ACTG1,ADCY3,ADCY7,AKT1,BAD,BCL2,CACNA2D2,CACNA2D4,CACNB2,CAMK1,DAG1,GNAS,ILK,MYH10,MYH7B,MYH9,MYL6,TPM1,TTN
Neurovascular Coupling Signaling Pathway	0	0.119	0.392	APP,CACNA2D2,CACNA2D4,CACNB2,CALM1 (includes others),CALML5,CHRM4,CHRM5,CYP4Z1,ENTPD3,ENTPD5,ENTPD7,GAD1,GRIN1,GRIN2C,GRIN3A,GUCY2C,KCNJ10,KCNMB3,LCAT,NOS3,PRKG1,ROCK1,RYR3,SLC39A7,TRPV4
Oxytocin in Brain Signaling Pathway	0	0.128	0.816	AKT1,ATF4,CACNA2D2,CACNA2D4,CACNB2,CALM1 (includes others),CALML5,CREB3L4,GNAI3,GNAL,GNAO1,GNB3,GNB4,GNG13,GNG3,HRAS,IRS1,KCNJ13,LCAT,MAP2K1,NFKB1,PIK3C2B,PRKCZ,PYCARD,SLC12A5
Pulmonary Healing Signaling Pathway	0	0.137	-0.962	BRAF,CCNB1,CTNNB1,FOXM1,FZD4,FZD6,GRB2,HIF1A,HNF1A,HRAS,IDH2,MAP2K4,MAPK10,MMP19,MMP21,MMP25,MYC,NFKB1,NFKBIA,NOTCH2,PRKCZ,RAC1,SMAD9,TCF7,TCF7L1,TNFRSF1A,WNT2B
Pyroptosis Signaling Pathway	0	0.0769	0.378	CASP8,HMGB1,NAIP,NFKB1,NLRC4,PYCARD,TNFRSF1A
Wound Healing Signaling Pathway	0	0.111	0.577	CERT1,COL16A1,COL18A1,COL4A5,COL5A1,COL5A3,COL6A3,FGF2,FN1,GRB2,HRAS,IFNGR2,IL17D,ITGA3,ITGB1,LAMA5,LAMB1,MAP2K1,MAP2K4,MAP3K14,MAP3K7,MAPK10,NFKB1,NFKBIA,PDGFB,RAC1,TNFRSF1A
ID1 Signaling Pathway	0	0.129	0	ABI1,AKT1,APP,BCL2,BRAF,CDK4,CDKN1A,CHRM5,CHRNA3,CHRND,CTNNB1,FGF2,FN1,HIF1A,HRAS,IRS1,MYC,NFKB1,PARK7,PIK3C2B,REST,SHH,SMAD9,TFAP2A,TNFRSF1A,TYMS
IL-13 Signaling Pathway	0	0.13	0	AGR2,AKT1,ALOX15,CTNNB1,DEFB131A/DEFB131B,FAM120A,IL17RC,IL24,IRS1,MUC5AC,PIK3C2B,ROCK1,SERPINE3
CDX Gastrointestinal Cancer Signaling Pathway	0	0.124	-1.706	AKT1,BMP7,BMP8A,BMP8B,BRAF,CDH17,CTNNB1,FZD4,FZD6,GUCY2C,HNF1A,IL17D,IRS1,MAP2K1,MUC2,NFKB1,PIK3C2B,PNN,RAC1,REL,RELA,TCF7,TCF7L1,WNT2B
Macrophage Classical Activation Signaling Pathway	0	0.108	-0.5	ACO2,CIITA,DLD,HIF1A,IFNGR2,IL17D,IRAK1,IRAK4,IRF1,MAP3K7,MT-CO1,NFKB1,NFKBIA,PDHA1,PKM,RBBP4,RBBP7,RELA,YY1
Multiple Sclerosis Signaling Pathway	0	0.144	1.976	BRAF,CAPN1,CAPN2,CAPN7,CASP8,GRIN1,GRIN2C,GRIN3A,HLA-A,HLA-F,IFNGR2,IL17D,IL17RC,IRF1,MBP,MGAT1,NCOA3,NFKB1,NR1H3,PARP1,PARP10,PARP15,PARP2,PARP8,PYCARD,RBBP4,RBBP7,RNF213,TIPARP,TNFRSF1A,YY1
Pathogen Induced Cytokine Storm Signaling Pathway	0	0.085	2.191	AP3B1,CASP8,CERT1,CGAS,CIITA,COL16A1,COL18A1,COL4A5,COL5A1,COL5A3,COL6A3,IFNGR2,IL12RB1,IL17D,IRF1,LYST,MAPK10,MAPK15,MYC,NFKB1,NLRC4,NOD1,PYCARD,RIPK1,RORC,RYR3,STING1,STXBP2,TNFRSF10B,TNFRSF1A
Role of Chondrocytes in Rheumatoid Arthritis Signaling Pathway	0	0.13	0	CAPN2,CASP8,FN1,IL17RC,IRAK1,IRAK4,ITGB1,MAP2K4,MAP3K7,MMP19,MMP21,MMP25,NFKB1,PPP3CA,PPP3CB,PYCARD,RIPK1,TNFRSF1A
Role of Osteoblasts in Rheumatoid Arthritis Signaling Pathway	0	0.103	-0.853	AKT1,BCL2,BMP7,CSNK1D,CTNNB1,CTSB,CTSD,CTSH,CTSW,CTSZ,FZD4,FZD6,HNF1A,IL17D,IRS1,MMP19,MMP21,MMP25,PIK3C2B,SMAD9,SMURF1,TCF7,TCF7L1,WNT2B
IL-10 Signaling	0	0.119	-0.471	AKT1,ARG2,ATF4,BCL2,CDKN1A,CREB3L4,HIF1A,HLA-A,HLA-F,IFNGR2,MAP2K4,MAP3K14,MAP3K7,NFKB1,NFKBIA,PKM,REL,RELA
Macrophage Alternative Activation Signaling Pathway	0	0.122	-1.279	ACADM,ALOX15,ATF4,CIITA,CREB3L4,GRB2,H3-3A/H3-3B,H3C14,IRS1,LLGL1,MYC,NFKB1,NFKBIA,NR1H3,PIK3C2B,REL,RELA,RPS6KB1,RXRA,SCARB1,SREBF1,ZC3H12A
S100 Family Signaling Pathway	0	0.116	0.759	ACKR4,ADGRA2,ADGRF3,ADGRV1,AGER,AKT1,ANXA2,APP,AREG,ATF4,ATP5F1A,ATP5F1B,ATP5F1C,ATP5F1E,BCL2,BDNF,BRAF,CACNA2D2,CACNA2D4,CACNB2,CACYBP,CALM1 (includes others),CALML5,CCR10,CDKN1A,CHRM4,CHRM5,CREB3L4,CRHR2,CTNNB1,CTSD,DRD1,ERBB2,EZR,FCGR1A,FZD4,FZD6,GNRHR,GPR132,GPR137,GPR37L1,GPR39,GPR68,GPR75,GPRC5A,GRM6,GRM7,HIF1A,HNF1A,ILK,IRAK1,IRAK4,IRS1,MAP2K1,MAP2K4,MAP3K7,MAPK10,MAPK15,MC1R,MMP19,MMP21,M…
Fc Epsilon RI Signaling	0	0.1	0	AKT1,GRB2,HRAS,IRS1,MAP2K1,MAP2K4,MAPK10,PDPK1,PIK3C2B,PRKCZ,RAC1,VAV3
Synaptic Long Term Depression	0	0.135	1.043	CACNA2D2,CACNA2D4,CACNB2,GAD1,GNAI3,GNAL,GNAO1,GNAS,GRM6,GRM7,GUCY2C,HRAS,LCAT,MAP2K1,NOS3,PLCD4,PLCE1,PLCH2,PPP2R3B,PPP2R5C,PPP2R5D,PPP2R5E,PRKCZ,PRKG1,RYR3,SLC39A7
NOD1/2 Signaling Pathway	0	0.12	0.218	HSP90AA1,HSP90AB1,HSP90B1,HSPA5,HSPA8,IL17D,MAP2K1,MAP2K4,MAP3K14,MAP3K7,MAPK10,MAVS,NFKB1,NFKBIA,NOD1,PYCARD,RAC1,RELA,RNF31,SHARPIN,SLC15A3
Activin Inhibin Signaling Pathway	0	0.129	0.392	AKT1,CDKN1A,COL18A1,COL5A3,CTNNB1,EPOR,FOSL1,FOXP3,HNF1A,INHA,IRS1,LIMK1,MAP2K1,MAP2K4,MAP3K7,MAPK10,MAPK15,NFKB1,NFKBIA,PAX9,PIK3C2B,PMEPA1,ROCK1,SMAD9,TCF7,TCF7L1,TNFRSF1A
DHCR24 Signaling Pathway	0	0.144	2.065	AKT1,APP,BACE1,CYP51A1,DHCR7,GGA3,HRAS,IRS1,LCAT,NFKB1,NR1H3,PDGFB,PDZK1,PIK3C2B,PLTP,PRKCZ,REST,RXRA,SCARB1,SREBF1
Adrenergic Receptor Signaling Pathway (Enhanced)	0	0.0933	0.471	ADCY3,ADCY7,ATP6V1C2,BDNF,CACNA2D2,CACNA2D4,CACNB2,DBH,GNAI3,GNAL,GNAO1,GNAS,IL17D,PLCD4,PLCE1,PLCH2,PRKCZ,SMOX
Glutaminergic Receptor Signaling Pathway (Enhanced)	0	0.141	0.603	ADCY3,ADCY7,AGK,AKT1,ATF4,BAD,BDNF,CACNA2D2,CACNA2D4,CACNB2,CALM1 (includes others),CALML5,CREB3L4,DGKE,DGKQ,EIF4E,FMR1,GLS,GNAI3,GNAL,GNAO1,GNAS,GOT2,GPLD1,GRIN1,GRIN2C,GRIN3A,GRM6,GRM7,IRS1,LCAT,NAPEPLD,NFKB1,PIK3C2B,PLCD4,PLCE1,PLCH2,PLD6,PPP3CA,PPP3CB,PRKCZ,RPS6KB1,SLC38A4,STX16,VTI1B
Cachexia Signaling Pathway	0	0.143	-1.697	ADCY3,ADCY7,AKT1,BCL2,CAPN1,CAPN2,CAPN7,CASP8,EIF1,EIF2B1,EIF2B4,EIF2S3,FBXO21,GDF11,GNAS,GSK3A,HMGB1,HSP90AA1,HSP90AB1,HSP90B1,HSPA5,HSPA8,IFNGR2,IL17D,IRS1,MAP2K4,MAPK10,NFKB1,PIK3C2B,PRKCZ,PSMA3,PSMA4,PSMA5,PSMB10,PSMB4,PSMB7,PSMC1,PSMC2,PSMC3,PSMD1,PSMD11,PSMD13,PSMD14,PSMD4,PSMD6,PSMD7,PSME2,PSMF1,TNFRSF1A,XBP1
ISGylation Signaling Pathway	0	0.122	0.577	ARIH1,HIF1A,IRF1,ITGA2,ITGA3,ITGB1,MAP2K4,MAP3K7,MAPK10,NFKB1,SQSTM1,STING1
NFKBIE Signaling Pathway	0	0.0391	-0.378	MAP3K7,NFKB1,NFKBIA,REL,RELA,RIPK1,TNFRSF1A
Orexin Signaling Pathway	0	0.0979	-0.853	ADCY3,ADCY7,AKT1,ATP6V1C2,CACNA2D2,CACNA2D4,CACNB2,CALM1 (includes others),CALML5,GNAS,GNB3,GNB4,GNG13,GNG3,HIF1A,IRS1,NFKB1,PIK3C2B,PLCD4,PLCE1,PLCH2,PRKCZ,SMAD9
LPS/IL-1 Mediated Inhibition of RXR Function	0	0.103	-1.508	ABCB9,ACSBG1,ACSBG2,ACSL5,ALDH18A1,ALDH6A1,CYP2A6 (includes others),CYP2D6,ECSIT,GSTO1,IRAK1,MAP2K4,MAP3K7,MGST2,NR1H3,PLTP,RXRA,SCARB1,SLC27A1,SLC27A5,SMOX,SOD3,SREBF1,TNFRSF1A
PI3K Cascade	0	0.122	0.447	FGF2,GAB2,GRB2,IRS1,PDPK1
Signaling by Insulin receptor	0	0.093	0	ATP6V1C2,GRB2,HRAS,IRS1
G alpha (i) signalling events	0	0.0988	-0.408	ADCY3,ADCY7,APP,CCR10,CHRM4,CXCR5,GNAI3,GNAS,GNB3,GNB4,GNG13,GNG3,GPR37L1,GPSM2,GRM6,GRM7,HEBP1,NPY5R,OPN3,PMCH,PSAP,RGS11,RGS20,SSTR2
Neurotransmitter clearance	0	0.1	#NUM!	LRTOMT
RAF-independent MAPK1/3 activation	0	0.087	#NUM!	DUSP16,MAP2K1
Effects of PIP2 hydrolysis	0	0.0741	#NUM!	DGKE,DGKQ
GPVI-mediated activation cascade	0	0.143	0.447	MPIG6B,PDPK1,PRKCZ,RAC1,VAV3
Prolactin receptor signaling	0	0.143	#NUM!	CUL1,SH2B1
Signaling by NODAL	0	0.0476	#NUM!	FOXH1
Fertilization	0	0.0833	#NUM!	ADAM21,HVCN1
Signaling by ERBB4	0	0.103	-0.816	APH1A,GRB2,HRAS,STMN1,UBB,UBC
Potassium Channels	0	0.119	1.155	GNB3,GNB4,GNG13,GNG3,KCNAB1,KCNB1,KCNC1,KCNH8,KCNJ10,KCNMB3,KCNQ1,KCNS2
BMAL1:CLOCK,NPAS2 activates circadian gene expression	0	0.111	#NUM!	MED1,RXRA,SMARCD3
Formation of Fibrin Clot (Clotting Cascade)	0	0.0513	#NUM!	F12,SERPINA5
Collagen degradation	0	0.131	0.707	COL16A1,COL18A1,COL4A5,COL5A1,COL5A3,COL6A3,CTSB,PHYKPL
Degradation of the extracellular matrix	0	0.0909	1.633	BCAN,CAPN1,FN1,LAMA5,LAMB1,MMP19
Defensins	0	0.1	#NUM!	DEFB131A/DEFB131B,PRSS3
Antimicrobial peptides	0	0.0909	#NUM!	ATP7A,PDZD11,PRSS3
Glycerophospholipid biosynthesis	0	0.133	1.941	AGK,AGPAT1,AGPAT4,CEPT1,ETNK2,GPAT2,LPCAT1,LPCAT3,MBOAT7,OSBPL10,PLD6,PTDSS1,TAFAZZIN
PI Metabolism	0	0.0976	2.121	MTMR2,PI4K2A,PIK3C2B,PIP4P1,PNPLA7,RUFY1,TNFAIP8L1,TNFAIP8L2
DAG and IP3 signaling	0	0.122	-2.236	ADCY3,ADCY7,CALM1 (includes others),GRK2,KPNA2
Signaling by Activin	0	0.0667	#NUM!	FOXH1
Phase II - Conjugation of compounds	0	0.0492	#NUM!	MAT2A,SLC26A1,UGT2A3
Elastic fibre formation	0	0.114	-0.447	BMP7,FN1,ITGB1,LOXL3,MFAP4
Activation of Matrix Metalloproteinases	0	0.0606	#NUM!	COL18A1,MMP25
Glycosaminoglycan metabolism	0	0.125	1.265	B3GAT2,B3GNT4,B4GALT2,BCAN,CSPG4,DSE,PRELP,SDC4,SLC26A1,STAB2
Macroautophagy	0	0.138	0.333	ATG10,ATG101,ATG14,ATG7,ATG9B,LAMTOR5,RHEB,TSC2,WIPI1
Collagen biosynthesis and modifying enzymes	0	0.134	0.333	COL16A1,COL18A1,COL4A5,COL5A1,COL5A3,COL6A3,PLOD1,PLOD3,PPIB
Toll-like Receptor Cascades	0	0.0323	#NUM!	EEA1
MyD88-independent TLR4 cascade	0	0.135	-0.447	CASP8,MAP3K7,RIPK1,UBB,UBC
Complement cascade	0	0.00758	#NUM!	MASP2
Acetylcholine binding and downstream events	0	0.143	#NUM!	CHRNA3,CHRND
Regulation of beta-cell development	0	0.05	#NUM!	AKT1,HNF1A
Signaling by NTRK1 (TRKA)	0	0.111	-0.333	AP2A1,AP2M1,BRAF,CRKL,GRB2,HRAS,IRS1,MAP2K1,PPP2R5D
Metabolism of porphyrins	0	0.087	#NUM!	ABCG2,UROD
Pre-NOTCH Expression and Processing	0	0.0676	0.447	H2AC20,H2BC26,NOTCH2,POFUT1,TMED2
Metabolism of steroid hormones	0	0.0571	#NUM!	CYP19A1,HSD17B1
Vitamin D (calciferol) metabolism	0	0.0833	#NUM!	LGMN
Nicotinate metabolism	0	0.111	#NUM!	CYP8B1,NMNAT3
Signaling by NOTCH1	0	0.145	-2.714	APH1A,CUL1,DTX1,HDAC11,HDAC2,HIF1A,JAG2,MYC,NUMB,UBB,UBC
Immunoregulatory interactions between a Lymphoid and a non-Lymphoid cell	0	0.0597	1.732	CD160,CD8A,FCGR1A,HCST,HLA-A,HLA-F,ITGA2,ITGA3,ITGB1,ITGB7,RAET1E,SH2D1B
Carnitine metabolism	0	0.0714	#NUM!	RXRA
Signaling by BMP	0	0.115	#NUM!	SMAD9,SMURF1,ZFYVE16
Assembly of collagen fibrils and other multimeric structures	0	0.131	1.414	COL18A1,COL4A5,COL5A1,COL5A3,COL6A3,CTSB,LOXL3,PXDN
Metabolism of Angiotensinogen to Angiotensins	0	0.111	#NUM!	CTSD,CTSZ
Cell surface interactions at the vascular wall	0	0.0628	0.832	ANGPT2,FN1,GAS6,GLG1,GRB2,HRAS,ITGA2,ITGA3,ITGB1,SDC4,SLC16A3,SLC16A8,TNFRSF10B
Fcgamma receptor (FCGR) dependent phagocytosis	0	0.103	-1.5	ABI1,ABI2,ACTB,ACTG1,ACTR2,BRK1,CYFIP1,ELMO2,FCGR1A,GRB2,HSP90AA1,HSP90AB1,LIMK1,MYH9,RAC1,VAV3
YAP1- and WWTR1 (TAZ)-stimulated gene expression	0	0.0714	#NUM!	NPPA
Generic Transcription Pathway	0	0.129	3.266	ESRRA,HDAC11,HDAC2,MED1,MED12,MED13,MED14,MED16,MED26,NOTCH2,NR1D1,NR1H3,NR2C2,RARG,RORA,RORC,RXRA,TRIM28,ZFP69,ZNF124,ZNF135,ZNF205,ZNF213,ZNF224,ZNF227,ZNF3,ZNF324,ZNF337,ZNF350,ZNF354C,ZNF394,ZNF473,ZNF500,ZNF506,ZNF529,ZNF546,ZNF562,ZNF565,ZNF566,ZNF569,ZNF571,ZNF586,ZNF620,ZNF664,ZNF671,ZNF689,ZNF703,ZNF707,ZNF749,ZNF75D,ZNF764,ZNF771,ZNF778,ZNF875
Peptide hormone biosynthesis	0	0.0909	#NUM!	INHA
Arachidonic acid metabolism	0	0.0909	0	ALOX12,ALOX15,GPX2,GPX4
Integrin cell surface interactions	0	0.141	0.577	COL16A1,COL18A1,COL4A5,COL5A1,COL5A3,COL6A3,FN1,ITGA2,ITGA3,ITGAE,ITGB1,ITGB7
Abacavir ADME	0	0.111	#NUM!	ABCG2
Synthesis of Prostaglandins (PG) and Thromboxanes (TX)	0	0.133	#NUM!	CYP8B1,PTGES3
DAP12 interactions	0	0.1	0	GRB2,HRAS,RAC1,VAV3
Binding and Uptake of Ligands by Scavenger Receptors	0	0.0721	-0.707	CALR,HP,HSP90AA1,HSP90B1,HSPH1,SCARB1,STAB1,STAB2
Transcriptional activity of SMAD2/SMAD3:SMAD4 heterotrimer	0	0.143	-1.89	CCNK,E2F5,MYC,PARP1,UBB,UBC,YBX1
Oxidative Stress Induced Senescence	0	0.129	-0.302	CDK4,E2F2,H2AC20,H2BC26,MAP2K4,MAPK10,PHC1,RBBP4,RBBP7,UBB,UBC
Oncogene Induced Senescence	0	0.118	#NUM!	CDK4,E2F2,UBB,UBC
Insulin processing	0	0.04	#NUM!	EXOC7
WNT ligand biogenesis and trafficking	0	0.08	#NUM!	VPS29,WNT2B
Detoxification of Reactive Oxygen Species	0	0.139	-0.447	ATP7A,CYCS,GPX2,PRDX5,SOD3
Class A/1 (Rhodopsin-like receptors)	0	0.0795	1.633	ACKR4,APP,CCR10,CHRM4,CHRM5,CXCR5,DRD1,ECE1,GHRL,GNRHR,GPR132,GPR37L1,GPR39,GPR68,HEBP1,MC1R,NPY5R,NTSR2,PMCH,PSAP,QRFP,SSTR2,TACR1,UTS2
Class B/2 (Secretin family receptors)	0	0.109	0	CRHR2,FZD4,FZD6,GNAS,GNB3,GNB4,GNG13,GNG3,SHH,WNT2B
Netrin-1 signaling	0	0.14	0.378	ABLIM2,EZR,NEO1,RAC1,RGMB,SIAH1,UNC5C
Energy dependent regulation of mTOR by LKB1-AMPK	0	0.138	1	LAMTOR5,RHEB,STRADB,TSC2
Regulation of Insulin-like Growth Factor (IGF) transport and uptake by IGFBPs	0	0.138	0.243	ANO8,APP,CALU,CP,DNAJC3,FAM20A,FN1,GAS6,HSP90B1,IGFBP7,KTN1,LAMB1,MSLN,MXRA8,PAPPA,PDIA6,SERPINA10
Olfactory Signaling Pathway	0	0.125	-0.447	ADCY3,GNAL,GNG13,OR2A1/OR2A42,OR7C1
Costimulation by the CD28 family	0	0.128	-1.265	AKT1,CSK,GRB2,MAP3K14,PDCD1,PDPK1,PPP2R5C,PPP2R5D,PPP2R5E,RAC1
Receptor-type tyrosine-protein phosphatases	0	0.105	#NUM!	PPFIA2,PPFIBP2
Glyoxylate metabolism and glycine degradation	0	0.143	0	DLD,GOT2,PDHA1,PXMP2
Signal regulatory protein family interactions	0	0.0625	#NUM!	GRB2
Glutamate binding, activation of AMPA receptors and synaptic plasticity	0	0.0938	#NUM!	AP2A1,AP2M1,GRIP2
SUMOylation of intracellular receptors	0	0.143	1	NR1H3,RORA,RXRA,SUMO1
G alpha (q) signalling events	0	0.101	1.213	APP,CHRM5,GHRL,GNB3,GNB4,GNG13,GNG3,GNRHR,GPR132,GPR39,GPR68,GRK2,NTSR2,PMCH,QRFP,TACR1,UTS2
G alpha (s) signalling events	0	0.106	-0.535	ADCY3,ADCY7,CRHR2,DRD1,GNAI3,GNAS,GNB3,GNB4,GNG13,GNG3,GPR39,GRK2,MC1R,PDE7A
Class C/3 (Metabotropic glutamate/pheromone receptors)	0	0.0667	#NUM!	GRM6,GRM7
Transport of bile salts and organic acids, metal ions and amine compounds	0	0.123	1.265	CP,SLC13A4,SLC16A3,SLC16A8,SLC22A4,SLC39A1,SLC39A4,SLC39A5,SLC39A7,SLC6A14
SIRT1 negatively regulates rRNA expression	0	0.107	#NUM!	H2AC20,H2BC26,TAF1C
ERCC6 (CSB) and EHMT2 (G9a) positively regulate rRNA expression	0	0.139	-0.447	H2AC20,H2BC26,HDAC2,RBBP4,RBBP7
GP1b-IX-V activation signalling	0	0.0833	#NUM!	FLNA
Cell junction organization	0	0.143	0.277	ACTB,ACTG1,CDH15,CDH17,CDH8,CTNNA1,CTNNB1,FLNA,ILK,ITGB1,JUP,PALS1,PXN
Interleukin-12 family signaling	0	0.05	#NUM!	IL12RB1
Other interleukin signaling	0	0.125	#NUM!	IL16,STXBP2,TXLNA
MAPK targets/ Nuclear events mediated by MAP kinases	0	0.0909	#NUM!	MAP2K4,MAPK10,PPP2R5D
Interleukin-2 family signaling	0	0.0435	#NUM!	GAB2,GRB2
Thrombin signalling through proteinase activated receptors (PARs)	0	0.125	0	GNB3,GNB4,GNG13,GNG3
Interconversion of nucleotide di- and triphosphates	0	0.0909	#NUM!	DTYMK,GLRX
Interleukin-3, Interleukin-5 and GM-CSF signaling	0	0.0909	-0.447	CRKL,GAB2,GRB2,UBB,UBC
Miscellaneous transport and binding events	0	0.115	#NUM!	ANKH,CTNS,LRRC8E
DNA methylation	0	0.12	#NUM!	DNMT1,H2AC20,H2BC26
Signaling by Retinoic Acid	0	0.136	0	CRABP2,DHRS4,DLD,PDHA1,RARG,RXRA
Cardiac conduction	0	0.0938	1	ASPH,ATP1A1,CACNA2D2,CACNB2,CALM1 (includes others),DMPK,KCNE2,KCNK15,KCNQ1,NPPA,RANGRF,RYR3
Pyroptosis	0	0.111	#NUM!	CYCS,HMGB1,IRF1
Activated PKN1 stimulates transcription of AR regulated genes KLK2 and KLK3	0	0.111	#NUM!	H2AC20,H2BC26,PKN1
RHO GTPases Activate NADPH Oxidases	0	0.136	#NUM!	NOXO1,PRKCZ,RAC1
TNFs bind their physiological receptors	0	0.103	#NUM!	CD27,TNFRSF1A,TNFRSF25
LGI-ADAM interactions	0	0.0714	#NUM!	LGI2
Regulation of TLR by endogenous ligand	0	0.0952	#NUM!	HMGB1,S100A1
Cargo concentration in the ER	0	0.118	-2	AREG,CTSZ,SEC23B,TMED2
Interleukin-6 family signaling	0	0.0417	#NUM!	OSMR
Interleukin-10 signaling	0	0.0222	#NUM!	TNFRSF1A
TP53 Regulates Transcription of Cell Cycle Genes	0	0.122	-2.449	CCNA2,CCNB1,CCNE2,CDKN1A,NPM1,PRMT1
Neurexins and neuroligins	0	0.105	0.816	BEGAIN,DBNL,GRIN1,GRIN2C,SHARPIN,STXBP1
Regulation of TP53 Activity through Association with Co-factors	0	0.143	#NUM!	AKT1,PPP1R13B
Keratinization	0	0.112	0.775	CAPN1,CDSN,DSG1,DSP,JUP,KRT10,KRT18,KRT19,KRT24,KRT7,KRT8,KRT80,KRT81,KRT86,PPL
Activation of the pre-replicative complex	0	0.121	-2	CDC7,MCM3,POLE,POLE3
Urea cycle	0	0.111	#NUM!	ARG2
Histidine catabolism	0	0.125	#NUM!	CARNS1
Tryptophan catabolism	0	0.0833	#NUM!	KMO
mRNA Capping	0	0.138	-1	ERCC2,NCBP2,POLR2A,POLR2L
Ketone body metabolism	0	0.1	#NUM!	ACSS3
Platelet Adhesion to exposed collagen	0	0.133	#NUM!	ITGA2,ITGB1
Interferon gamma signaling	0	0.108	1.265	CIITA,FCGR1A,HLA-A,HLA-F,IFNGR2,IRF1,SUMO1,TRIM14,TRIM17,TRIM31
Gastrin-CREB signalling pathway via PKC and MAPK	0	0.111	#NUM!	GRB2,HRAS
Synaptic adhesion-like molecules	0	0.0952	#NUM!	GRIN1,GRIN2C
Butyrophilin (BTN) family interactions	0	0.111	#NUM!	PPL
Protein ubiquitination	0	0.1	#NUM!	UBB,UBC,USP7
RET signaling	0	0.1	0	DOK4,GAB2,GRB2,PSPN
Transcriptional Regulation by VENTX	0	0.125	-1.342	ANAPC11,CDC23,CTNNB1,NFKB1,RELA
Interleukin-20 family signaling	0	0.04	#NUM!	IL24
RAB geranylgeranylation	0	0.141	0.333	RAB11A,RAB11B,RAB1B,RAB2A,RAB31,RAB37,RAB42,RAB5B,RAB6B
RAB GEFs exchange GTP for GDP on RABs	0	0.112	0	AKT1,DENND2A,DENND4A,RAB1B,RAB31,RAB5B,RAB6B,RABGEF1,RIC1,YWHAE
RUNX1 and FOXP3 control the development of regulatory T lymphocytes (Tregs)	0	0.1	#NUM!	FOXP3
Transcriptional regulation by RUNX2	0	0.12	-0.816	AKT1,CCNB1,CDK4,CDKN1A,LGALS3,SATB2
Regulation of RUNX1 Expression and Activity	0	0.0476	#NUM!	H19
Digestion	0	0.105	#NUM!	GUCY2C,TREH
RUNX1 regulates megakaryocyte differentiation and platelet function	0	0.0877	#NUM!	H2AC20,H2BC26,KMT2A,KMT2C,PRMT1
Collagen chain trimerization	0	0.136	0.816	COL16A1,COL18A1,COL4A5,COL5A1,COL5A3,COL6A3
Processing of SMDT1	0	0.0769	#NUM!	PMPCB
Nucleotide catabolism	0	0.1	#NUM!	ENTPD3,ENTPD5,ENTPD7
Triglyceride metabolism	0	0.0588	#NUM!	PLIN3,PPP1CA
Interleukin-15 signaling	0	0.143	#NUM!	GAB2,GRB2
OAS antiviral response	0	0.111	#NUM!	FLNA
Transcriptional Regulation by MECP2	0	0.111	1.342	BDNF,CALM1 (includes others),GAD1,GPS2,HDAC2,IRAK1,MET
NGF-stimulated transcription	0	0.0513	#NUM!	FOSL1,REST
Interferon alpha/beta signaling	0	0.0769	0.447	HLA-A,HLA-F,IRF1,KPNA1,KPNB1
Meiotic recombination	0	0.13	0.816	ATM,CDK4,H2AC20,H2BC26,PSMC3IP,RAD51C
FOXO-mediated transcription	0	0.105	#NUM!	AKT1,YWHAG
FOXO-mediated transcription of cell death genes	0	0.125	#NUM!	NFYC,PINK1
FOXO-mediated transcription of oxidative stress, metabolic and neuronal genes	0	0.1	#NUM!	ATXN3,HDAC2,SREBF1
FOXO-mediated transcription of cell cycle genes	0	0.0588	#NUM!	CDKN1A
Transcriptional Regulation by NPAS4	0	0.0571	#NUM!	BDNF,REST
Signaling by CSF1 (M-CSF) in myeloid cells	0	0.129	-1	GAB2,GRB2,UBB,UBC
Miro GTPase Cycle	0	0.125	#NUM!	MYO19
Sensory perception of taste	0	0.0789	#NUM!	CALHM1,GNB3,GNG13
Aspirin ADME	0	0.0714	#NUM!	CYP2D6
Expression and translocation of olfactory receptors	0	0.0181	#NUM!	OR2A1/OR2A42,OR2I1P,OR7C1
Retinoid metabolism and transport	0	0.0682	#NUM!	LRP8,RETSAT,SDC4
Formation of paraxial mesoderm	0	0.0455	#NUM!	CTNNB1
NFE2L2 regulating anti-oxidant/detoxification enzymes	0	0.0526	#NUM!	ATF4
NFE2L2 regulates pentose phosphate pathway genes	0	0.125	#NUM!	TKT
Growth hormone receptor signaling	0	0.13	#NUM!	IRS1,SH2B1,SOCS2
Ion channel transport	0	0.11	1.414	ANO4,ANO8,ANO9,ASPH,ATP1A1,ATP2C2,ATP6V1C2,ATP7A,ATP8B1,ATP9A,BEST1,CALM1 (includes others),PDZD11,RIPK1,RYR3,TRPV4,TTYH1,UBB,UBC,WNK1
Coagulation System	0	0.0571	#NUM!	F12,SERPINA5
Formation of definitive endoderm	0	0.0667	#NUM!	CTNNB1
Acute Phase Response Signaling	0	0.141	-0.209	AKT1,CP,CRABP2,ECSIT,FN1,GRB2,HNF1A,HNRNPK,HP,HRAS,IRAK1,ITIH3,MAP2K1,MAP2K4,MAP3K14,MAP3K7,NFKB1,NFKBIA,NOLC1,OSMR,PDPK1,REL,RELA,RIPK1,SOCS2,TNFRSF1A
Hepatic Cholestasis	0	0.125	-2.117	ADCY3,ADCY7,AKT1,ATP8B1,CALM1 (includes others),CALML5,CYP8B1,HNF1A,HSD3B7,IL17D,IRAK1,IRAK4,MAP2K1,MAP2K4,MAP3K7,MAPK10,NFATC3,NFKB1,NFKBIA,NR1H3,PPP3CA,PPP3CB,PRKCZ,REL,RELA,RXRA,TNFRSF1A
LXR/RXR Activation	0	0.115	1.414	ARG2,CYP51A1,ECHS1,FASN,LCAT,NFKB1,NR1H3,PLTP,REL,RELA,RXRA,SCD,SREBF1,TNFRSF1A
Hepatic Fibrosis / Hepatic Stellate Cell Activation	0	0.115	#NUM!	BCL2,CERT1,COL16A1,COL18A1,COL4A5,COL5A1,COL5A3,COL6A3,ECE1,FGF2,FN1,IFNGR2,MET,MYH10,MYH7B,MYH9,MYL6,NFKB1,PDGFB,REL,RELA,TNFRSF1A
Autism Signaling Pathway	0	0.142	2.03	AKT1,ALDH18A1,ALDH6A1,BDNF,BRAF,CACNA2D2,CACNA2D4,CACNB2,CHD8,CTNNB1,CYFIP1,DHCR7,DLD,EIF4E,FMR1,FZD4,FZD6,GRIN1,GRIN2C,GRIN3A,GRM6,GRM7,HLA-A,HLA-F,HNF1A,HRAS,IL17D,IRS1,MAP2K1,MET,MTHFR,PCCA,PIK3C2B,RARG,RHEB,RPS6,RPS6KB1,RXRA,SHH,TCF7,TCF7L1,TSC2,WNT2B
CGAS-STING Signaling Pathway	0	0.0896	0.577	ATP6V1C2,CDKN1A,CGAS,IL17D,IRF1,MAP3K7,NFKB1,NFKBIA,PYCARD,RELA,STING1,TFAM
NAFLD Signaling Pathway	0	0.127	-0.756	AKT1,ATF4,CASP8,CTSB,FASN,G6PC3,GSK3A,IL17D,IRS1,LPCAT1,MAP2K4,MAP3K7,MAPK10,MBOAT7,NFKB1,NR1H3,PIK3C2B,PPP2R3B,PPP2R5C,PPP2R5D,PPP2R5E,PYCARD,SCD,SOCS2,SREBF1,TNFRSF10B,TNFRSF1A,XBP1
Pancreatic Secretion Signaling Pathway	0	0.102	-1.4	ADCY3,ADCY7,AKT1,ARHGEF5,DIAPH1,GNAS,IRS1,PIK3C2B,PLCD4,PLCE1,PLCH2,PPP1CA,PPP1R7,PRKCZ,RAC1,RAPGEF3,ROCK1,RPS6KB1,RYR3,SLC9A3,STX16,STXBP1,STXBP2,VTI1B,WNK1
ROBO SLIT Signaling Pathway	0	0.0873	1.508	ACTR2,AKT1,APP,CABLES1,CDKN1A,CNTNAP1,CTNNB1,MYL12B,PAX9,RAC1,SRGAP2
VDR/RXR Activation	0	0.0921	0	CDKN1A,MED1,NCOA3,PRKCZ,RXRA,SEMA3B,YY1
FXR/RXR Activation	0	0.111	0.447	AKT1,CASP8,CYP19A1,CYP8B1,FASN,G6PC3,GSTO1,HMGB1,HNF1A,IL17D,MAP2K4,MAPK10,MGST2,NFKB1,NR1H3,PLTP,RXRA,SCARB1,SLC27A5,SREBF1
PXR/RXR Activation	0	0.0938	-0.816	ABCB9,AKT1,CYP2A6 (includes others),RELA,RXRA,SCD
Regulation of Actin-based Motility by Rho	0	0.143	-2.496	ACTB,ACTR2,GSN,ITGA2,ITGA3,ITGAE,ITGB1,ITGB7,LIMK1,MYL12B,MYL6,MYLK,PFN1,RAC1,RND3,ROCK1
RAR Activation	0	0.123	-0.849	ACTB,ADCY3,ADCY7,AKT1,ATF4,BRD7,CDKN1A,CRABP2,CREB3L4,CSK,ERCC2,FICD,HIF1A,HOXB1,HOXB3,HSD17B6,IL17D,IRS1,LAMB1,MAP2K1,MAP2K4,MAPK10,MED1,NAPEPLD,NFKB1,NR2F2,NRIP2,PARP1,PDE6B,PDE6D,PDE7A,PDPK1,PIK3C2B,PLD6,PRMT1,RAC1,RARG,RDH12,REL,RELA,RND3,RORC,RPL7A,RXRA,SMARCA4,SMARCB1,SMARCD2,SMARCD3,SMPDL3A,SRA1,TNIP1
Erythropoietin Signaling Pathway	0	0.121	-0.229	AKT1,APAF1,BAD,CTNNB1,EPOR,GRB2,HIF1A,HRAS,IL17D,IRS1,MAP2K1,NFKB1,NFKBIA,NOS3,PDPK1,PIK3C2B,PRKCZ,RAC1,REL,RELA,RPS6KB1
IL-12 Signaling and Production in Macrophages	0	0.12	0	AKT1,ALOX12,ALOX15,CALM1 (includes others),CALML5,COL18A1,COL5A3,FCGR1A,GATA3,H3-3A/H3-3B,H3C14,IL12RB1,IRF1,IRS1,MAP2K1,NFATC3,NFKB1,PIK3C2B,PRKCZ,PRKDC,RAC1,REL,RELA,RXRA,TNIP2,XRCC5,XRCC6
Role of Pattern Recognition Receptors in Recognition of Bacteria and Viruses	0	0.0789	0.632	IL17D,IRS1,MAP2K4,MAPK10,MAVS,NFKB1,NLRC4,NOD1,PIK3C2B,PRKCZ,REL,RELA
TREM1 Signaling	0	0.13	-1	AKT1,CIITA,GRB2,IRAK1,ITGB1,NFKB1,NLRC4,NOD1,REL,RELA
MIF Regulation of Innate Immunity	0	0.136	-0.447	MAP2K4,MAPK10,NFKB1,NFKBIA,REL,RELA
Role of NFAT in Regulation of the Immune Response	0	0.0681	-0.853	AKT1,CALM1 (includes others),CALML5,CSNK1D,FCGR1A,GNAI3,GNAL,GNAO1,GNAS,GNB3,GNB4,GNG13,GNG3,GRB2,GSK3A,HLA-A,HRAS,IPO5,IRS1,KPNA1,KPNA2,KPNB1,MAP2K1,NFATC3,NFKB1,NFKBIA,PIK3C2B,PPP3CA,PPP3CB,RCAN3,REL,RELA
FcγRIIB Signaling in B Lymphocytes	0	0.0458	0	AKT1,CACNA2D2,CACNA2D4,CACNB2,GRB2,HRAS,IRS1,MAP2K4,MAPK10,PDPK1,PIK3C2B
CCR5 Signaling in Macrophages	0	0.0705	-1.89	CACNA2D2,CACNA2D4,CACNB2,CALM1 (includes others),CALML5,GNAI3,GNAL,GNAO1,GNAS,GNB3,GNB4,GNG13,GNG3,MAP2K4,MAPK10,PRKCZ
IL-22 Signaling	0	0.125	#NUM!	AKT1,MAP2K4,MAPK10
Calcium-induced T Lymphocyte Apoptosis	0	0.043	-1.134	CALM1 (includes others),CALML5,CAPN2,HDAC2,HLA-A,PPP3CA,PPP3CB,PRKCZ
Cytotoxic T Lymphocyte-mediated Apoptosis of Target Cells	0	0.0387	0	APAF1,BCL2,CASP8,CYCS,HLA-A,HLA-F
IL-17 Signaling	0	0.115	0	AKT1,DEFB131A/DEFB131B,HRAS,HSP90AA1,HSP90AB1,HSP90B1,IL17D,IL17RC,IL17RE,IRS1,MAP2K4,MAP3K14,MAP3K7,MAPK10,MUC5AC,MUC5B,NFKB1,PIK3C2B,RELA
Airway Pathology in Chronic Obstructive Pulmonary Disease	0	0.0185	#NUM!	FGF2,IL17D
Thrombopoietin Signaling	0	0.123	0	GAB2,GRB2,HRAS,IRS1,MAP2K1,MYC,PIK3C2B,PRKCZ
CTLA4 Signaling in Cytotoxic T Lymphocytes	0	0.0952	-0.756	AKT1,AP1G1,AP1G2,AP2A1,AP2M1,CD8A,FOXP3,GPLD1,GRB2,GSK3A,HLA-A,HLA-F,HRAS,IRS1,ITGA2,ITGA3,ITGB1,MAP2K4,MAPK10,NAPEPLD,NFATC3,NFKB1,PIK3C2B,PLD6,PPP2R3B,PPP2R5C,PPP2R5D,PPP2R5E,RAC1,VAV3
Airway Inflammation in Asthma	0	0.0303	#NUM!	IFNGR2
T Helper Cell Differentiation	0	0.0402	#NUM!	CXCR5,FOXP3,GATA3,HLA-A,IFNGR2,IL12RB1,RORC,TNFRSF1A
CCR3 Signaling in Eosinophils	0	0.143	-0.378	CALM1 (includes others),CALML5,GNAI3,GNAL,GNAO1,GNAS,GNB3,GNB4,GNG13,GNG3,HRAS,IRS1,LIMK1,MAP2K1,MYLK,PIK3C2B,PRKCZ,RAC1,ROCK1
Oncostatin M Signaling	0	0.093	1	GRB2,HRAS,MAP2K1,OSMR
CD28 Signaling in T Helper Cells	0	0.0854	-0.471	ACTR2,AKT1,CALM1 (includes others),CALML5,CSK,GRB2,HLA-A,IRS1,MAP2K1,MAP2K4,MAPK10,NFATC3,NFKB1,NFKBIA,PDPK1,PIK3C2B,PPP3CA,PPP3CB,RAC1,REL,RELA
IL-15 Signaling	0	0.0426	0	AKT1,HRAS,IRS1,MAP2K1,MYC,NFKB1,PIK3C2B,REL,RELA,RPS6KB1
Role of Cytokines in Mediating Communication between Immune Cells	0	0.0217	#NUM!	IL24
Dendritic Cell Maturation	0	0.0696	-0.218	AKT1,ATF4,COL18A1,COL5A3,CREB3L4,FCGR1A,HLA-A,HLA-F,IRS1,LTBR,MAP2K4,MAP3K14,MAPK10,NFKB1,NFKBIA,PIK3C2B,PLCD4,PLCE1,PLCH2,REL,RELA,TNFRSF1A
Reelin Signaling in Neurons	0	0.136	0.243	ACTR2,AKT1,APP,ARHGEF40,ARHGEF5,CRKL,GRIN1,GRIN2C,GRIN3A,IRS1,ITGA3,ITGB1,LIMK1,LRP8,MAP2K1,MAP2K4,MAPK10,PIK3C2B,RAC1
Neuropathic Pain Signaling in Dorsal Horn Neurons	0	0.137	1.604	BDNF,CAMK1,GRIN1,GRIN2C,GRIN3A,GRM6,GRM7,IRS1,PIK3C2B,PLCD4,PLCE1,PLCH2,PRKCZ,TACR1
Endothelin-1 Signaling	0	0.136	0.6	ADCY3,ADCY7,BRAF,CASP8,ECE1,GNAI3,GNAL,GNAO1,GNAS,GPLD1,GRB2,GUCY2C,HRAS,IRS1,LCAT,MAPK10,MAPK15,MYC,NAPEPLD,NOS3,PIK3C2B,PLCD4,PLCE1,PLCH2,PLD6,PRKCZ
CNTF Signaling	0	0.121	-0.378	AKT1,GRB2,HRAS,IRS1,MAP2K1,PIK3C2B,RPS6KB1
Renin-Angiotensin Signaling	0	0.114	-0.302	ADCY3,ADCY7,GRB2,HRAS,IRS1,MAP2K1,MAP2K4,MAPK10,NFKB1,PIK3C2B,PRKCZ,RAC1,REL,RELA
Semaphorin Signaling in Neurons	0	0.1	#NUM!	ITGB1,LIMK1,MET,RAC1,RND3,ROCK1
ICOS-ICOSL Signaling in T Helper Cells	0	0.0805	-0.243	AKT1,BAD,CALM1 (includes others),CALML5,CSK,GAB2,GRB2,HLA-A,IRS1,NFATC3,NFKB1,NFKBIA,PDPK1,PIK3C2B,PPP3CA,PPP3CB,RAC1,REL,RELA
Molecular Mechanisms of Cancer	0	0.122	0.896	ACKR4,ADCY3,ADCY7,ADGRA2,ADGRF3,ADGRV1,AKT1,APAF1,APH1A,ARHGEF5,ATM,BAD,BCL2,BMP7,BMP8A,BMP8B,BRAF,CASP8,CCNE2,CCR10,CDK4,CDKN1A,CHEK1,CHRM4,CHRM5,CRHR2,CTNNA1,CTNNB1,CYCS,DRD1,E2F2,E2F5,FGF2,FZD4,FZD6,GAB2,GNAI3,GNAL,GNAO1,GNAS,GNB3,GNB4,GNG13,GNG3,GNRHR,GPR132,GPR137,GPR37L1,GPR39,GPR68,GPR75,GPRC5A,GRB2,GRM6,GRM7,GSK3A,HDAC11,HDAC2,HIF1A,HNF1A,HRAS,IL12RB1,IL17RC,IL17RE,IRS1,ITGA2,ITGA3,ITGAE,…
Lipid Antigen Presentation by CD1	0	0.0276	#NUM!	AP2A1,AP2M1,CALR,PSAP
HMGB1 Signaling	0	0.11	-1.213	AGER,AKT1,HMGB1,HRAS,IFNGR2,IL17D,IRS1,MAP2K1,MAP2K4,MAPK10,NFKB1,PIK3C2B,RAC1,RBBP7,REL,RELA,RND3,TNFRSF1A
Maturity Onset Diabetes of Young (MODY) Signaling	0	0.0811	#NUM!	CACNA2D2,CACNA2D4,CACNB2,GAPDH,HNF1A,NFKB1
Polyamine Regulation in Colon Cancer	0	0.136	0.707	AKT1,ALOX15,BRAF,CTNNB1,MAP2K1,MAP2K4,MYC,SMOX
Cholecystokinin/Gastrin-mediated Signaling	0	0.0855	-0.333	GRB2,HRAS,MAP2K1,MAP2K4,MAPK10,PRKCZ,PXN,RAC1,RND3,ROCK1
Human Embryonic Stem Cell Pluripotency	0	0.142	0.577	AKT1,BDNF,BMP7,BMP8A,BMP8B,BRAF,CTNNB1,FGF2,FZD4,FZD6,GRB2,HRAS,HSP90AA1,HSP90AB1,HSP90B1,IRS1,MAP2K1,MAP2K4,MYC,NFYC,PDGFB,PDPK1,PIK3C2B,PRKCZ,REST,RIF1,SMAD9,WNT2B
Melanocyte Development and Pigmentation Signaling	0	0.13	-0.277	ADCY3,ADCY7,ATF4,BCL2,CREB3L4,GNAS,GRB2,HRAS,IRS1,MAP2K1,MC1R,PIK3C2B,RPS6KB1
Role of NANOG in Mammalian Embryonic Stem Cell Pluripotency	0	0.13	0.378	AKT1,BMP7,BMP8A,BMP8B,CTNNB1,FZD4,FZD6,GRB2,HRAS,IRS1,MAP2K1,PIK3C2B,RIF1,SMAD9,TCF7L1,WNT2B
Growth Hormone Signaling	0	0.0845	-0.816	IRS1,PDPK1,PIK3C2B,PRKCZ,RPS6KB1,SOCS2
Prolactin Signaling	0	0.138	0.302	CCDC51,GRB2,HRAS,IRF1,IRS1,KCNMB3,MAP2K1,MYC,PDPK1,PIK3C2B,PRKCZ,SOCS2,TCF7
CREB Signaling in Neurons	0	0.102	1.414	ACKR4,ADCY3,ADCY7,ADGRA2,ADGRF3,ADGRV1,AKT1,ATF4,CACNA2D2,CACNA2D4,CACNB2,CALM1 (includes others),CALML5,CCR10,CHRM4,CHRM5,CREB3L4,CRHR2,DRD1,FGF2,FZD4,FZD6,GNAI3,GNAL,GNAO1,GNAS,GNB3,GNB4,GNG13,GNG3,GNRHR,GPR132,GPR137,GPR37L1,GPR39,GPR68,GPR75,GPRC5A,GRB2,GRIN1,GRIN2C,GRM6,GRM7,HRAS,IRS1,MAP2K1,MC1R,NPY5R,NTSR2,PDGFB,PIK3C2B,PLCD4,PLCE1,PLCH2,POLR2A,POLR2J2/POLR2J3,POLR2L,PRKCZ,SSTR2,TACR1
Type I Diabetes Mellitus Signaling	0	0.0928	-0.243	APAF1,BCL2,CASP8,CYCS,GAD1,HLA-A,HLA-F,ICA1,IFNGR2,IRAK1,IRF1,MAP2K4,MAP3K14,MAP3K7,MAPK10,NFKB1,NFKBIA,REL,RELA,RIPK1,SOCS2,TNFRSF1A
Primary Immunodeficiency Signaling	0	0.0577	#NUM!	CD8A,CIITA,RFXANK
Allograft Rejection Signaling	0	0.0106	#NUM!	HLA-A,HLA-F
Glioma Signaling	0	0.144	-0.302	AKT1,CALM1 (includes others),CALML5,CAMK1,CDK4,CDKN1A,E2F2,E2F5,GRB2,HDAC11,HDAC2,HRAS,IDH2,IRS1,MAP2K1,PDGFB,PIK3C2B,PRKCZ
Autoimmune Thyroid Disease Signaling	0	0.0166	#NUM!	HLA-A,HLA-F,TPO
Bladder Cancer Signaling	0	0.127	1	CDK4,CDKN1A,E2F2,E2F5,ERBB2,FGF2,HDAC11,HDAC2,HRAS,MAP2K1,MMP19,MMP21,MMP25,MYC
Graft-versus-Host Disease Signaling	0	0.0116	#NUM!	HLA-A,HLA-F
p70S6K Signaling	0	0.0801	-1.147	AKT1,BAD,EEF2,GNAI3,GRB2,HRAS,IRS1,MAP2K1,PDPK1,PIK3C2B,PLCD4,PLCE1,PLCH2,PPP2R3B,PPP2R5C,PPP2R5D,PPP2R5E,PRKCZ,RPS6,RPS6KB1,YWHAE,YWHAG,YWHAH
G Beta Gamma Signaling	0	0.125	-0.258	AKT1,CACNA2D2,CACNA2D4,CACNB2,GNAI3,GNAL,GNAO1,GNAS,GNB3,GNB4,GNG13,GNG3,GRB2,HRAS,PDPK1,PRKCZ
G Protein Signaling Mediated by Tubby	0	0.0667	-0.905	GNAI3,GNAL,GNAO1,GNAS,GNB3,GNB4,GNG13,GNG3,GRB2,IFT122,MYC,VAV3,WDR35
Communication between Innate and Adaptive Immune Cells	0	0.00824	#NUM!	CD8A,HLA-A,HLA-F
Sphingosine-1-phosphate Signaling	0	0.118	-1.069	ADCY3,ADCY7,AKT1,CASP8,GNAI3,IRS1,PDGFB,PIK3C2B,PLCD4,PLCE1,PLCH2,RAC1,RND3,SMPD4
Crosstalk between Dendritic Cells and Natural Killer Cells	0	0.0909	#NUM!	ACTB,ACTG1,HLA-A,HLA-F,LTBR,NFKB1,REL,RELA
Systemic Lupus Erythematosus Signaling	0	0.0541	#NUM!	AKT1,EFTUD2,FCGR1A,GRB2,HLA-A,HLA-F,HNRNPA2B1,HNRNPC,HRAS,IRS1,LSM14B,NFATC3,PIK3C2B,PPIH,PRPF3,PRPF31,PRPF38B,PRPF39,PRPF40B,PRPF8,SART1,SNRNP200,SNRNP35,SNRPB,SNRPD2
CDC42 Signaling	0	0.0786	-1.604	ACTR2,CDC42BPA,DIAPH1,EXOC7,FGD1,HLA-A,HLA-F,ITGA2,ITGA3,ITGAE,ITGB1,ITGB7,LIMK1,LLGL1,MAP2K4,MAPK10,MYL12B,MYL6,MYLK,PRKCZ,RASA1,TNK2
FAK Signaling	0	0.0907	1.588	ACKR4,ACTR2,ADGRA2,ADGRF3,ADGRV1,AKT1,BAD,CAPN1,CAPN2,CAPN7,CCR10,CHRM4,CHRM5,COL18A1,COL5A3,CRHR2,CRKL,CSK,CTNNB1,DRD1,EFNB2,ERBB2,FZD4,FZD6,GNRHR,GPR132,GPR137,GPR37L1,GPR39,GPR68,GPR75,GPRC5A,GRB2,GRM6,GRM7,GSK3A,HNF1A,HRAS,IL12RB1,IL17RC,IL17RE,IRS1,ITGA2,ITGA3,ITGAE,ITGB1,ITGB7,MAP2K1,MAP2K4,MAPK10,MC1R,MET,MYC,NCOA3,NFKB1,NPY5R,NTSR2,PDPK1,PIK3C2B,PXN,RAC1,RASA1,SH3GL1,SOCS2,SSTR2,TACR1,TCF…
Phospholipase C Signaling	0	0.071	-1.732	ADCY3,ADCY7,ARHGEF5,ATF4,CALM1 (includes others),CALML5,CREB3L4,GNAS,GNB3,GNB4,GNG13,GNG3,GPLD1,GRB2,HDAC11,HDAC2,HRAS,ITGA2,ITGA3,ITGAE,ITGB1,ITGB7,MAP2K1,MYL12B,MYL6,NAPEPLD,NFATC3,NFKB1,PLCD4,PLCE1,PLD6,PPP3CA,PPP3CB,PRKCZ,RAC1,RAPGEF3,REL,RELA,RND3
Ovarian Cancer Signaling	0	0.134	0.707	AKT1,BCL2,BRAF,CDK4,CTNNB1,E2F2,E2F5,FZD4,FZD6,HDAC11,HDAC2,HNF1A,HRAS,IRS1,MAP2K1,MSH6,PIK3C2B,RPS6KB1,TCF7,TCF7L1,WNT2B
Altered T Cell and B Cell Signaling in Rheumatoid Arthritis	0	0.0134	#NUM!	HLA-A,MAP3K14,NFKB1,REL,RELA
Atherosclerosis Signaling	0	0.0775	#NUM!	ALOX12,ALOX15,COL18A1,COL5A3,GLG1,LCAT,NFKB1,PDGFB,REL,RELA
Leptin Signaling in Obesity	0	0.145	-0.447	ADCY3,ADCY7,AKT1,GHRL,GRB2,IRS1,MAP2K1,PIK3C2B,PLCD4,PLCE1,PLCH2
Role of NFAT in Cardiac Hypertrophy	0	0.145	-0.962	ADCY3,ADCY7,AKT1,CACNA2D2,CACNA2D4,CACNB2,CALM1 (includes others),CALML5,CAMK1,GNAI3,GNAS,GNB3,GNB4,GNG13,GNG3,GRB2,HDAC11,HDAC2,HRAS,IRS1,MAP2K1,MAP2K4,MAP3K7,MAPK10,PIK3C2B,PLCD4,PLCE1,PLCH2,PPP3CA,PPP3CB,PRKCZ,RCAN3
Glioma Invasiveness Signaling	0	0.0676	0	HRAS,IRS1,PIK3C2B,RAC1,RND3
B Cell Development	0	0.0106	#NUM!	HLA-A,IL7
Breast Cancer Regulation by Stathmin1	0	0.111	1.549	ACKR4,ADGRA2,ADGRF3,ADGRV1,ARHGEF5,ATF4,CAMK1,CCR10,CDK4,CHRM4,CHRM5,CREB3L4,CRHR2,DRD1,E2F2,E2F5,FGF2,FOXM1,FZD4,FZD6,GNB3,GNB4,GNG13,GNG3,GNRHR,GPR132,GPR137,GPR37L1,GPR39,GPR68,GPR75,GPRC5A,GRB2,GRM6,GRM7,HIF1A,HRAS,IRS1,MAP2K1,MC1R,NFKB1,NPY5R,NTSR2,PDGFB,PIK3C2B,PPP1CA,PPP1R7,PPP2R3B,PPP2R5C,PPP2R5D,PPP2R5E,PRKCZ,RAC1,RPS6KB1,SSTR2,STMN1,TACR1,TUBA1B,TUBA1C,TUBA3C/TUBA3D,TUBA8,TUBB,TUBB4B,TU…
Glioblastoma Multiforme Signaling	0	0.141	-0.447	AKT1,CCNE2,CDK4,CDKN1A,CTNNB1,E2F2,E2F5,FZD4,FZD6,GRB2,HRAS,IRS1,MAP2K1,MYC,PDGFB,PIK3C2B,PLCD4,PLCE1,PLCH2,RAC1,RND3,RPS6KB1,TSC2,WNT2B
Neuroprotective Role of THOP1 in Alzheimer's Disease	0	0.0991	0.816	APP,CTRL,ECE1,HLA-A,HLA-F,HTRA2,IDE,PRSS3,TMPRSS9,TPSG1,YWHAE
Regulation of IL-2 Expression in Activated and Anergic T Lymphocytes	0	0.0777	0	CALM1 (includes others),CALML5,GRB2,HRAS,MAP2K1,MAP2K4,MAPK10,NFATC3,NFKB1,NFKBIA,PPP3CA,PPP3CB,RAC1,REL,RELA,VAV3
Role of WNT/GSK-3β Signaling in the Pathogenesis of Influenza	0	0.143	0.447	CSNK1D,CTNNB1,FZD4,FZD6,HNF1A,NCOA3,SIAH1,TCF7,TCF7L1,WNT2B
NUR77 Signaling in T Lymphocytes	0	0.0737	0.535	APAF1,BCL2,CALM1 (includes others),CALML5,CYCS,ESRRA,HDAC2,HLA-A,HLA-F,KHDC1,MAP2K1,MAP3K2,PPP3CA,PPP3CB,PRKCZ,RXRA
PKCθ Signaling in T Lymphocytes	0	0.0836	-0.447	CACNA2D2,CACNA2D4,CACNB2,GRB2,HLA-A,HRAS,IRS1,MAP2K4,MAP3K12,MAP3K13,MAP3K14,MAP3K15,MAP3K2,MAP3K7,NFATC3,NFKB1,NFKBIA,PIK3C2B,PPP3CA,PPP3CB,RAC1,REL,RELA,VAV3
Role of MAPK Signaling in the Pathogenesis of Influenza	0	0.0976	#NUM!	AKT1,BCL2,HRAS,LCAT,MAP2K1,MAP2K4,MAPK10,RABGEF1
Role of Hypercytokinemia/hyperchemokinemia in the Pathogenesis of Influenza	0	0.04	#NUM!	AREG,NFKB1,PYCARD
Antiproliferative Role of TOB in T Cell Signaling	0	0.0385	1.633	CCNA2,CCNE2,CUL1,DPP7,PABPC1,SKP2
MSP-RON Signaling Pathway	0	0.103	#NUM!	ACTB,ACTG1,F12,IRS1,PIK3C2B,PRKCZ
OX40 Signaling Pathway	0	0.0489	0.816	BCL2,HLA-A,HLA-F,MAP2K4,MAPK10,NFKB1,NFKBIA,REL,RELA
PI3K Signaling in B Lymphocytes	0	0.0746	-0.447	AKT1,ATF4,ATF5,CALM1 (includes others),CALML5,HRAS,IRS1,MAP2K1,NFATC3,NFKB1,NFKBIA,PDPK1,PLCD4,PLCE1,PLCH2,PPP3CA,PPP3CB,PRKCZ,RAC1,REL,RELA,VAV3
Extrinsic Prothrombin Activation Pathway	0	0.0625	#NUM!	F12
Inhibition of Angiogenesis by TSP1	0	0.125	-1	AKT1,MAP2K4,MAPK10,NOS3
MIF-mediated Glucocorticoid Regulation	0	0.111	#NUM!	NFKB1,NFKBIA,REL,RELA
Intrinsic Prothrombin Activation Pathway	0	0.0769	#NUM!	COL18A1,COL5A3,F12
Assembly of RNA Polymerase III Complex	0	0.0714	#NUM!	BRF2
Role of Tissue Factor in Cancer	0	0.137	0.577	AKT1,BCL2,BRAF,EIF4E,HRAS,IRS1,ITGA3,ITGB1,LIMK1,MAP2K1,MAP2K4,MAP3K7,MAPK10,MAPK15,MET,NFKB1,PDIA6,PIK3C2B,PPP2R5C,PPP2R5D,PPP2R5E,PRSS3,PXN,RAC1,RPS6KB1,SERPINA10,TNFRSF1A,ZEB1
Role of IL-17A in Psoriasis	0	0.0714	#NUM!	IL17RC
Role of JAK2 in Hormone-like Cytokine Signaling	0	0.1	0.816	BCL2,EPOR,IRS1,SH2B1,SH2B3,SOCS2
Role of JAK1 and JAK3 in γc Cytokine Signaling	0	0.0714	#NUM!	GRB2,HRAS,IL7,IRS1,PIK3C2B
Actin Nucleation by ARP-WASP Complex	0	0.12	-1.414	ACTR2,GRB2,HRAS,ITGA2,ITGA3,ITGAE,ITGB1,ITGB7,RAC1,RND3,ROCK1
RHOGDI Signaling	0	0.143	2.524	ACTB,ACTG1,ACTR2,ARHGEF5,CDH15,CDH17,CDH8,EZR,GNAI3,GNAL,GNAO1,GNAS,GNB3,GNB4,GNG13,GNG3,ITGA2,ITGA3,ITGAE,ITGB1,ITGB7,LIMK1,MYH10,MYH7B,MYH9,MYL12B,MYL6,RAC1,RDX,RND3,ROCK1
Mouse Embryonic Stem Cell Pluripotency	0	0.142	0	AKT1,CTNNB1,FZD4,FZD6,GRB2,HNF1A,HRAS,IRS1,MAP2K1,MAP3K7,MYC,PIK3C2B,SMAD9,TCF7,TCF7L1
Hematopoiesis from Pluripotent Stem Cells	0	0.0119	#NUM!	CD8A,IL7
Hematopoiesis from Multipotent Stem Cells	0	0.0833	#NUM!	IL7
Transcriptional Regulatory Network in Embryonic Stem Cells	0	0.118	1.414	AKT1,CTNNB1,FGF2,FZD4,FZD6,GRIN1,HOXB1,HRAS,IRS1,MAP2K1,MYC,PIK3C2B,REST,RIF1,SETDB1,SMAD9,TCF7L1,WNT2B,ZFHX3
VEGF Family Ligand-Receptor Interactions	0	0.093	-0.707	AKT1,GRB2,HRAS,IRS1,MAP2K1,NOS3,PIK3C2B,PRKCZ
Ephrin A Signaling	0	0.143	#NUM!	EPHA1,IRS1,LIMK1,PIK3C2B,RAC1,ROCK1,VAV3
ERBB Signaling	0	0.137	-0.577	AKT1,AREG,ERBB2,GRB2,HRAS,IRS1,MAP2K1,MAP2K4,MAPK10,PDPK1,PIK3C2B,PRKCZ,RPS6KB1
ERBB4 Signaling	0	0.13	0	AKT1,APH1A,GRB2,HRAS,IRS1,MAP2K1,PDPK1,PIK3C2B,PRKCZ
Netrin Signaling	0	0.129	0.426	ABLIM2,ACTR2,AKT1,CACNA2D2,CACNA2D4,CACNB2,IRS1,MAP2K1,NEO1,NFATC3,NFKB1,PGK1,PIK3C2B,PPP3CA,PPP3CB,PRKCZ,PRKG1,RAC1,RYR3,STX16,UNC5C,VTI1B
Heparan Sulfate Biosynthesis	0	0.0405	#NUM!	B3GAT2,EXTL3,XYLT2
Sphingosine and Sphingosine-1-phosphate Metabolism	0	0.111	#NUM!	SGPP2
Retinoate Biosynthesis I	0	0.0833	#NUM!	DHRS4,HSD17B6,RDH12
Thyroid Hormone Metabolism II (via Conjugation and/or Degradation)	0	0.0303	#NUM!	UGT2A3
Nicotine Degradation III	0	0.14	1.89	CYP19A1,CYP2A6 (includes others),CYP2D6,CYP4X1,CYP51A1,POR,UGT2A3
Prostanoid Biosynthesis	0	0.1	#NUM!	PTGES3
Dopamine Degradation	0	0.069	#NUM!	LRTOMT,SMOX
Chondroitin Sulfate Degradation (Metazoa)	0	0.125	#NUM!	CEMIP,HEXB
Heparan Sulfate Biosynthesis (Late Stages)	0	0.0149	#NUM!	EXTL3
Glutaryl-CoA Degradation	0	0.125	#NUM!	ACAT2,PARK7
Androgen Biosynthesis	0	0.125	#NUM!	HSD17B6,HSD3B7
Glutathione Redox Reactions I	0	0.115	#NUM!	GPX2,GPX4,MGST2
Ubiquinol-10 Biosynthesis (Eukaryotic)	0	0.087	#NUM!	CYP2D6,CYP4X1
Ketogenesis	0	0.0909	#NUM!	ACAT2
The Visual Cycle	0	0.13	#NUM!	DHRS4,DHRS7,RDH12
Melatonin Degradation I	0	0.127	1.89	CYP19A1,CYP2A6 (includes others),CYP2D6,CYP4X1,CYP51A1,POR,UGT2A3
NAD Salvage Pathway II	0	0.125	#NUM!	ACP5,NMNAT3,PXYLP1
Triacylglycerol Degradation	0	0.0213	#NUM!	ABHD2
Phospholipases	0	0.106	0.378	GPLD1,LCAT,NAPEPLD,PLCD4,PLCE1,PLCH2,PLD6
Arginine Degradation VI (Arginase 2 Pathway)	0	0.143	#NUM!	ARG2
Tryptophan Degradation X (Mammalian, via Tryptamine)	0	0.0417	#NUM!	SMOX
Leukotriene Biosynthesis	0	0.0714	#NUM!	MGST2
Histidine Degradation III	0	0.125	#NUM!	MTHFD1
Thioredoxin Pathway	0	0.143	#NUM!	SELENOT
Chondroitin Sulfate Biosynthesis	0	0.0357	#NUM!	B3GAT2,XYLT2
Dermatan Sulfate Biosynthesis	0	0.0517	#NUM!	B3GAT2,DSE,XYLT2
Glutathione-mediated Detoxification	0	0.0667	#NUM!	GSTO1,MGST2
1D-myo-inositol Hexakisphosphate Biosynthesis II (Mammalian)	0	0.0588	#NUM!	IPPK
Phosphatidylcholine Biosynthesis I	0	0.143	#NUM!	CEPT1
Calcium Transport I	0	0.1	#NUM!	ATP2C2
Urate Biosynthesis/Inosine 5'-phosphate Degradation	0	0.0714	#NUM!	IMPDH2
Dermatan Sulfate Biosynthesis (Late Stages)	0	0.0222	#NUM!	DSE
Nicotine Degradation II	0	0.127	1.89	CYP19A1,CYP2A6 (includes others),CYP2D6,CYP4X1,CYP51A1,POR,UGT2A3
Inositol Pyrophosphates Biosynthesis	0	0.143	#NUM!	IPPK
Mevalonate Pathway I	0	0.0769	#NUM!	ACAT2
Purine Nucleotides Degradation II (Aerobic)	0	0.105	#NUM!	ADA2,IMPDH2
Superoxide Radicals Degradation	0	0.125	#NUM!	SOD3
Serotonin Degradation	0	0.0833	0.447	ADH5,ADH6,DHRS4,SMOX,UGT2A3
Leucine Degradation I	0	0.111	#NUM!	ACADM
Phenylalanine Degradation IV (Mammalian, via Side Chain)	0	0.143	#NUM!	GOT2,SMOX
Adenine and Adenosine Salvage III	0	0.143	#NUM!	ADA2
Retinol Biosynthesis	0	0.0682	#NUM!	DHRS4,DHRS7,RDH12
γ-glutamyl Cycle	0	0.0833	#NUM!	CHAC1
Heme Biosynthesis II	0	0.111	#NUM!	UROD
Purine Ribonucleosides Degradation to Ribose-1-phosphate	0	0.143	#NUM!	ADA2
Ketolysis	0	0.125	#NUM!	ACAT2
Methylglyoxal Degradation III	0	0.0952	#NUM!	DHRS1,DHRS7
Adenosine Nucleotides Degradation II	0	0.0625	#NUM!	ADA2
Superpathway of Melatonin Degradation	0	0.133	2.121	CYP19A1,CYP2A6 (includes others),CYP2D6,CYP4X1,CYP51A1,POR,SMOX,UGT2A3
Histidine Degradation VI	0	0.1	#NUM!	CYP2D6,CYP4X1
Pregnenolone Biosynthesis	0	0.105	#NUM!	CYP2D6,CYP4X1
Putrescine Degradation III	0	0.05	#NUM!	SMOX
Glucocorticoid Biosynthesis	0	0.0909	#NUM!	HSD3B7
Mineralocorticoid Biosynthesis	0	0.1	#NUM!	HSD3B7
Oxidative Ethanol Degradation III	0	0.128	#NUM!	ACSS2,ACSS3,CYP2A6 (includes others),CYP2D6,CYP2W1
Ethanol Degradation IV	0	0.087	#NUM!	ACSS2,ACSS3
Methionine Degradation I (to Homocysteine)	0	0.105	#NUM!	MAT2A,PRMT1
Superpathway of Geranylgeranyldiphosphate Biosynthesis I (via Mevalonate)	0	0.118	#NUM!	ACAT2,FNTB
Superpathway of Cholesterol Biosynthesis	0	0.107	#NUM!	ACAT2,CYP51A1,DHCR7
Gαi Signaling	0	0.107	0	ADCY3,ADCY7,CHRM4,GNAI3,GNAL,GNAO1,GNAS,GNB3,GNB4,GNG13,GNG3,GRB2,GRM6,GRM7,HRAS
Inhibition of Matrix Metalloproteases	0	0.105	0	MMP19,MMP21,MMP25,THBS2
Cysteine Biosynthesis III (mammalia)	0	0.0952	#NUM!	MAT2A,PRMT1
Agranulocyte Adhesion and Diapedesis	0	0.109	#NUM!	ACKR4,ACTB,ACTG1,CCR10,CXCR5,EZR,FN1,GLG1,GNAI3,ITGB1,ITGB7,MMP19,MMP21,MMP25,MYH10,MYH7B,MYH9,MYL6,PODXL,RDX,SDC4,TNFRSF1A
Granulocyte Adhesion and Diapedesis	0	0.0714	#NUM!	ACKR4,CCR10,CXCR5,EZR,GLG1,GNAI3,ITGB1,MMP19,MMP21,MMP25,RDX,SDC4,TNFRSF1A
Regulation of the Epithelial-Mesenchymal Transition Pathway	0	0.137	#NUM!	AKT1,APH1A,BRAF,CTNNB1,FGF2,FZD4,FZD6,GRB2,HIF1A,HNF1A,HRAS,IRS1,JAG2,MAP2K1,MAP2K4,MET,NFKB1,NOTCH2,PIK3C2B,REL,RELA,SMURF1,TCF7,TCF7L1,WNT2B,ZEB1
Role of p14/p19ARF in Tumor Suppression	0	0.129	#NUM!	IRS1,NPM1,PIK3C2B,RAC1
Sperm Motility	0	0.129	-1.155	CALM1 (includes others),CALML5,CLK3,CSK,DDR1,EPHA1,EPHB1,ERBB2,FER,GNAI3,GNAL,GNAO1,GNAS,GNB3,GNB4,GNG13,GNG3,LCAT,MAP2K1,MAP2K4,MET,NPPA,PLCD4,PLCE1,PLCH2,PRKCZ,PRKG1,PTK6,SLC9A5,SRMS,TNK2,TWF1
TEC Kinase Signaling	0	0.0939	-0.943	ACTB,ACTG1,GNAI3,GNAL,GNAO1,GNAS,GNB3,GNB4,GNG13,GNG3,GTF2I,IRS1,ITGA2,ITGA3,ITGAE,ITGB1,ITGB7,MAP2K4,MAPK10,NFKB1,PIK3C2B,PRKCZ,RAC1,REL,RELA,RND3,TNFRSF10B,TNFRSF25,VAV3
UVC-Induced MAPK Signaling	0	0.137	0.378	BRAF,HRAS,MAP2K1,MAP2K4,MAPK10,PRKCZ,SMPD4
STAT3 Pathway	0	0.119	0.577	BCL2,CDKN1A,FGF2,HRAS,IL12RB1,IL17RC,IL17RE,MAP2K1,MAP2K4,MAP3K12,MAP3K20,MAPK10,MYC,PDGFB,RAC1,SOCS2
Parkinson's Signaling	0	0.125	#NUM!	CYCS,PARK7
SAPK/JNK Signaling	0	0.0858	-0.243	CRKL,GNB3,GNB4,GNG13,GNG3,GRB2,HNRNPK,HRAS,IRS1,MAP2K4,MAP3K12,MAP3K13,MAP3K2,MAP3K20,MAP3K7,MAPK10,NFATC3,PIK3C2B,RAC1,RIPK1
Interferon Signaling	0	0.143	0	BCL2,IFNGR2,IRF1,MED14,RELA
IL-2 Signaling	0	0.0938	0	AKT1,GRB2,HRAS,IRS1,MAP2K1,PIK3C2B
FGF Signaling	0	0.143	0.577	AKT1,ATF4,CREB3L4,CRKL,FGF2,GRB2,HRAS,IRS1,MAP2K1,MET,PIK3C2B,RAC1
JAK/STAT Signaling	0	0.131	0	AKT1,CDKN1A,GRB2,HRAS,IRS1,MAP2K1,NFKB1,PIK3C2B,REL,RELA,SOCS2
GABA Receptor Signaling	0	0.138	#NUM!	ADCY3,ADCY7,AP2A1,AP2M1,CACNA2D2,CACNA2D4,CACNB2,GAD1,GNAI3,GNAL,GNAO1,GNAS,GNB3,GNB4,GNG13,GNG3,UBB,UBC
Xenobiotic Metabolism Signaling	0	0.122	#NUM!	ALDH18A1,ALDH6A1,CAMK1,GSTO1,HRAS,HSP90AA1,HSP90AB1,HSP90B1,IRS1,MAP2K1,MAP2K4,MAP3K12,MAP3K13,MAP3K14,MAP3K15,MAP3K2,MAP3K7,MED1,MGST2,NFKB1,PIK3C2B,PPP2R3B,PPP2R5C,PPP2R5D,PPP2R5E,PRKCZ,PTGES3,REL,RELA,RXRA,SMOX,SOD3,SRA1,SUMO1
IL-4 Signaling	0	0.0656	-0.894	AKT1,ALOX15,ATF4,CERT1,COL16A1,COL18A1,COL4A5,COL5A1,COL5A3,COL6A3,CREB3L4,GATA3,GNAI3,GRB2,HRAS,IRS1,MUC5AC,NFKB1,PIK3C2B,RPS6KB1
Antigen Presentation Pathway	0	0.105	#NUM!	CALR,CIITA,HLA-A,HLA-F
B Cell Receptor Signaling	0	0.0947	-0.18	AKT1,ATF4,BAD,CALM1 (includes others),CALML5,CREB3L4,CSK,GAB2,GRB2,GSK3A,HRAS,IRS1,MAP2K1,MAP2K4,MAP3K12,MAP3K13,MAP3K14,MAP3K15,MAP3K2,MAP3K7,NFATC3,NFKB1,NFKBIA,PDPK1,PIK3C2B,PPP3CA,PPP3CB,RAC1,REL,RELA,RPS6KB1,VAV3
WNT/β-catenin Signaling	0	0.141	0.688	AKT1,CSNK1D,CTNNB1,DKKL1,FZD4,FZD6,GNAO1,GSK3A,HNF1A,ILK,MAP3K7,MYC,PPP2R3B,PPP2R5C,PPP2R5D,PPP2R5E,RARG,RUVBL2,SOX6,TCF7,TCF7L1,UBB,UBC,WNT2B
Serotonin Receptor Signaling	0	0.127	-0.397	ADCY3,ADCY7,AKT1,APP,ARFGEF1,ATF4,BCL2,BDNF,BRAF,CACNA2D2,CACNA2D4,CACNB2,CALM1 (includes others),CALML5,CCNE2,CREB3L4,FBP2,G6PC3,GNAI3,GNAL,GNAO1,GNAS,GNB3,GNB4,GNG13,GNG3,GPLD1,H3-3A/H3-3B,H3C14,HIF1A,HRAS,IRS1,ITGB1,LCAT,MAP2K1,MAP2K4,MYC,MYLK,NAPEPLD,NFKB1,NFKBIA,PIK3C2B,PLCD4,PLCE1,PLCH2,PLD6,PRKCZ,RAC1,RAPGEF3,RND3,ROCK1,RPS6KB1,RYR3,SLC9A3,SLC9A5,SMOX,SQSTM1,TTN
Insulin Receptor Signaling	0	0.138	-0.471	AKT1,BAD,CRKL,EIF2B1,EIF2B4,EIF4E,GRB2,GSK3A,HRAS,IRS1,MAP2K1,PDPK1,PIK3C2B,PPP1CA,PPP1R7,PRKCZ,RPS6KB1,TRIP10,TSC2
Phototransduction Pathway	0	0.098	#NUM!	GNB3,GUCY2C,OPN3,PDE6B,PDE6D
Chemokine Signaling	0	0.0897	0.378	CALM1 (includes others),CALML5,CAMK1,GNAI3,HRAS,LIMK1,MAP2K1
Neurotrophin/TRK Signaling	0	0.139	0.302	AKT1,ATF4,BDNF,CREB3L4,GRB2,HRAS,IRS1,MAP2K1,MAP2K4,PDPK1,PIK3C2B
Dopamine Receptor Signaling	0	0.139	#NUM!	ADCY3,ADCY7,CALY,DRD1,PPP1CA,PPP1R7,PPP2R3B,PPP2R5C,PPP2R5D,PPP2R5E,SMOX
cAMP-mediated signaling	0	0.138	1.616	ADCY3,ADCY7,AKAP8,ATF4,BRAF,CALM1 (includes others),CALML5,CAMK1,CHRM4,CHRM5,CREB3L4,DRD1,FICD,GNAI3,GNAL,GNAO1,GNAS,GRK2,GRM6,GRM7,MAP2K1,MC1R,NAPEPLD,PDE6B,PDE6D,PDE7A,PLD6,PPP3CA,PPP3CB,RAPGEF3,RAPGEF4,SMPDL3A
p38 MAPK Signaling	0	0.11	-2.309	ATF4,CREB3L4,H3-3A/H3-3B,H3C14,HMGN1,HSPB1,IRAK1,IRAK4,MAP2K4,MAP3K7,MYC,RPS6KB1,TNFRSF1A
Notch Signaling	0	0.135	0	APH1A,DTX1,JAG2,NOTCH2,NUMB
NF-κB Signaling	0	0.0635	0.229	AKT1,BRAF,CASP8,HDAC2,HRAS,IRAK1,IRAK4,IRS1,LTBR,MAP3K14,MAP3K7,NFKB1,NFKBIA,PIK3C2B,PRKCZ,RELA,RIPK1,TNFRSF1A,TNIP1
T Cell Receptor Signaling	0	0.0963	1.134	AKT1,CALM1 (includes others),CALML5,CD8A,CSK,CTNNB1,GRB2,GSK3A,HLA-A,HLA-F,HNF1A,HRAS,IRS1,ITGA2,ITGA3,ITGB1,MAP2K1,MAP2K4,NFATC3,NFKB1,NFKBIA,PIK3C2B,PPP3CA,PPP3CB,RAC1,RASA1,REL,RELA,TCF7,TCF7L1,VAV3
G-Protein Coupled Receptor Signaling	0	0.125	0.873	ACKR4,ADCY3,ADCY7,ADGRA2,ADGRF3,ADGRV1,AKT1,ATF4,BRAF,CALM1 (includes others),CALML5,CCR10,CHRM4,CHRM5,CREB3L4,CRHR2,CTNNB1,DRD1,FICD,FZD4,FZD6,GNAI3,GNAL,GNAO1,GNAS,GNB3,GNB4,GNG13,GNG3,GNRHR,GPR132,GPR137,GPR37L1,GPR39,GPR68,GPR75,GPRC5A,GRB2,GRK2,GRM6,GRM7,HRAS,IRS1,MAP2K1,MAP2K4,MAP3K12,MAP3K13,MAP3K14,MAP3K15,MAP3K2,MAP3K7,MAPK10,MC1R,MEGF6,MYL12B,MYL6,MYLK,NAPEPLD,NFATC3,NFKB1,NFKBIA,NPY5R,…
IL-6 Signaling	0	0.138	-0.728	AKT1,CYP19A1,GRB2,HRAS,HSPB1,IRS1,MAP2K1,MAP2K4,MAP3K14,MAP3K7,MAPK10,MCL1,NFKB1,NFKBIA,PIK3C2B,REL,RELA,TNFRSF1A
PDGF Signaling	0	0.112	0	CRKL,GRB2,HRAS,IRS1,MAP2K1,MAP2K4,MYC,PDGFB,PIK3C2B,RASA1
GPCR-Mediated Integration of Enteroendocrine Signaling Exemplified by an L Cell	0	0.0959	-0.378	ADCY3,ADCY7,GNAI3,GNAS,PLCD4,PLCE1,PLCH2
GPCR-Mediated Nutrient Sensing in Enteroendocrine Cells	0	0.123	0	ADCY3,ADCY7,CACNA2D2,CACNA2D4,CACNB2,GNAI3,GNAS,GNG13,GNG3,PLCD4,PLCE1,PLCH2,PRKCZ,RAPGEF4
Gustation Pathway	0	0.0484	-0.333	ADCY3,ADCY7,CACNA2D2,CACNA2D4,CACNB2,CALHM1,GNB3,GNG13,LRRC8E
Phagosome Formation	0	0.1	2.462	ACKR4,ACTR2,ADGRA2,ADGRF3,ADGRV1,AKT1,AP1G1,AP1G2,CCR10,CHRM4,CHRM5,CRHR2,CRKL,DIAPH1,DRD1,ELMO2,FCGR1A,FN1,FZD4,FZD6,GAB2,GNRHR,GPLD1,GPR132,GPR137,GPR37L1,GPR39,GPR68,GPR75,GPRC5A,GRB2,GRM6,GRM7,HRAS,IRS1,ITGA2,ITGA3,ITGAE,ITGB1,ITGB7,LCAT,LIMK1,MAP2K1,MAP2K4,MAPK15,MC1R,MYH10,MYH7B,MYH9,MYL12B,MYL6,MYLK,NAPEPLD,NPY5R,NTSR2,PIK3C2B,PLD6,PRKCZ,RAC1,RAPGEF3,RAPGEF4,ROCK1,RPS6KB1,SSTR2,TACR1,TTN,V…
PD-1, PD-L1 cancer immunotherapy pathway	0	0.103	-0.302	AKT1,CSK,FOXP3,HLA-A,HLA-F,IFNGR2,IRS1,PDCD1,PIK3C2B,SKP2,TNFRSF1A
Cancer Drug Resistance by Drug Efflux	0	0.13	0.378	ABCG2,AKT1,BRAF,HRAS,MAP2K1,NFKB1,YBX1
Th1 and Th2 Activation Pathway	0	0.0882	#NUM!	APH1A,CD8A,GATA3,GRB2,HLA-A,IFNGR2,IL12RB1,IL24,IRF1,IRS1,JAG2,NFATC3,NFKB1,NOTCH2,PIK3C2B
Th1 Pathway	0	0.108	0.302	APH1A,CD8A,GATA3,GRB2,HLA-A,IFNGR2,IL12RB1,IRF1,IRS1,NFATC3,NFKB1,NOTCH2,PIK3C2B
Th2 Pathway	0	0.0809	-0.632	APH1A,GATA3,GRB2,HLA-A,IL12RB1,IL24,IRS1,JAG2,NFKB1,NOTCH2,PIK3C2B
Neuroinflammation Signaling Pathway	0	0.127	0.522	AGER,AKT1,APH1A,APP,ATF4,BACE1,BCL2,BDNF,CASP8,CREB3L4,CTNNB1,GAD1,GLS,GRIN1,GRIN2C,GRIN3A,HLA-A,HLA-F,HMGB1,IDE,IFNGR2,IRAK1,IRAK4,IRS1,MAP2K4,MAPK10,MAPK15,NAIP,NFATC3,NFKB1,PIK3C2B,PPP3CA,PPP3CB,PYCARD,RAC1,REL,RELA,RIPK1,TNFRSF1A
Iron homeostasis signaling pathway	0	0.126	#NUM!	ACO1,ACO2,ATP6V1C2,BMP7,BMP8A,BMP8B,CIAO3,CP,CUL1,HFE,HIF1A,HP,IREB2,MMS19,PDGFB,SKP2,SLC46A1
Th17 Activation Pathway	0	0.0773	1.069	DEFB131A/DEFB131B,FOXP3,HIF1A,HSP90AA1,HSP90AB1,HSP90B1,IL12RB1,IRAK1,IRAK4,NFATC3,NFKB1,REL,RELA,RORA,RORC
SPINK1 Pancreatic Cancer Pathway	0	0.0755	-1	CPM,CTRL,CTSB,PRSS3
SPINK1 General Cancer Pathway	0	0.0923	0	AKT1,HRAS,IRS1,MAP2K1,PIK3C2B,PRSS3
Apelin Cardiac Fibroblast Signaling Pathway	0	0.13	#NUM!	AKT1,ANGPT2,NOS3
Apelin Adipocyte Signaling Pathway	0	0.114	1	ADCY3,ADCY7,GNAI3,GPX2,GPX4,HIF1A,MAPK10,MAPK15,MGST2,RAC1
Cardiac Hypertrophy Signaling (Enhanced)	0	0.144	-0.367	ADCY3,ADCY7,AKT1,CACNA2D2,CACNA2D4,CACNB2,CALM1 (includes others),CALML5,CTNNB1,DIAPH1,EIF2B1,EIF2B4,EIF4E,FGF2,FICD,FZD4,FZD6,GNAI3,GNAS,GNB3,GNB4,GNG13,GNG3,GSK3A,HDAC11,HDAC2,HRAS,HSPB1,IL12RB1,IL17D,IL17RC,IL17RE,IRS1,ITGA2,ITGA3,ITGAE,ITGB1,ITGB7,MAP2K1,MAP2K4,MAP3K12,MAP3K13,MAP3K14,MAP3K15,MAP3K2,MAP3K20,MAP3K7,MAPK10,MYC,NAPEPLD,NFATC3,NFKB1,NPPA,PDE6B,PDE6D,PDE7A,PIK3C2B,PKN1,PLCD4,PLCE1…
T Cell Exhaustion Signaling Pathway	0	0.0586	-0.302	AKT1,HLA-A,HLA-F,HRAS,IL12RB1,IRS1,MAP2K4,MAPK10,MGAT5,NFATC3,PDCD1,PIK3C2B,PPP2R3B,PPP2R5C,PPP2R5D,PPP2R5E,TCF7
Systemic Lupus Erythematosus in T Cell Signaling Pathway	0	0.0831	-1.89	AKT1,ATF4,CASP8,CREB3L4,DNMT1,EZR,FOXP3,GNAI3,GRB2,HLA-A,HLA-F,HRAS,IRS1,MAP2K1,MAP2K4,NOS3,PIK3C2B,PPP2R3B,PPP2R5C,PPP2R5D,PPP2R5E,PPP3CA,PPP3CB,RAC1,RDX,RND3,ROCK1,RORC,RPS6KB1
Systemic Lupus Erythematosus in B Cell Signaling Pathway	0	0.0764	-0.365	AKT1,BAD,BCL2,CALM1 (includes others),CALML5,CSK,CTNNB1,GRB2,HRAS,IFNGR2,IL17D,IRAK1,IRAK4,IRS1,MAP2K1,MAP3K14,MAP3K7,MAVS,MCL1,MYC,NFATC3,NFKB1,PDCD1,PDPK1,PIK3C2B,PPP3CA,PPP3CB,PRKCZ,RAC1,REL,RELA,STING1
White Adipose Tissue Browning Pathway	0	0.134	0.471	ADCY3,ADCY7,ANGPT2,ATF4,BDNF,BMP7,CACNA2D2,CACNA2D4,CACNB2,CREB3L4,CTBP2,GNAS,HIF1AN,LDHA,NPPA,PRKG1,RARG,RXRA
Hepatic Fibrosis Signaling Pathway	0	0.137	-0.438	AKT1,ATF4,BCL2,BRAF,CACNA2D2,CACNA2D4,CACNB2,CALM1 (includes others),CALML5,COL18A1,COL5A3,CREB3L4,CSNK1D,CTNNB1,FGF2,FZD4,FZD6,GLIS2,GNAI3,HIF1A,HNF1A,HRAS,IRAK1,IRAK4,IRS1,ITGA2,ITGA3,ITGAE,ITGB1,ITGB7,MAP2K1,MAP2K4,MAP3K7,MAPK10,MYC,MYL12B,MYL6,MYLK,NFKB1,NFKBIA,PDGFB,PIK3C2B,PRKCZ,RAC1,REL,RELA,RIPK1,RND3,ROCK1,RPS6KB1,SHH,TCF7,TCF7L1,TNFRSF1A,TTN,WNT2B,ZNF875
Xenobiotic Metabolism General Signaling Pathway	0	0.121	1	AKT1,GSTO1,HRAS,IRS1,MAP2K1,MAP2K4,MAP3K12,MAP3K13,MAP3K14,MAP3K15,MAP3K2,MAP3K7,MGST2,NR1H3,PIK3C2B,PRKCZ,RXRA
Xenobiotic Metabolism CAR Signaling Pathway	0	0.107	0.688	ALDH18A1,ALDH6A1,GSTO1,HSP90AA1,HSP90AB1,HSP90B1,MAP2K1,MAP2K4,MED1,MGST2,PPP2R3B,PPP2R5C,PPP2R5D,PPP2R5E,PRKCZ,RACK1,RXRA,SOD3,SRA1
Xenobiotic Metabolism PXR Signaling Pathway	0	0.0773	2.673	ALDH18A1,ALDH6A1,GSTO1,HSP90AA1,HSP90AB1,HSP90B1,MED1,MGST2,PPP1CA,PPP1R7,PRKCZ,RXRA,SMOX,SRA1
Regulation of the Epithelial Mesenchymal Transition by Growth Factors Pathway	0	0.111	0.471	AKT1,BRAF,ERBB2,FGF2,GRB2,HRAS,IRS1,MAP2K1,MAP2K4,MAP3K7,MAPK10,MET,NFKB1,PDGFB,PIK3C2B,RAC1,REL,RELA,SMURF1,TNFRSF1A,ZEB1
Tumor Microenvironment Pathway	0	0.142	1.043	AKT1,BAD,BCL2,BRAF,CSPG4,FGF2,FN1,HIF1A,HLA-A,HLA-F,HRAS,IRS1,MAP2K1,MAP3K14,MMP19,MMP21,MMP25,MYC,NFKB1,PDGFB,PIK3C2B,RAC1,REL,RELA,TNFRSF1A
MSP-RON Signaling in Macrophages Pathway	0	0.12	0.577	ATF4,CIITA,CREB3L4,F12,GAB2,GRB2,HRAS,IFNGR2,IRS1,NFKB1,PIK3C2B,PRKCZ,REL,RELA
Calcium Signaling	0	0.141	1.698	ASPH,ATF4,CACNA2D2,CACNA2D4,CACNB2,CALM1 (includes others),CALML5,CALR,CAMK1,CHRM5,CHRNA3,CHRND,CREB3L4,GRIN1,GRIN2C,GRIN3A,HDAC11,HDAC2,MYH10,MYH7B,MYH9,MYL6,NFATC3,PPP3CA,PPP3CB,RCAN3,RYR3,TPM1,TPM3,TPM4
GM-CSF Signaling	0	0.125	0.378	AKT1,GRB2,HRAS,IRS1,MAP2K1,PIK3C2B,PPP3CA,PPP3CB,RACK1
Complement System	0	0.0278	#NUM!	MASP2
Eicosanoid Signaling	0	0.0441	#NUM!	ALOX12,ALOX15,LCAT
Role of MAPK Signaling in Promoting the Pathogenesis of Influenza	0	0.0991	1.508	ATP6V1C2,BCL2,BRAF,HRAS,LCAT,MAP2K1,MAP2K4,MAPK10,NFKB1,NFKBIA,RABGEF1
Role of MAPK Signaling in Inhibiting the Pathogenesis of Influenza	0	0.0909	1.134	BRAF,LCAT,MAP2K1,MAP2K4,MAPK10,NFKB1,NFKBIA

## Sheet: A3B Low Canonical Pathways
© 2000-2023 QIAGEN. All rights reserved.
Ingenuity Canonical Pathways	-log(p-value)	Ratio	z-score	Molecules
SUMOylation of SUMOylation proteins	1.92	0.0588	#NUM!	POM121/POM121C,TPR
Cellular response to heat stress	1.92	0.0309	#NUM!	HSPA4L,POM121/POM121C,TPR
Apelin Cardiomyocyte Signaling Pathway	1.88	0.03	#NUM!	MAPK15,SLC9A3,TGFB1
Sirtuin Signaling Pathway	1.88	0.0175	0.447	ATG10,H3C14,MAPK15,NDUFA4L2,NDUFB9
Transport of inorganic cations/anions and amino acids/oligopeptides	1.85	0.0291	#NUM!	SLC26A1,SLC4A5,SLC9A3
SUMOylation of ubiquitinylation proteins	1.83	0.0526	#NUM!	POM121/POM121C,TPR
Extracellular matrix organization	1.83	0.0286	#NUM!	BCAN,ITGA7,TGFB1
SUMOylation of DNA replication proteins	1.69	0.0444	#NUM!	POM121/POM121C,TPR
SUMOylation of RNA binding proteins	1.67	0.0435	#NUM!	POM121/POM121C,TPR
PFKFB4 Signaling Pathway	1.62	0.0408	#NUM!	NCOA3,TGFB1
CMP-N-acetylneuraminate Biosynthesis I (Eukaryotes)	1.62	0.2	#NUM!	CMAS
TR/RXR Activation	1.6	0.0234	#NUM!	AKR1C1/AKR1C2,H3C14,NCOA3
Metabolism of non-coding RNA	1.57	0.0385	#NUM!	POM121/POM121C,TPR
SPINK1 Pancreatic Cancer Pathway	1.56	0.0377	#NUM!	KLK12,TGFB1
SUMOylation of chromatin organization proteins	1.51	0.0357	#NUM!	POM121/POM121C,TPR
G alpha (i) signalling events	1.5	0.0165	1	CHRM4,CXCR5,GNG13,NPB
Endocannabinoid Neuronal Synapse Pathway	1.45	0.0204	#NUM!	GNG13,GRIN1,MAPK15
Mitotic Roles of Polo-Like Kinase	1.41	0.0312	#NUM!	ANAPC11,TGFB1
Glutamate Receptor Signaling	1.39	0.0308	#NUM!	GNG13,GRIN1
Cell Cycle: G1/S Checkpoint Regulation	1.37	0.0299	#NUM!	HDAC11,TGFB1
Oleate Biosynthesis II (Animals)	1.36	0.111	#NUM!	FADS1
ISG15 antiviral mechanism	1.32	0.0282	#NUM!	POM121/POM121C,TPR
Granzyme A Signaling	1.31	0.0278	#NUM!	NDUFA4L2,NDUFB9
Glucocorticoid Receptor Signaling	1.31	0.0111	#NUM!	BRD7,H3C14,NCOA3,NDUFA4L2,NDUFB9,TGFB1
trans-Golgi Network Vesicle Budding	1.29	0.027	#NUM!	AP4M1,SH3D19
RNA polymerase II transcribes snRNA genes	1.28	0.0267	#NUM!	INTS11,INTS8
RHO GTPases activate KTN1	1.28	0.0909	#NUM!	KLC1
SUMOylation of DNA damage response and repair proteins	1.27	0.0263	#NUM!	POM121/POM121C,TPR
Glycosaminoglycan metabolism	1.23	0.025	#NUM!	BCAN,SLC26A1
G alpha (12/13) signalling events	1.23	0.025	#NUM!	GNG13,OBSCN
Glucose metabolism	1.23	0.025	#NUM!	POM121/POM121C,TPR
Class A/1 (Rhodopsin-like receptors)	1.21	0.0132	0	CHRM4,CXCR5,GPR39,NPB
Metabolism of folate and pterines	1.21	0.0769	#NUM!	SLC46A1
Bile Acid Biosynthesis, Neutral Pathway	1.21	0.0769	#NUM!	AKR1C1/AKR1C2
MicroRNA Biogenesis Signaling Pathway	1.2	0.0162	#NUM!	POM121/POM121C,TGFB1,TPR
Transcriptional regulation of white adipocyte differentiation	1.19	0.0238	#NUM!	NCOA3,TGFB1
Cyclins and Cell Cycle Regulation	1.19	0.0238	#NUM!	HDAC11,TGFB1
CREB Signaling in Neurons	1.17	0.0102	0.447	CELSR2,CHRM4,GNG13,GPR39,GRIN1,TGFB1
Regulation of Cellular Mechanics by Calpain Protease	1.16	0.0227	#NUM!	ACTN4,ITGA7
Ephrin Receptor Signaling	1.11	0.0149	#NUM!	GNG13,GRIN1,ITGA7
Gene Silencing by RNA	1.11	0.0213	#NUM!	POM121/POM121C,TPR
Mitotic Prophase	1.06	0.0198	#NUM!	POM121/POM121C,TPR
Multiple Sclerosis Signaling Pathway	1.05	0.014	#NUM!	GRIN1,NCOA3,TGFB1
Receptor-type tyrosine-protein phosphatases	1.05	0.0526	#NUM!	LRRC4B
GABA synthesis, release, reuptake and degradation	1.05	0.0526	#NUM!	CPLX1
γ-linolenate Biosynthesis II (Animals)	1.05	0.0526	#NUM!	FADS1
Role of NFAT in Cardiac Hypertrophy	1.02	0.0136	#NUM!	GNG13,HDAC11,TGFB1
Synaptic adhesion-like molecules	1.01	0.0476	#NUM!	GRIN1
Methylglyoxal Degradation III	1.01	0.0476	#NUM!	AKR1C1/AKR1C2
Paxillin Signaling	1.01	0.0185	#NUM!	ACTN4,ITGA7
Nephrin family interactions	0.989	0.0455	#NUM!	ACTN4
Neuroprotective Role of THOP1 in Alzheimer's Disease	0.987	0.018	#NUM!	KLK12,TPSG1
Incretin synthesis, secretion, and inactivation	0.971	0.0435	#NUM!	GNG13
Pyrimidine Deoxyribonucleotides De Novo Biosynthesis I	0.971	0.0435	#NUM!	NME5
Apelin Cardiac Fibroblast Signaling Pathway	0.971	0.0435	#NUM!	TGFB1
Molecular Mechanisms of Cancer	0.949	0.00843	0.378	CELSR2,CHRM4,GNG13,GPR39,HDAC11,ITGA7,TGFB1
p38 MAPK Signaling	0.943	0.0169	#NUM!	H3C14,TGFB1
Regulation of lipid metabolism by PPARalpha	0.937	0.0168	#NUM!	FADS1,NCOA3
Syndecan interactions	0.906	0.037	#NUM!	TGFB1
Pancreatic Adenocarcinoma Signaling	0.891	0.0157	#NUM!	HDAC11,TGFB1
Protein Kinase A Signaling	0.884	0.0101	#NUM!	ANAPC11,GNG13,H3C14,TGFB1
Endocannabinoid Developing Neuron Pathway	0.88	0.0155	#NUM!	GNG13,MAPK15
Estrogen Receptor Signaling	0.873	0.00998	#NUM!	GNG13,NCOA3,NDUFA4L2,NDUFB9
Circadian Rhythm Signaling	0.869	0.0115	#NUM!	GNG13,GRIN1,H3C14
G alpha (s) signalling events	0.864	0.0152	#NUM!	GNG13,GPR39
Response to elevated platelet cytosolic Ca2+	0.864	0.0152	#NUM!	ACTN4,TGFB1
Activation of kainate receptors upon glutamate binding	0.863	0.0333	#NUM!	GNG13
Regulation of TP53 Activity through Acetylation	0.863	0.0333	#NUM!	BRD7
Bile acid and bile salt metabolism	0.85	0.0323	#NUM!	AKR1C1/AKR1C2
GABAergic Receptor Signaling Pathway (Enhanced)	0.843	0.0147	#NUM!	GNG13,GRIN1
Adipogenesis pathway	0.843	0.0147	#NUM!	HDAC11,TGFB1
Signaling by Rho Family GTPases	0.841	0.0112	#NUM!	GNG13,ITGA7,SEPTIN4
G-protein beta:gamma signalling	0.837	0.0312	#NUM!	GNG13
Thrombin signalling through proteinase activated receptors (PARs)	0.837	0.0312	#NUM!	GNG13
Inhibition of Angiogenesis by TSP1	0.837	0.0312	#NUM!	TGFB1
Signal amplification	0.825	0.0303	#NUM!	GNG13
Airway Inflammation in Asthma	0.825	0.0303	#NUM!	TGFB1
Gαi Signaling	0.823	0.0143	#NUM!	CHRM4,GNG13
Breast Cancer Regulation by Stathmin1	0.821	0.00871	0	CELSR2,CHRM4,GNG13,GPR39,TGFB1
Opioid Signaling Pathway	0.82	0.0109	#NUM!	GNG13,GRIN1,MAPK15
Hereditary Breast Cancer Signaling	0.814	0.0141	#NUM!	BRD7,HDAC11
Processing of Capped Intron-Containing Pre-mRNA	0.804	0.0108	#NUM!	LOC102724594/U2AF1,POM121/POM121C,TPR
FAK Signaling	0.791	0.008	0	CELSR2,CHRM4,GPR39,ITGA7,NCOA3,TGFB1
Retinoate Biosynthesis I	0.79	0.0278	#NUM!	AKR1C1/AKR1C2
Semaphorin Neuronal Repulsive Signaling Pathway	0.785	0.0135	#NUM!	BCAN,ITGA7
Sensory perception of taste	0.769	0.0263	#NUM!	GNG13
Pyrimidine Ribonucleotides Interconversion	0.769	0.0263	#NUM!	NME5
Aryl Hydrocarbon Receptor Signaling	0.763	0.0131	#NUM!	NCOA3,TGFB1
Intrinsic Prothrombin Activation Pathway	0.758	0.0256	#NUM!	KLK12
Senescence Pathway	0.751	0.0101	#NUM!	ANAPC11,MAPK15,TGFB1
Neurotransmitter release cycle	0.748	0.025	#NUM!	CPLX1
Olfactory Signaling Pathway	0.748	0.025	#NUM!	GNG13
Transcriptional Regulation by VENTX	0.748	0.025	#NUM!	ANAPC11
HOTAIR Regulatory Pathway	0.746	0.0127	#NUM!	H3C14,TGFB1
Pyrimidine Ribonucleotides De Novo Biosynthesis	0.739	0.0244	#NUM!	NME5
Assembly and cell surface presentation of NMDA receptors	0.729	0.0238	#NUM!	GRIN1
Transcriptional Regulatory Network in Embryonic Stem Cells	0.729	0.0124	#NUM!	GRIN1,TGFB1
Serotonin Receptor Signaling	0.728	0.00873	0	GNG13,H3C14,SLC9A3,TGFB1
Ribonucleotide Reductase Signaling Pathway	0.725	0.0123	#NUM!	BRD7,H3C14
Vasopressin regulates renal water homeostasis via Aquaporins	0.72	0.0233	#NUM!	GNG13
Neuroinflammation Signaling Pathway	0.717	0.00974	#NUM!	GRIN1,MAPK15,TGFB1
Androgen Signaling	0.713	0.0121	#NUM!	GNG13,H3C14
Elastic fibre formation	0.711	0.0227	#NUM!	TGFB1
Retinoid metabolism and transport	0.711	0.0227	#NUM!	AKR1C1/AKR1C2
GPER1 signaling	0.702	0.0222	#NUM!	GNG13
G alpha (q) signalling events	0.697	0.0118	#NUM!	GNG13,GPR39
Heme signaling	0.694	0.0217	#NUM!	SLC46A1
Role of Cytokines in Mediating Communication between Immune Cells	0.694	0.0217	#NUM!	TGFB1
nNOS Signaling in Neurons	0.694	0.0217	#NUM!	GRIN1
Germ Cell-Sertoli Cell Junction Signaling	0.693	0.0118	#NUM!	ACTN4,TGFB1
WNT/β-catenin Signaling	0.693	0.0118	#NUM!	KREMEN2,TGFB1
G alpha (z) signalling events	0.677	0.0208	#NUM!	GNG13
Apelin Muscle Signaling Pathway	0.677	0.0208	#NUM!	GNG13
FAT10 Cancer Signaling Pathway	0.662	0.02	#NUM!	TGFB1
Macrophage Alternative Activation Signaling Pathway	0.653	0.011	#NUM!	H3C14,TGFB1
Ion channel transport	0.65	0.011	#NUM!	ATP8B4,BEST1
Phagosome Formation	0.641	0.0075	1.342	CELSR2,CHRM4,GPR39,ITGA7,MAPK15
CSDE1 Signaling Pathway	0.639	0.0189	#NUM!	TGFB1
Signaling by TGF-beta Receptor Complex	0.639	0.0189	#NUM!	TGFB1
Spliceosomal Cycle	0.639	0.0189	#NUM!	LOC102724594/U2AF1
UVB-Induced MAPK Signaling	0.639	0.0189	#NUM!	H3C14
PPARα/RXRα Activation	0.636	0.0108	#NUM!	NCOA3,TGFB1
Coronavirus Pathogenesis Pathway	0.626	0.0106	#NUM!	HDAC11,TGFB1
Intrinsic Pathway for Apoptosis	0.625	0.0182	#NUM!	SEPTIN4
Neurexins and neuroligins	0.612	0.0175	#NUM!	GRIN1
Iron uptake and transport	0.605	0.0172	#NUM!	SLC46A1
MSP-RON Signaling Pathway	0.605	0.0172	#NUM!	KLK12
GABA receptor activation	0.599	0.0169	#NUM!	GNG13
GADD45 Signaling	0.599	0.0169	#NUM!	TGFB1
T Helper Cell Differentiation	0.594	0.0101	#NUM!	CXCR5,TGFB1
Kinesins	0.593	0.0167	#NUM!	KLC1
Phase II - Conjugation of compounds	0.586	0.0164	#NUM!	SLC26A1
Cardiac Hypertrophy Signaling (Enhanced)	0.586	0.00758	#NUM!	GNG13,HDAC11,ITGA7,TGFB1
Role of Tissue Factor in Cancer	0.575	0.00976	#NUM!	MAPK15,TGFB1
RAB geranylgeranylation	0.569	0.0156	#NUM!	RAB37
Macroautophagy	0.563	0.0154	#NUM!	ATG10
Activin Inhibin Signaling Pathway	0.561	0.00952	#NUM!	MAPK15,TGFB1
Integrin Signaling	0.561	0.00952	#NUM!	ACTN4,ITGA7
Degradation of the extracellular matrix	0.557	0.0152	#NUM!	BCAN
Calcium Signaling	0.552	0.00939	#NUM!	GRIN1,HDAC11
Remodeling of Epithelial Adherens Junctions	0.552	0.0149	#NUM!	ACTN4
Autophagy	0.55	0.00935	#NUM!	ATG10,TGFB1
ERK/MAPK Signaling	0.544	0.00926	#NUM!	H3C14,ITGA7
RHOGDI Signaling	0.541	0.00922	#NUM!	GNG13,ITGA7
Neurovascular Coupling Signaling Pathway	0.539	0.00917	#NUM!	CHRM4,GRIN1
Role of WNT/GSK-3β Signaling in the Pathogenesis of Influenza	0.536	0.0143	#NUM!	NCOA3
S100 Family Signaling Pathway	0.528	0.00676	0.447	CELSR2,CHRM4,GPR39,MAPK15,TGFB1
Senescence-Associated Secretory Phenotype (SASP)	0.525	0.0139	#NUM!	ANAPC11
Ephrin B Signaling	0.525	0.0139	#NUM!	GNG13
Extra-nuclear estrogen signaling	0.52	0.0137	#NUM!	GNG13
IL-12 Signaling and Production in Macrophages	0.52	0.00889	#NUM!	H3C14,TGFB1
HER-2 Signaling in Breast Cancer	0.517	0.00885	#NUM!	POM121/POM121C,TPR
Osteoarthritis Pathway	0.517	0.00885	#NUM!	ITGA7,TGFB1
Caveolar-mediated Endocytosis Signaling	0.511	0.0133	#NUM!	ITGA7
Signaling by NOTCH1	0.506	0.0132	#NUM!	HDAC11
VDR/RXR Activation	0.506	0.0132	#NUM!	NCOA3
Role of JAK family kinases in IL-6-type Cytokine Signaling	0.506	0.0132	#NUM!	TGFB1
IL-7 Signaling Pathway	0.506	0.0132	#NUM!	CXCR5
Antiproliferative Role of Somatostatin Receptor 2	0.501	0.013	#NUM!	GNG13
Macropinocytosis Signaling	0.501	0.013	#NUM!	ACTN4
Mitotic Metaphase and Anaphase	0.5	0.00858	#NUM!	ANAPC11,POM121/POM121C
Actin Cytoskeleton Signaling	0.495	0.00851	#NUM!	ACTN4,ITGA7
Activation of anterior HOX genes in hindbrain during early embryogenesis	0.488	0.0125	#NUM!	NCOA3
Role of BRCA1 in DNA Damage Response	0.488	0.0125	#NUM!	BRD7
NF-κB Activation by Viruses	0.488	0.0125	#NUM!	CXCR5
Renal Cell Carcinoma Signaling	0.483	0.0123	#NUM!	TGFB1
AMPK Signaling	0.48	0.0083	#NUM!	BRD7,GNG13
Activation of NMDA receptors and postsynaptic events	0.475	0.012	#NUM!	GRIN1
Integrin cell surface interactions	0.466	0.0118	#NUM!	ITGA7
IL-17A Signaling in Fibroblasts	0.466	0.0118	#NUM!	TGFB1
Platelet homeostasis	0.462	0.0116	#NUM!	GNG13
Regulation of mitotic cell cycle	0.458	0.0115	#NUM!	ANAPC11
Apelin Adipocyte Signaling Pathway	0.454	0.0114	#NUM!	MAPK15
Opioid Signalling	0.45	0.0112	#NUM!	GNG13
Cardiac Hypertrophy Signaling	0.447	0.00781	#NUM!	GNG13,TGFB1
MAPK6/MAPK4 signaling	0.442	0.011	#NUM!	NCOA3
Class B/2 (Secretin family receptors)	0.439	0.0109	#NUM!	GNG13
Actin Nucleation by ARP-WASP Complex	0.439	0.0109	#NUM!	ITGA7
EPH-Ephrin signaling	0.435	0.0108	#NUM!	GRIN1
Mitochondrial translation	0.435	0.0108	#NUM!	MRPS34
Non-Small Cell Lung Cancer Signaling	0.428	0.0105	#NUM!	HDAC11
TGF-β Signaling	0.428	0.0105	#NUM!	TGFB1
Transcriptional regulation by RUNX3	0.424	0.0104	#NUM!	TGFB1
IL-1 Signaling	0.424	0.0104	#NUM!	GNG13
Salvage Pathways of Pyrimidine Ribonucleotides	0.424	0.0104	#NUM!	NME5
Small Cell Lung Cancer Signaling	0.421	0.0103	#NUM!	HDAC11
Colorectal Cancer Metastasis Signaling	0.418	0.00741	#NUM!	GNG13,TGFB1
Protein Ubiquitination Pathway	0.418	0.00741	#NUM!	ANAPC11,HSPA4L
p75 NTR receptor-mediated signalling	0.417	0.0102	#NUM!	OBSCN
Protein folding	0.417	0.0102	#NUM!	GNG13
Chronic Myeloid Leukemia Signaling	0.412	0.00733	#NUM!	HDAC11,TGFB1
IL-13 Signaling Pathway	0.41	0.01	#NUM!	TGFB1
VEGF Signaling	0.41	0.01	#NUM!	ACTN4
Oxytocin Signaling Pathway	0.408	0.00727	#NUM!	GNG13,MAPK15
Potassium Channels	0.407	0.0099	#NUM!	GNG13
Beta-catenin independent WNT signaling	0.404	0.0098	#NUM!	GNG13
Neuropathic Pain Signaling in Dorsal Horn Neurons	0.404	0.0098	#NUM!	GRIN1
Integration of energy metabolism	0.4	0.00971	#NUM!	GNG13
DNA Replication Pre-Initiation	0.4	0.00971	#NUM!	ANAPC11
WNK Renal Signaling Pathway	0.397	0.00962	#NUM!	ANAPC11
Huntington's Disease Signaling	0.397	0.00712	#NUM!	GNG13,HDAC11
CLEAR Signaling Pathway	0.395	0.00709	#NUM!	MAPK15,TGFB1
Post-translational protein phosphorylation	0.391	0.00943	#NUM!	MXRA8
α-Adrenergic Signaling	0.388	0.00935	#NUM!	GNG13
Telomerase Signaling	0.388	0.00935	#NUM!	HDAC11
PD-1, PD-L1 cancer immunotherapy pathway	0.388	0.00935	#NUM!	TGFB1
Airway Pathology in Chronic Obstructive Pulmonary Disease	0.385	0.00926	#NUM!	TGFB1
Neutrophil degranulation	0.383	0.0063	#NUM!	ATP8B4,PDAP1,RAB37
Kinetochore Metaphase Signaling Pathway	0.382	0.00917	#NUM!	ANAPC11
O-linked glycosylation	0.379	0.00909	#NUM!	MUC12
Interleukin-4 and Interleukin-13 signaling	0.379	0.00909	#NUM!	TGFB1
Bladder Cancer Signaling	0.379	0.00909	#NUM!	HDAC11
Oxidative Phosphorylation	0.379	0.00909	#NUM!	NDUFB9
Hedgehog 'off' state	0.376	0.00901	#NUM!	FUZ
Regulation of Actin-based Motility by Rho	0.373	0.00893	#NUM!	ITGA7
Prostate Cancer Signaling	0.37	0.00885	#NUM!	HDAC11
GPCR-Mediated Nutrient Sensing in Enteroendocrine Cells	0.367	0.00877	#NUM!	GNG13
G-Protein Coupled Receptor Signaling	0.366	0.00587	1	CELSR2,CHRM4,GNG13,GPR39
Neuregulin Signaling	0.364	0.0087	#NUM!	ITGA7
Amyotrophic Lateral Sclerosis Signaling	0.364	0.0087	#NUM!	GRIN1
CDK5 Signaling	0.364	0.0087	#NUM!	MAPK15
Autism Signaling Pathway	0.36	0.00662	#NUM!	GRIN1,TGFB1
ESR-mediated signaling	0.359	0.00855	#NUM!	NCOA3
MSP-RON Signaling in Macrophages Pathway	0.359	0.00855	#NUM!	KLK12
Axonal Guidance Signaling	0.358	0.00606	#NUM!	GNG13,ITGA7,KLC1
Synthesis of DNA	0.356	0.00847	#NUM!	ANAPC11
PAK Signaling	0.353	0.0084	#NUM!	ITGA7
Virus Entry via Endocytic Pathways	0.35	0.00833	#NUM!	AP4M1
TEC Kinase Signaling	0.348	0.00647	#NUM!	GNG13,ITGA7
RHOA Signaling	0.345	0.0082	#NUM!	SEPTIN4
Regulation of Insulin-like Growth Factor (IGF) transport and uptake by IGFBPs	0.343	0.00813	#NUM!	MXRA8
Gαs Signaling	0.343	0.00813	#NUM!	GNG13
Synaptogenesis Signaling Pathway	0.342	0.00639	#NUM!	CPLX1,GRIN1
MHC class II antigen presentation	0.337	0.008	#NUM!	KLC1
Glioma Signaling	0.337	0.008	#NUM!	HDAC11
ROBO SLIT Signaling Pathway	0.335	0.00794	#NUM!	TGFB1
Glutaminergic Receptor Signaling Pathway (Enhanced)	0.331	0.00625	#NUM!	GRIN1,TGFB1
Electron transport, ATP synthesis, and heat production by uncoupling proteins	0.33	0.00781	#NUM!	NDUFB9
G Beta Gamma Signaling	0.33	0.00781	#NUM!	GNG13
Atherosclerosis Signaling	0.328	0.00775	#NUM!	TGFB1
Synaptic Long Term Potentiation	0.325	0.00769	#NUM!	GRIN1
GABA Receptor Signaling	0.325	0.00769	#NUM!	GNG13
SNARE Signaling Pathway	0.323	0.00763	#NUM!	CPLX1
fMLP Signaling in Neutrophils	0.32	0.00758	#NUM!	GNG13
CCR3 Signaling in Eosinophils	0.318	0.00752	#NUM!	GNG13
Keratinization	0.316	0.00746	#NUM!	KLK12
CGAS-STING Signaling Pathway	0.316	0.00746	#NUM!	TGFB1
HGF Signaling	0.316	0.00746	#NUM!	ITGA7
P2Y Purigenic Receptor Signaling Pathway	0.316	0.00746	#NUM!	GNG13
STAT3 Pathway	0.313	0.00741	#NUM!	TGFB1
Iron homeostasis signaling pathway	0.313	0.00741	#NUM!	SLC46A1
Th2 Pathway	0.311	0.00735	#NUM!	TGFB1
Mitochondrial Dysfunction	0.307	0.00593	#NUM!	NDUFA4L2,NDUFB9
RAC Signaling	0.305	0.00719	#NUM!	ITGA7
Reelin Signaling in Neurons	0.302	0.00714	#NUM!	GRIN1
MSP-RON Signaling in Cancer Cells Pathway	0.302	0.00714	#NUM!	KLK12
Cellular Effects of Sildenafil (Viagra)	0.3	0.00709	#NUM!	SLC4A5
Apelin Endothelial Signaling Pathway	0.298	0.00704	#NUM!	GNG13
C-type lectin receptors (CLRs)	0.296	0.00699	#NUM!	MUC12
Phospholipase C Signaling	0.295	0.00546	#NUM!	GNG13,HDAC11,ITGA7
NAD Signaling Pathway	0.288	0.0068	#NUM!	TGFB1
Factors Promoting Cardiogenesis in Vertebrates	0.288	0.0068	#NUM!	TGFB1
RNA Polymerase II Transcription	0.286	0.00676	#NUM!	LOC102724594/U2AF1
Pathogen Induced Cytokine Storm Signaling Pathway	0.285	0.00567	#NUM!	MAPK15,TGFB1
PTEN Signaling	0.282	0.00667	#NUM!	ITGA7
Role of Pattern Recognition Receptors in Recognition of Bacteria and Viruses	0.278	0.00658	#NUM!	TGFB1
Relaxin Signaling	0.272	0.00645	#NUM!	GNG13
Antiproliferative Role of TOB in T Cell Signaling	0.27	0.00641	#NUM!	TGFB1
Ovarian Cancer Signaling	0.268	0.00637	#NUM!	HDAC11
Inhibition of ARE-Mediated mRNA Degradation Pathway	0.265	0.00629	#NUM!	MAPK15
HMGB1 Signaling	0.258	0.00613	#NUM!	TGFB1
IL-17 Signaling	0.254	0.00606	#NUM!	TGFB1
Neutrophil Extracellular Trap Signaling Pathway	0.251	0.00524	#NUM!	NDUFA4L2,NDUFB9
CXCR4 Signaling	0.248	0.00592	#NUM!	GNG13
Aldosterone Signaling in Epithelial Cells	0.248	0.00592	#NUM!	HSPA4L
Gαq Signaling	0.246	0.00588	#NUM!	GNG13
Th1 and Th2 Activation Pathway	0.246	0.00588	#NUM!	TGFB1
Erythropoietin Signaling Pathway	0.239	0.00575	#NUM!	TGFB1
NOD1/2 Signaling Pathway	0.238	0.00571	#NUM!	TGFB1
Macrophage Classical Activation Signaling Pathway	0.236	0.00568	#NUM!	TGFB1
Tight Junction Signaling	0.236	0.00568	#NUM!	TGFB1
Regulation of eIF4 and p70S6K Signaling	0.236	0.00568	#NUM!	ITGA7
Tumor Microenvironment Pathway	0.236	0.00568	#NUM!	TGFB1
Protein Sorting Signaling Pathway	0.233	0.00562	#NUM!	AP4M1
Cardiac β-adrenergic Signaling	0.233	0.00562	#NUM!	GNG13
IL-33 Signaling Pathway	0.232	0.00559	#NUM!	TPSG1
FXR/RXR Activation	0.23	0.00556	#NUM!	TGFB1
Dopamine-DARPP32 Feedback in cAMP Signaling	0.229	0.00552	#NUM!	GRIN1
Granulocyte Adhesion and Diapedesis	0.227	0.00549	#NUM!	CXCR5
Major pathway of rRNA processing in the nucleolus and cytosol	0.226	0.00546	#NUM!	UTP18
Gustation Pathway	0.221	0.00538	#NUM!	GNG13
GNRH Signaling	0.219	0.00532	#NUM!	GNG13
Regulation of the Epithelial Mesenchymal Transition by Growth Factors Pathway	0.217	0.00529	#NUM!	TGFB1
Regulation of the Epithelial-Mesenchymal Transition Pathway	0.216	0.00526	#NUM!	TGFB1
Leukocyte Extravasation Signaling	0.214	0.00524	#NUM!	ACTN4
Acetylcholine Receptor Signaling Pathway	0.214	0.00524	#NUM!	CHRM4
Hepatic Fibrosis / Hepatic Stellate Cell Activation	0.214	0.00524	#NUM!	TGFB1
Endothelin-1 Signaling	0.214	0.00524	#NUM!	MAPK15
TCF dependent signaling in response to WNT	0.213	0.00521	#NUM!	KREMEN2
Adrenergic Receptor Signaling Pathway (Enhanced)	0.212	0.00518	#NUM!	TGFB1
CDX Gastrointestinal Cancer Signaling Pathway	0.21	0.00515	#NUM!	TGFB1
Adrenomedullin signaling pathway	0.21	0.00515	#NUM!	MAPK15
G Protein Signaling Mediated by Tubby	0.209	0.00513	#NUM!	GNG13
Oxytocin in Brain Signaling Pathway	0.208	0.0051	#NUM!	GNG13
Pulmonary Healing Signaling Pathway	0.206	0.00508	#NUM!	TGFB1
Human Embryonic Stem Cell Pluripotency	0.206	0.00508	#NUM!	TGFB1
ILK Signaling	0.206	0.00508	#NUM!	ACTN4
PI3K/AKT Signaling	0.206	0.00508	#NUM!	ITGA7
ID1 Signaling Pathway	0.201	0.00498	#NUM!	TGFB1
Intra-Golgi and retrograde Golgi-to-ER traffic	0.201	0.00498	#NUM!	KLC1
Agranulocyte Adhesion and Diapedesis	0.201	0.00498	#NUM!	CXCR5
Pulmonary Fibrosis Idiopathic Signaling Pathway	0	0.00308	#NUM!	TGFB1
Wound Healing Signaling Pathway	0	0.00412	#NUM!	TGFB1
Role of Osteoblasts in Rheumatoid Arthritis Signaling Pathway	0	0.00431	#NUM!	TGFB1
Myelination Signaling Pathway	0	0.00313	#NUM!	HDAC11
Cachexia Signaling Pathway	0	0.00286	#NUM!	TGFB1
Orexin Signaling Pathway	0	0.00426	#NUM!	GNG13
Sertoli Cell-Germ Cell Junction Signaling Pathway (Enhanced)	0	0.00429	#NUM!	TGFB1
Cell surface interactions at the vascular wall	0	0.00483	#NUM!	TGFB1
Generic Transcription Pathway	0	0.00239	#NUM!	HDAC11
RAF/MAP kinase cascade	0	0.00389	#NUM!	GRIN1
Deubiquitination	0	0.00386	#NUM!	TGFB1
Cell Cycle Checkpoints	0	0.00372	#NUM!	ANAPC11
Neddylation	0	0.00412	#NUM!	SPSB3
RHO GTPase cycle	0	0.00444	#NUM!	GOLGA3,OBSCN
Class I MHC mediated antigen processing and presentation	0	0.00269	#NUM!	ANAPC11
Hepatic Cholestasis	0	0.00463	#NUM!	TGFB1
NAFLD Signaling Pathway	0	0.00455	#NUM!	TGFB1
Pancreatic Secretion Signaling Pathway	0	0.0041	#NUM!	SLC9A3
RAR Activation	0	0.00483	#NUM!	BRD7,TGFB1
Clathrin-mediated Endocytosis Signaling	0	0.00488	#NUM!	AP4M1
IL-8 Signaling	0	0.00474	#NUM!	GNG13
Role of NFAT in Regulation of the Immune Response	0	0.00213	#NUM!	GNG13
CCR5 Signaling in Macrophages	0	0.00441	#NUM!	GNG13
CTLA4 Signaling in Cytotoxic T Lymphocytes	0	0.00317	#NUM!	TGFB1
HIF1α Signaling	0	0.00481	#NUM!	TGFB1
Docosahexaenoic Acid (DHA) Signaling	0	0.00405	#NUM!	TGFB1
Thrombin Signaling	0	0.00448	#NUM!	GNG13
CDC42 Signaling	0	0.00357	#NUM!	ITGA7
Role of Osteoblasts, Osteoclasts and Chondrocytes in Rheumatoid Arthritis	0	0.00446	#NUM!	TGFB1
Altered T Cell and B Cell Signaling in Rheumatoid Arthritis	0	0.00268	#NUM!	TGFB1
Role of Macrophages, Fibroblasts and Endothelial Cells in Rheumatoid Arthritis	0	0.00311	#NUM!	TGFB1
Regulation of IL-2 Expression in Activated and Anergic T Lymphocytes	0	0.00485	#NUM!	TGFB1
Sertoli Cell-Sertoli Cell Junction Signaling	0	0.00413	#NUM!	ACTN4
Sperm Motility	0	0.00403	#NUM!	GNG13
SAPK/JNK Signaling	0	0.00429	#NUM!	GNG13
IL-4 Signaling	0	0.00328	#NUM!	TGFB1
cAMP-mediated signaling	0	0.00431	#NUM!	CHRM4
T Cell Exhaustion Signaling Pathway	0	0.00345	#NUM!	TGFB1
Systemic Lupus Erythematosus in B Cell Signaling Pathway	0	0.00239	#NUM!	TGFB1
Hepatic Fibrosis Signaling Pathway	0	0.00482	#NUM!	ITGA7,TGFB1

## Sheet: A3H Hap I E1 Canonical Pathways
© 2000-2023 QIAGEN. All rights reserved.
Ingenuity Canonical Pathways	-log(p-value)	Ratio	z-score	Molecules
Neurotransmitter clearance	2.42	0.2	#NUM!	LRTOMT,SLC6A4
COPII-mediated vesicle transport	2.32	0.0556	0	CTSZ,GORASP1,TRAPPC2,TRAPPC4
Azathioprine ADME	2.19	0.154	#NUM!	IMPDH2,SLC29A2
Cytosolic sensors of pathogen-associated DNA	2.03	0.0652	#NUM!	IKBKG,NKIRAS1,NLRC3
D-mannose Degradation	2.03	1	#NUM!	MPI
COPI-mediated anterograde transport	1.81	0.0396	0	COG1,GORASP1,SPTBN2,TUBA1C
Alanine metabolism	1.73	0.5	#NUM!	GPT
L-DOPA Degradation	1.73	0.5	#NUM!	LRTOMT
Alanine Degradation III	1.73	0.5	#NUM!	GPT
Alanine Biosynthesis II	1.73	0.5	#NUM!	GPT
WNT/Ca+ pathway	1.63	0.0462	#NUM!	CREB1,NFATC3,PLCD4
Docosahexaenoic Acid (DHA) Signaling	1.52	0.0243	1.633	ADCY7,CREB1,PLCD4,RAF1,SPTBN2,SYT15
Dopamine Degradation	1.52	0.069	#NUM!	ALDH3B1,LRTOMT
PPARα/RXRα Activation	1.5	0.0269	0	ADCY7,IKBKG,NR2C2,PLCD4,RAF1
Electron transport, ATP synthesis, and heat production by uncoupling proteins	1.48	0.0312	2	COX11,COX20,ETFDH,MT-ND5
Endosomal Sorting Complex Required For Transport (ESCRT)	1.46	0.0645	#NUM!	HGS,VPS37A
Synaptic Long Term Potentiation	1.46	0.0308	1	CREB1,GRIN1,PLCD4,RAF1
Circadian Rhythm Signaling	1.43	0.0231	#NUM!	ADCY7,CIRBP,CREB1,GRIN1,PLCD4,RAF1
P2Y Purigenic Receptor Signaling Pathway	1.42	0.0299	2	ADCY7,CREB1,PLCD4,RAF1
Noradrenaline and Adrenaline Degradation	1.41	0.0606	#NUM!	ALDH3B1,LRTOMT
Cargo concentration in the ER	1.39	0.0588	#NUM!	CTSZ,MIA3
Mitochondrial Dysfunction	1.39	0.0208	-1.134	BACE1,CAPN2,COX11,CREB1,MT-ND5,PDHA1,VPS9D1
Insulin Secretion Signaling Pathway	1.38	0.0225	0.816	ADCY7,CREB1,PC,PDHA1,PLCD4,SSR4
MSP-RON Signaling in Cancer Cells Pathway	1.36	0.0286	2	CREB1,IL3RA,MST1,RAF1
Activation of NMDA receptors and postsynaptic events	1.36	0.0361	#NUM!	CREB1,GRIN1,TUBA1C
Axonal Guidance Signaling	1.34	0.0182	#NUM!	ADAM17,FARP2,ITGB7,KIF7,KLC1,NFATC3,PLCD4,RAF1,TUBA1C
Generic Transcription Pathway	1.34	0.0191	1.414	MED16,NR1H3,NR1I3,NR2C2,ZNF135,ZNF263,ZNF45,ZNF529
Signaling by MST1	1.33	0.2	#NUM!	MST1
LPS-stimulated MAPK Signaling	1.31	0.0345	#NUM!	CREB1,IKBKG,RAF1
Resolution of Abasic Sites (AP sites)	1.3	0.0526	#NUM!	NEIL1,OGG1
Pyrimidine Ribonucleotides Interconversion	1.3	0.0526	#NUM!	NME7,NTPCR
Regulation of Cellular Mechanics by Calpain Protease	1.3	0.0341	#NUM!	CAPN2,CCNA2,ITGB7
RAB GEFs exchange GTP for GDP on RABs	1.28	0.0337	#NUM!	RAB3GAP2,TRAPPC2,TRAPPC4
Sirtuin Signaling Pathway	1.27	0.0211	-1.633	ATG16L2,MT-ND5,NR1H3,OGG1,PDHA1,TUBA1C
Pentose Phosphate Pathway (Non-oxidative Branch)	1.26	0.167	#NUM!	TKT
Acetyl-CoA Biosynthesis I (Pyruvate Dehydrogenase Complex)	1.26	0.167	#NUM!	PDHA1
GDP-mannose Biosynthesis	1.26	0.167	#NUM!	MPI
DAG and IP3 signaling	1.24	0.0488	#NUM!	ADCY7,CREB1
Pyrimidine Ribonucleotides De Novo Biosynthesis	1.24	0.0488	#NUM!	NME7,NTPCR
Assembly and cell surface presentation of NMDA receptors	1.22	0.0476	#NUM!	GRIN1,TUBA1C
April Mediated Signaling	1.22	0.0476	#NUM!	IKBKG,NFATC3
B Cell Activating Factor Signaling	1.21	0.0465	#NUM!	IKBKG,NFATC3
Pentose phosphate pathway	1.19	0.143	#NUM!	TKT
TAK1-dependent IKK and NF-kappa-B activation	1.19	0.0455	#NUM!	IKBKG,NKIRAS1
BER (Base Excision Repair) Pathway	1.19	0.0455	#NUM!	NEIL1,OGG1
Melanocyte Development and Pigmentation Signaling	1.16	0.03	#NUM!	ADCY7,CREB1,RAF1
Role of IL-17F in Allergic Inflammatory Airway Diseases	1.16	0.0435	#NUM!	CREB1,RAF1
nNOS Signaling in Neurons	1.16	0.0435	#NUM!	CAPN2,GRIN1
Glucocorticoid Receptor Signaling	1.15	0.0167	#NUM!	CREB1,IKBKG,IL3RA,KRT8,MT-ND5,NFATC3,PC,RAF1,SMARCB1
Neuropathic Pain Signaling in Dorsal Horn Neurons	1.14	0.0294	#NUM!	CREB1,GRIN1,PLCD4
NFE2L2 regulates pentose phosphate pathway genes	1.14	0.125	#NUM!	TKT
Transport of inorganic cations/anions and amino acids/oligopeptides	1.13	0.0291	#NUM!	SLC24A5,SLC26A1,SLC4A5
PPAR Signaling	1.13	0.0291	#NUM!	IKBKG,NR1H3,RAF1
Apoptosis Signaling	1.13	0.0291	#NUM!	CAPN2,IKBKG,RAF1
DNA Damage Bypass	1.12	0.0417	#NUM!	DDB1,REV1
PFKFB4 Signaling Pathway	1.11	0.0408	#NUM!	CREB1,TKT
Post-translational protein phosphorylation	1.1	0.0283	#NUM!	GOLM1,MIA3,MXRA8
Signaling by EGFR	1.09	0.04	#NUM!	ADAM17,HGS
Amyloid Processing	1.09	0.04	#NUM!	BACE1,CAPN2
Sphingosine and Sphingosine-1-phosphate Metabolism	1.09	0.111	#NUM!	SGPP2
Oleate Biosynthesis II (Animals)	1.09	0.111	#NUM!	FADS1
Protein Kinase A Signaling	1.08	0.0176	2.236	ADCY7,CREB1,MTMR7,NFATC3,PLCD4,RAF1,TTN
Myelination Signaling Pathway	1.08	0.0187	0.816	ADAM17,BACE1,CREB1,ITGB7,NFATC3,RAF1
Oxidative Phosphorylation	1.07	0.0273	#NUM!	COX11,MT-ND5,VPS9D1
Hedgehog 'off' state	1.06	0.027	#NUM!	ADCY7,KIF7,TUBA1C
mRNA Editing	1.04	0.1	#NUM!	APOBEC3H
RHOBTB3 ATPase cycle	1.04	0.1	#NUM!	HGS
Pentose Phosphate Pathway	1.04	0.1	#NUM!	TKT
Dopamine-DARPP32 Feedback in cAMP Signaling	1.03	0.0221	1	ADCY7,CREB1,GRIN1,PLCD4
Neuregulin Signaling	1.02	0.0261	#NUM!	ADAM17,ITGB7,RAF1
Amyotrophic Lateral Sclerosis Signaling	1.02	0.0261	#NUM!	CAPN2,GRIN1,SSR4
MSP-RON Signaling in Macrophages Pathway	1	0.0256	#NUM!	CREB1,IKBKG,MST1
SUMOylation of immune response proteins	1	0.0909	#NUM!	IKBKG
RHO GTPases activate KTN1	1	0.0909	#NUM!	KLC1
Purine Nucleotides De Novo Biosynthesis II	1	0.0909	#NUM!	IMPDH2
TNF signaling	0.996	0.0351	#NUM!	ADAM17,IKBKG
Regulation of lipid metabolism by PPARalpha	0.988	0.0252	#NUM!	FADS1,MED16,NR1H3
MSP-RON Signaling Pathway	0.983	0.0345	#NUM!	IL3RA,MST1
Acetylcholine Receptor Signaling Pathway	0.97	0.0209	2	ADAM17,ADCY7,CREB1,PLCD4
GP1b-IX-V activation signalling	0.968	0.0833	#NUM!	RAF1
NGF Signaling	0.964	0.0246	#NUM!	CREB1,IKBKG,RAF1
NCAM signaling for neurite out-growth	0.959	0.0333	#NUM!	CREB1,SPTBN2
Kinesins	0.959	0.0333	#NUM!	KLC1,TUBA1C
Regulation of Insulin-like Growth Factor (IGF) transport and uptake by IGFBPs	0.956	0.0244	#NUM!	GOLM1,MIA3,MXRA8
Gap Junction Signaling	0.952	0.0206	#NUM!	ADCY7,PLCD4,RAF1,TUBA1C
D-myo-inositol-5-phosphate Metabolism	0.952	0.0206	2	MTMR7,PLCD4,PP2D1,SGPP2
Adrenomedullin signaling pathway	0.952	0.0206	#NUM!	ADCY7,PLCD4,RAF1,TTN
MHC class II antigen presentation	0.941	0.024	#NUM!	KLC1,SPTBN2,TUBA1C
Mevalonate Pathway I	0.936	0.0769	#NUM!	MVK
Cytoprotection by HMOX1	0.935	0.0323	#NUM!	COX11,COX20
Mitotic G2-G2/M phases	0.934	0.0203	1	CCNA2,CEP290,NME7,TUBA1C
PI3K/AKT Signaling	0.934	0.0203	#NUM!	IKBKG,IL3RA,ITGB7,RAF1
14-3-3-mediated Signaling	0.926	0.0236	#NUM!	PLCD4,RAF1,TUBA1C
Intra-Golgi and retrograde Golgi-to-ER traffic	0.911	0.0199	0	COG1,KLC1,RAB3GAP2,TUBA1C
Endocannabinoid Developing Neuron Pathway	0.911	0.0233	#NUM!	ADCY7,CREB1,RAF1
Assembly of RNA Polymerase III Complex	0.906	0.0714	#NUM!	BRF1
Urate Biosynthesis/Inosine 5'-phosphate Degradation	0.906	0.0714	#NUM!	IMPDH2
Colanic Acid Building Blocks Biosynthesis	0.906	0.0714	#NUM!	MPI
Mitotic Prometaphase	0.905	0.0198	0	CEP290,NME7,NUMA1,TUBA1C
Ephrin Receptor Signaling	0.905	0.0198	#NUM!	CREB1,GRIN1,ITGB7,RAF1
Remodeling of Epithelial Adherens Junctions	0.88	0.0299	#NUM!	HGS,TUBA1C
Metabolism of nitric oxide: NOS3 activation and regulation	0.878	0.0667	#NUM!	NOSTRIN
Integrin Signaling	0.862	0.019	2	CAPN2,ITGB7,RAF1,TTN
ERBB4 Signaling	0.86	0.029	#NUM!	ADAM17,RAF1
Rap1 signalling	0.852	0.0625	#NUM!	RAF1
rRNA processing	0.852	0.0625	#NUM!	MT-ND5
Granzyme B Signaling	0.852	0.0625	#NUM!	NUMA1
Chondroitin Sulfate Degradation (Metazoa)	0.852	0.0625	#NUM!	CEMIP
Histamine Degradation	0.852	0.0625	#NUM!	ALDH3B1
Melatonin Signaling	0.85	0.0286	#NUM!	PLCD4,RAF1
DHCR24 Signaling Pathway	0.841	0.0216	#NUM!	BACE1,NR1H3,NR1I3
RAC Signaling	0.841	0.0216	#NUM!	ABI2,ITGB7,RAF1
Amyloid fiber formation	0.84	0.0282	#NUM!	BACE1,SIAH1
Multiple Sclerosis Signaling Pathway	0.835	0.0186	0	CAPN2,GRIN1,NR1H3,RBBP7
PI3K Signaling in B Lymphocytes	0.832	0.0169	1.342	CREB1,IKBKG,NFATC3,PLCD4,RAF1
Hepatic Cholestasis	0.83	0.0185	1	ADCY7,IKBKG,NFATC3,NR1H3
Cellular Effects of Sildenafil (Viagra)	0.828	0.0213	#NUM!	ADCY7,PLCD4,SLC4A5
Xenobiotic Metabolism General Signaling Pathway	0.828	0.0213	#NUM!	NR1H3,NR1I3,RAF1
Senescence Pathway	0.828	0.0169	1.342	CAPN2,IKBKG,NFATC3,PDHA1,RAF1
Protein methylation	0.827	0.0588	#NUM!	ETFBKMT
Dermatan Sulfate Degradation (Metazoa)	0.827	0.0588	#NUM!	CEMIP
Superpathway of Geranylgeranyldiphosphate Biosynthesis I (via Mevalonate)	0.827	0.0588	#NUM!	MVK
GPCR-Mediated Integration of Enteroendocrine Signaling Exemplified by an L Cell	0.821	0.0274	#NUM!	ADCY7,PLCD4
C-type lectin receptors (CLRs)	0.815	0.021	#NUM!	IKBKG,NFATC3,RAF1
DDX58/IFIH1-mediated induction of interferon-alpha/beta	0.811	0.027	#NUM!	IKBKG,NKIRAS1
trans-Golgi Network Vesicle Budding	0.811	0.027	#NUM!	CTSZ,HGS
Metabolism of Angiotensinogen to Angiotensins	0.804	0.0556	#NUM!	CTSZ
Gastrin-CREB signalling pathway via PKC and MAPK	0.804	0.0556	#NUM!	CREB1
Thrombin Signaling	0.795	0.0179	1	ADCY7,CREB1,PLCD4,RAF1
Leptin Signaling in Obesity	0.793	0.0263	#NUM!	ADCY7,PLCD4
GDNF Family Ligand-Receptor Interactions	0.793	0.0263	#NUM!	CREB1,RAF1
Endocannabinoid Neuronal Synapse Pathway	0.791	0.0204	#NUM!	ADCY7,GRIN1,PLCD4
Corticotropin Releasing Hormone Signaling	0.784	0.0203	#NUM!	ADCY7,CREB1,RAF1
Endocannabinoid Cancer Inhibition Pathway	0.784	0.0203	#NUM!	ADCY7,CREB1,RAF1
γ-linolenate Biosynthesis II (Animals)	0.783	0.0526	#NUM!	FADS1
Purine Nucleotides Degradation II (Aerobic)	0.783	0.0526	#NUM!	IMPDH2
Fatty Acid α-oxidation	0.783	0.0526	#NUM!	ALDH3B1
HER-2 Signaling in Breast Cancer	0.781	0.0177	0	COX11,IKBKG,ITGB7,RAF1
Neuroinflammation Signaling Pathway	0.778	0.0162	-1	BACE1,CREB1,GRIN1,IKBKG,NFATC3
PTEN Signaling	0.772	0.02	#NUM!	IKBKG,ITGB7,RAF1
Neurotrophin/TRK Signaling	0.767	0.0253	#NUM!	CREB1,RAF1
eNOS Signaling	0.767	0.0199	#NUM!	ADCY7,CCNA2,NOSTRIN
Putrescine Degradation III	0.763	0.05	#NUM!	ALDH3B1
Activation of anterior HOX genes in hindbrain during early embryogenesis	0.758	0.025	#NUM!	HOXB3,RBBP7
Role of BRCA1 in DNA Damage Response	0.758	0.025	#NUM!	FANCL,SMARCB1
NF-κB Activation by Viruses	0.758	0.025	#NUM!	IKBKG,RAF1
Synaptogenesis Signaling Pathway	0.758	0.016	1.342	ADCY7,CREB1,GRIN1,RAF1,SYT15
IL-3 Signaling	0.75	0.0247	#NUM!	IL3RA,RAF1
Superpathway of Inositol Phosphate Compounds	0.748	0.0172	2	MTMR7,PLCD4,PP2D1,SGPP2
Estrogen Receptor Signaling	0.747	0.015	1.342	ADCY7,CREB1,MED16,MT-ND5,PLCD4,RAF1
Synaptic adhesion-like molecules	0.743	0.0476	#NUM!	GRIN1
Actin Cytoskeleton Signaling	0.739	0.017	#NUM!	ABI2,ITGB7,RAF1,TTN
FLT3 Signaling in Hematopoietic Progenitor Cells	0.734	0.0241	#NUM!	CREB1,RAF1
Phagosome Maturation	0.732	0.0191	#NUM!	CTSZ,TUBA1C,VPS37A
Glutaminergic Receptor Signaling Pathway (Enhanced)	0.731	0.0156	0.447	ADCY7,CREB1,GRIN1,IKBKG,PLCD4
Cyclins and Cell Cycle Regulation	0.726	0.0238	#NUM!	CCNA2,RAF1
FGF Signaling	0.726	0.0238	#NUM!	CREB1,RAF1
Role of Macrophages, Fibroblasts and Endothelial Cells in Rheumatoid Arthritis	0.724	0.0155	#NUM!	CREB1,IKBKG,NFATC3,PLCD4,RAF1
IL-17A Signaling in Fibroblasts	0.718	0.0235	#NUM!	IKBKG,LOX
Regulation of the Epithelial Mesenchymal Transition in Development Pathway	0.718	0.0235	#NUM!	ADAM17,LOX
Sphingolipid metabolism	0.711	0.0233	#NUM!	ALDH3B1,SGPP2
PEDF Signaling	0.711	0.0233	#NUM!	IKBKG,RAF1
Sertoli Cell-Sertoli Cell Junction Signaling	0.709	0.0165	0	CREB1,RAF1,SPTBN2,TUBA1C
Growth hormone receptor signaling	0.708	0.0435	#NUM!	ADAM17
Pyrimidine Deoxyribonucleotides De Novo Biosynthesis I	0.708	0.0435	#NUM!	NME7
Ethanol Degradation IV	0.708	0.0435	#NUM!	ALDH3B1
RAR Activation	0.704	0.0145	1.633	ADAM17,ADCY7,CREB1,HOXB3,IL3RA,SMARCB1
Hepatic Fibrosis Signaling Pathway	0.701	0.0145	-0.447	CREB1,IKBKG,ITGB7,PDCD4,RAF1,TTN
TP53 Regulates Metabolic Genes	0.695	0.0227	#NUM!	COX11,COX20
BMP signaling pathway	0.695	0.0227	#NUM!	CREB1,RAF1
Tryptophan Degradation X (Mammalian, via Tryptamine)	0.691	0.0417	#NUM!	ALDH3B1
Opioid Signalling	0.688	0.0225	#NUM!	ADCY7,CREB1
MyD88 cascade initiated on plasma membrane	0.676	0.04	#NUM!	IKBKG
Role of JAK1, JAK2 and TYK2 in Interferon Signaling	0.676	0.04	#NUM!	RAF1
RANK Signaling in Osteoclasts	0.667	0.0217	#NUM!	IKBKG,RAF1
Gαq Signaling	0.664	0.0176	#NUM!	IKBKG,NFATC3,RAF1
Estrogen-mediated S-phase Entry	0.661	0.0385	#NUM!	CCNA2
D-myo-inositol (1,4,5)-Trisphosphate Biosynthesis	0.661	0.0385	#NUM!	PLCD4
Regulation of TP53 Activity through Phosphorylation	0.66	0.0215	#NUM!	CCNA2,RAD9B
Cardiac Hypertrophy Signaling	0.652	0.0156	2	ADCY7,CREB1,PLCD4,RAF1
RAF/MAP kinase cascade	0.648	0.0156	0	GRIN1,IL3RA,RAF1,SPTBN2
Syndecan interactions	0.646	0.037	#NUM!	TRAPPC4
CDP-diacylglycerol Biosynthesis I	0.646	0.037	#NUM!	TAFAZZIN
Deubiquitination	0.64	0.0154	1	CCNA2,HGS,IKBKG,RNF123
IL-1 Signaling	0.64	0.0208	#NUM!	ADCY7,IKBKG
Salvage Pathways of Pyrimidine Ribonucleotides	0.64	0.0208	#NUM!	APOBEC3H,NME7
Macrophage Classical Activation Signaling Pathway	0.636	0.017	#NUM!	IKBKG,PDHA1,RBBP7
Cardiac Hypertrophy Signaling (Enhanced)	0.634	0.0133	1.633	ADCY7,IKBKG,IL3RA,ITGB7,NFATC3,PLCD4,RAF1
DNA Methylation and Transcriptional Repression Signaling	0.633	0.0206	#NUM!	HOXB3,RBBP7
Glyoxylate metabolism and glycine degradation	0.632	0.0357	#NUM!	PDHA1
SUMOylation of intracellular receptors	0.632	0.0357	#NUM!	NR1H3
Superpathway of Cholesterol Biosynthesis	0.632	0.0357	#NUM!	MVK
Protein Sorting Signaling Pathway	0.626	0.0169	#NUM!	ADCY7,MIA3,SNX32
D-myo-inositol (1,4,5,6)-Tetrakisphosphate Biosynthesis	0.626	0.0169	#NUM!	MTMR7,PP2D1,SGPP2
D-myo-inositol (3,4,5,6)-tetrakisphosphate Biosynthesis	0.626	0.0169	#NUM!	MTMR7,PP2D1,SGPP2
Phosphatidylglycerol Biosynthesis II (Non-plastidic)	0.619	0.0345	#NUM!	TAFAZZIN
Mitotic Prophase	0.608	0.0198	#NUM!	GORASP1,NUMA1
RHO GTPases activate IQGAPs	0.606	0.0333	#NUM!	TUBA1C
Regulation of TP53 Activity through Acetylation	0.606	0.0333	#NUM!	RBBP7
Integration of energy metabolism	0.596	0.0194	#NUM!	ADCY7,TKT
Asparagine N-linked glycosylation	0.594	0.0323	#NUM!	MPI
MyD88 dependent cascade initiated on endosome	0.594	0.0323	#NUM!	IKBKG
Ethanol Degradation II	0.594	0.0323	#NUM!	ALDH3B1
Chronic Myeloid Leukemia Signaling	0.589	0.0147	1	IKBKG,NFATC3,PLCD4,RAF1
Opioid Signaling Pathway	0.586	0.0146	1	ADCY7,CREB1,GRIN1,RAF1
GNRH Signaling	0.582	0.016	#NUM!	ADCY7,CREB1,RAF1
Toll Like Receptor 3 (TLR3) Cascade	0.582	0.0312	#NUM!	IKBKG
TNFR2 Signaling	0.582	0.0312	#NUM!	IKBKG
3-phosphoinositide Degradation	0.578	0.0159	#NUM!	MTMR7,PP2D1,SGPP2
Serotonin Receptor Signaling	0.577	0.0131	2.449	ADCY7,CREB1,PLCD4,RAF1,SLC6A4,TTN
Regulation of the Epithelial-Mesenchymal Transition Pathway	0.574	0.0158	#NUM!	ADAM17,LOX,RAF1
α-Adrenergic Signaling	0.572	0.0187	#NUM!	ADCY7,RAF1
Gap junction trafficking and regulation	0.571	0.0303	#NUM!	TUBA1C
Signaling by NOTCH2	0.571	0.0303	#NUM!	CREB1
MAPK targets/ Nuclear events mediated by MAP kinases	0.571	0.0303	#NUM!	CREB1
Endothelin-1 Signaling	0.57	0.0157	#NUM!	ADCY7,PLCD4,RAF1
Processing of Capped Intron-Containing Pre-mRNA	0.569	0.0143	2	HNRNPU,LOC102724594/U2AF1,PPIL2,ZRSR2
PRC2 methylates histones and DNA	0.56	0.0294	#NUM!	RBBP7
Transcriptional Regulation by E2F6	0.56	0.0294	#NUM!	RBBP7
Late endosomal microautophagy	0.56	0.0294	#NUM!	VPS37A
4-1BB Signaling in T Lymphocytes	0.56	0.0294	#NUM!	IKBKG
HDR through Homologous Recombination (HRR) or Single Strand Annealing (SSA)	0.556	0.0182	#NUM!	CCNA2,RAD9B
Neuroprotective Role of THOP1 in Alzheimer's Disease	0.55	0.018	#NUM!	CREB1,TMPRSS9
Antioxidant Action of Vitamin C	0.55	0.018	#NUM!	IKBKG,PLCD4
Striated Muscle Contraction	0.549	0.0286	#NUM!	TTN
Transcriptional Regulation by NPAS4	0.549	0.0286	#NUM!	RBFOX3
Prostate Cancer Signaling	0.54	0.0177	#NUM!	CREB1,RAF1
ERCC6 (CSB) and EHMT2 (G9a) positively regulate rRNA expression	0.539	0.0278	#NUM!	RBBP7
RHO GTPases Activate WASPs and WAVEs	0.539	0.0278	#NUM!	ABI2
Cilium Assembly	0.538	0.0151	#NUM!	CEP290,IFT22,TUBA1C
GPCR-Mediated Nutrient Sensing in Enteroendocrine Cells	0.534	0.0175	#NUM!	ADCY7,PLCD4
CDK5 Signaling	0.529	0.0174	#NUM!	ADCY7,RAF1
MyD88-independent TLR4 cascade	0.529	0.027	#NUM!	IKBKG
Gene and protein expression by JAK-STAT signaling after IL-12 stimulation	0.529	0.027	#NUM!	PDCD4
TWEAK Signaling	0.529	0.027	#NUM!	IKBKG
Notch Signaling	0.529	0.027	#NUM!	ADAM17
[truncated: 342 more rows]

## Sheet: A3H Hap I E2 Canonical Pathways
© 2000-2023 QIAGEN. All rights reserved.
[truncated: 1,060 more rows]

[truncated: 3 more sheets: A3A Overlap with TCGA, A3B Overlap with TCGA, A3H Overlap with TCGA]
