# Supplementary material for: Differential effects on tumor progression by APOBEC3A, APOBEC3B, and APOBEC3H Haplotype I in a breast cancer mouse xenograft model
Source: Front Genet. 2026 Jan 28;16:1425483. doi: 10.3389/fgene.2025.1425483 (PMC12890242; doi:10.3389/fgene.2025.1425483)
Supplement: Supplementary file 4 [file DataSheet3.xlsx]

## Sheet: Legend
Tab	Content	Information
A3A High	genes plotted in Supplementary Figure 3	Genes signficantly up or down regulated in MCF7 cells and Luminal A breast cancers in the TCGA
A3A High All	genes plotted in Supplementary Figure 3	Total gene list from MCF7 cells that were differentially expressed in + dox condition compared to -dox
A3B High	genes plotted in Supplementary Figure 3	Genes signficantly up or down regulated in MCF7 cells and Luminal A breast cancers in the TCGA
A3B High All	genes plotted in Supplementary Figure 3	Total gene list from MCF7 cells that were differentially expressed in + dox condition compared to -dox
A3H Hap I E1	genes plotted in Supplementary Figure 3	Genes signficantly up or down regulated in MCF7 cells and Luminal A breast cancers in the TCGA
A3H Hap I E1 All	genes plotted in Supplementary Figure 3	Total gene list from MCF7 cells that were differentially expressed in + dox condition compared to -dox

## Sheet: A3A High
GeneID	Gene	baseMean	log2FoldChange	lfcSE	stat	pvalue	padj	Fold_Change
ENSG00000107485	GATA3	57.3232	1.0656	0.456809	2.33271	0.0196632	0.171841	2.09305
ENSG00000187514	PTMA	131.592	1.08507	0.320969	3.38061	0.000723248	0.0160054	2.12148
ENSG00000122566	HNRNPA2B1	176.9	1.1081	0.295398	3.7512	0.000175993	0.00555938	2.15561
ENSG00000007520	TSR3	36.7555	1.13633	0.547992	2.07362	0.0381147	0.257184	2.19821
ENSG00000133142	TCEAL4	53.6998	1.14254	0.503792	2.26788	0.0233365	0.19055	2.20769
ENSG00000156482	RPL30	90.5353	1.18832	0.367125	3.23682	0.00120869	0.0236131	2.27887
ENSG00000134759	ELP2	40.9461	1.1924	0.550557	2.1658	0.0303267	0.221622	2.28532
ENSG00000087460	GNAS	151.58	1.19564	0.373524	3.20097	0.00136966	0.0256084	2.29046
ENSG00000236017	ASMTL-AS1	68.3555	1.22911	0.490973	2.50342	0.0122999	0.125957	2.34423
ENSG00000180720	CHRM4	47.958	1.23605	0.49473	2.49843	0.0124743	0.12739	2.35553
ENSG00000119335	SET	42.3926	1.23924	0.575462	2.15348	0.0312813	0.225651	2.36075
ENSG00000116560	SFPQ	38.8376	1.3605	0.603301	2.25509	0.0241274	0.195497	2.56774
ENSG00000108424	KPNB1	25.7725	1.37009	0.662739	2.06731	0.0387049	0.259601	2.58486
ENSG00000171940	ZNF217	32.9163	1.39886	0.592465	2.36109	0.0182213	0.164075	2.63694
ENSG00000151892	GFRA1	42.3959	1.40672	0.52097	2.7002	0.00692983	0.0854934	2.65134
ENSG00000184640	SEPTIN9	21.0926	1.41731	0.719345	1.97028	0.0488063	0.296624	2.67087
ENSG00000167930	FAM234A	27.1818	1.43704	0.662929	2.16771	0.0301805	0.221025	2.70765
ENSG00000204352	C9orf129	27.9953	1.46229	0.635698	2.3003	0.0214315	0.181704	2.75546
ENSG00000158526	TSR2	31.6829	1.53353	0.599626	2.55748	0.0105434	0.112992	2.89494
ENSG00000140350	ANP32A	24.9784	1.5574	0.701101	2.22136	0.0263266	0.203194	2.94322
ENSG00000118298	CA14	26.0245	1.55961	0.684912	2.27709	0.0227808	0.187849	2.94773
ENSG00000170315	UBB	28.317	1.58532	0.68011	2.33097	0.0197549	0.172147	3.00074
ENSG00000173801	JUP	24.3817	1.58578	0.674741	2.3502	0.0187634	0.167417	3.00169
ENSG00000034510	TMSB10	42.9897	1.59304	0.6146	2.59199	0.00954218	0.105212	3.01684
ENSG00000108443	RPS6KB1	24.1881	1.60421	0.698789	2.29569	0.0216934	0.182541	3.04028
ENSG00000185164	NOMO2	31.144	1.62801	0.59952	2.71552	0.00661712	0.082677	3.09086
ENSG00000184110	EIF3C	47.3097	1.68553	0.521725	3.23069	0.00123492	0.0239465	3.21659
ENSG00000148341	SH3GLB2	32.4533	1.68558	0.592098	2.8468	0.00441615	0.0629804	3.2167
ENSG00000189334	S100A14	32.9067	1.6863	0.612798	2.75181	0.00592672	0.076365	3.21831
ENSG00000204463	BAG6	17.7066	1.68978	0.821916	2.05591	0.0397916	0.262994	3.22608
ENSG00000100219	XBP1	47.8285	1.69934	0.505663	3.36062	0.00077767	0.0170175	3.24753
ENSG00000171759	PAH	31.6328	1.7101	0.636965	2.68476	0.00725823	0.0882934	3.27183
ENSG00000096384	HSP90AB1	108.582	1.7321	0.368338	4.70249	2.57006e-06	0.000199345	3.32212
ENSG00000185624	P4HB	32.8303	1.7326	0.618804	2.79992	0.00511153	0.0702522	3.32326
ENSG00000111057	KRT18	241.248	1.74947	0.26061	6.71296	1.90712e-11	7.86334e-09	3.36234
ENSG00000132305	IMMT	15.0125	1.76194	0.864412	2.03831	0.0415193	0.270826	3.39153
ENSG00000184009	ACTG1	93.8734	1.77207	0.403788	4.38862	1.14074e-05	0.000616313	3.41543
ENSG00000196208	GREB1	63.436	1.78493	0.449369	3.97207	7.12505e-05	0.00281907	3.44601
ENSG00000071859	FAM50A	14.0694	1.79217	0.892432	2.00818	0.0446239	0.28079	3.46334
ENSG00000204256	BRD2	15.6715	1.81742	0.842588	2.15695	0.0310099	0.224729	3.52449
ENSG00000150753	CCT5	22.3163	1.82287	0.747541	2.43849	0.0147487	0.142999	3.53785
ENSG00000075624	ACTB	98.6876	1.84657	0.426983	4.32468	1.52751e-05	0.0007622	3.59644
ENSG00000135506	OS9	17.2115	1.85616	0.935938	1.98321	0.047344	0.291973	3.62043
ENSG00000115053	NCL	83.9096	1.86418	0.432028	4.31496	1.59635e-05	0.00078653	3.64061
ENSG00000143761	ARF1	13.1761	1.88145	0.926659	2.03036	0.0423205	0.274452	3.68444
ENSG00000011304	PTBP1	12.7633	1.88772	0.954746	1.9772	0.048019	0.294121	3.70051
ENSG00000171345	KRT19	94.1142	1.91371	0.35941	5.32459	1.01179e-07	1.41542e-05	3.76777
ENSG00000179051	RCC2	14.2981	1.96926	0.896755	2.19598	0.0280934	0.21109	3.91566
ENSG00000092201	SUPT16H	16.7289	1.98762	0.842169	2.36012	0.0182692	0.16413	3.96581
ENSG00000166794	PPIB	24.8233	2.01913	0.722519	2.79457	0.00519683	0.0710505	4.0534
ENSG00000143420	ENSA	18.9751	2.02024	0.777899	2.59705	0.00940289	0.104634	4.05652
ENSG00000124228	DDX27	20.4538	2.02242	0.784843	2.57685	0.00997042	0.108361	4.06266
ENSG00000158483	FAM86C1P	14.5851	2.02441	0.903079	2.24167	0.0249824	0.199707	4.06825
ENSG00000188229	TUBB4B	14.0518	2.02635	0.910075	2.22658	0.0259753	0.202151	4.07374
ENSG00000166197	NOLC1	11.7321	2.03987	1.01733	2.00512	0.04495	0.281867	4.11208
ENSG00000160633	SAFB	11.2431	2.06217	1.02534	2.01122	0.0443027	0.280438	4.17614
ENSG00000205609	EIF3CL	42.7557	2.06749	0.547958	3.77307	0.000161248	0.00521986	4.19156
ENSG00000172354	GNB2	11.141	2.11137	1.01956	2.07086	0.0383714	0.258249	4.321
ENSG00000129351	ILF3	16.2486	2.17396	0.841375	2.58382	0.00977131	0.106911	4.51261
ENSG00000140988	RPS2	35.3228	2.18469	0.603541	3.61979	0.000294838	0.0081617	4.5463
ENSG00000205581	HMGN1	33.0358	2.18502	0.626893	3.48548	0.000491255	0.0119518	4.54734
ENSG00000163468	CCT3	9.0848	2.19484	1.11948	1.9606	0.0499263	0.29994	4.57839
ENSG00000137501	SYTL2	26.6539	2.19704	0.681431	3.22416	0.00126341	0.0243183	4.58539
ENSG00000109685	NSD2	14.046	2.19766	0.910364	2.41404	0.0157765	0.148973	4.58734
ENSG00000165140	FBP1	10.7779	2.20324	1.0784	2.04306	0.0410462	0.268635	4.60512
ENSG00000039068	CDH1	20.7469	2.20542	0.780259	2.82652	0.00470561	0.0657108	4.61209
ENSG00000139644	TMBIM6	12.6989	2.22503	0.973491	2.28562	0.0222763	0.185454	4.67522
ENSG00000131236	CAP1	10.2124	2.24863	1.06885	2.10378	0.0353976	0.244774	4.75231
ENSG00000164742	ADCY1	10.4967	2.25853	1.05028	2.15041	0.031523	0.226353	4.78502
ENSG00000125534	PPDPF	27.1784	2.26784	0.663719	3.41686	0.000633481	0.0147261	4.816
ENSG00000145833	DDX46	11.6855	2.27199	0.994372	2.28485	0.0223216	0.185506	4.82989
ENSG00000088340	FER1L4	10.7397	2.30172	1.03932	2.21465	0.0267839	0.20454	4.93046
ENSG00000121774	KHDRBS1	8.74223	2.30237	1.13897	2.02145	0.0432336	0.276709	4.93267
ENSG00000135829	DHX9	10.6427	2.31908	1.07605	2.15517	0.0311486	0.225109	4.99013
ENSG00000078369	GNB1	13.1528	2.33578	0.946438	2.46797	0.0135882	0.134917	5.04824
ENSG00000170606	HSPA4	13.6359	2.33777	0.96457	2.42364	0.0153659	0.1468	5.05521
ENSG00000163191	S100A11	17.8591	2.33852	0.821708	2.84593	0.00442825	0.0629804	5.05783
ENSG00000119318	RAD23B	15.9173	2.3492	0.87662	2.67984	0.00736571	0.0890478	5.09543
ENSG00000161203	AP2M1	15.4755	2.36439	0.944296	2.50387	0.0122844	0.125957	5.14935
ENSG00000164924	YWHAZ	29.6179	2.37417	0.691817	3.43178	0.000599624	0.0140642	5.18437
ENSG00000109111	SUPT6H	11.2459	2.37577	1.06925	2.22191	0.0262891	0.203147	5.19014
ENSG00000151208	DLG5	29.9227	2.37958	0.65693	3.62228	0.000292017	0.00811304	5.20387
ENSG00000101199	ARFGAP1	8.53713	2.38306	1.2025	1.98176	0.0475058	0.292164	5.21644
ENSG00000067225	PKM	48.0008	2.39713	0.567942	4.22073	2.43509e-05	0.00112215	5.26755
ENSG00000109971	HSPA8	41.3174	2.39728	0.71832	3.33735	0.000845825	0.0183044	5.26809
ENSG00000187555	USP7	9.20757	2.40954	1.21487	1.98338	0.0473253	0.291973	5.31306
ENSG00000165731	RET	8.19152	2.41281	1.1975	2.01487	0.043918	0.279946	5.32509
ENSG00000166913	YWHAB	19.5081	2.41875	0.788934	3.06585	0.00217054	0.0376194	5.34708
ENSG00000111640	GAPDH	90.5715	2.42976	0.466962	5.20333	1.9575e-07	2.43426e-05	5.38803
ENSG00000177084	POLE	9.26332	2.43051	1.16602	2.08444	0.03712	0.25321	5.39084
ENSG00000089280	FUS	26.6509	2.43867	0.692495	3.52158	0.000428991	0.0107029	5.42142
ENSG00000149136	SSRP1	12.8953	2.49529	0.978423	2.55031	0.0107626	0.115183	5.6384
ENSG00000164754	RAD21	9.77028	2.50761	1.09944	2.28081	0.0225594	0.186819	5.68677
ENSG00000161016	RPL8	30.3615	2.50838	0.689525	3.63784	0.000274939	0.00786086	5.68981
ENSG00000103126	AXIN1	9.97841	2.52261	1.12859	2.23518	0.0254054	0.201093	5.7462
ENSG00000141424	SLC39A6	115.417	2.52555	0.393344	6.42071	1.35642e-10	4.25048e-08	5.75791
ENSG00000138071	ACTR2	8.65724	2.52947	1.18242	2.13923	0.0324168	0.230378	5.77358
ENSG00000111669	TPI1	9.9576	2.53907	1.08857	2.33247	0.0196759	0.171841	5.81214
ENSG00000106541	AGR2	10.7804	2.543	1.1459	2.2192	0.0264729	0.203836	5.82798
ENSG00000133466	C1QTNF6	9.32211	2.55023	1.14236	2.23242	0.0255869	0.202084	5.85727
ENSG00000123416	TUBA1B	46.3058	2.56148	0.519456	4.93108	8.17778e-07	7.81277e-05	5.90312
ENSG00000204351	SKIV2L	9.6618	2.58505	1.15841	2.23154	0.0256451	0.202084	6.00037
ENSG00000055044	NOP58	10.2356	2.60252	1.13655	2.28984	0.0220308	0.18439	6.07348
ENSG00000086598	TMED2	7.82261	2.63745	1.34003	1.9682	0.0490449	0.297382	6.2223
ENSG00000179222	MAGED1	7.05517	2.65638	1.31409	2.02145	0.0432328	0.276709	6.30448
ENSG00000096696	DSP	26.5424	2.68931	0.744082	3.61426	0.000301206	0.00822178	6.45003
ENSG00000088325	TPX2	8.40537	2.72793	1.24414	2.19263	0.0283343	0.212007	6.62503
ENSG00000065361	ERBB3	9.76148	2.72999	1.13296	2.4096	0.0159699	0.150371	6.63449
ENSG00000077150	NFKB2	6.30264	2.7394	1.37165	1.99716	0.0458079	0.285785	6.67793
ENSG00000005022	SLC25A5	7.56176	2.75055	1.29909	2.11729	0.0342354	0.239678	6.72972
ENSG00000108604	SMARCD2	11.1117	2.77746	1.12247	2.4744	0.0133459	0.133357	6.85642
ENSG00000188529	SRSF10	7.34809	2.79479	1.42431	1.9622	0.0497389	0.299504	6.93931
ENSG00000126217	MCF2L	48.2832	2.80548	0.524043	5.35353	8.62556e-08	1.22859e-05	6.9909
ENSG00000122952	ZWINT	10.9329	2.81526	1.07989	2.60698	0.0091344	0.102786	7.03848
ENSG00000124383	MPHOSPH10	6.65685	2.84669	1.37	2.07788	0.0377208	0.255849	7.19349
ENSG00000103769	RAB11A	10.8304	2.88071	1.07099	2.68976	0.00715042	0.087389	7.36513
ENSG00000149273	RPS3	45.5645	2.88722	0.552234	5.22827	1.71107e-07	2.26754e-05	7.39845
ENSG00000143799	PARP1	8.00704	2.89394	1.276	2.26799	0.0233301	0.19055	7.43298
ENSG00000160182	TFF1	51.4487	2.90376	0.503076	5.772	7.83361e-09	1.57355e-06	7.48373
ENSG00000204580	DDR1	11.1701	2.90611	1.05096	2.76519	0.00568903	0.0751566	7.49595
ENSG00000106028	SSBP1	9.98678	2.9148	1.13272	2.57328	0.0100739	0.109155	7.54122
ENSG00000118705	RPN2	6.72712	2.91783	1.4451	2.01912	0.0434743	0.277569	7.5571
ENSG00000060339	CCAR1	9.66161	2.92143	1.18708	2.46102	0.0138542	0.13652	7.57598
ENSG00000182481	KPNA2	12.8247	2.92827	1.00493	2.91392	0.00356918	0.0542932	7.61199
ENSG00000165119	HNRNPK	17.1298	2.93477	0.883659	3.32115	0.00089646	0.0191882	7.64632
ENSG00000092199	HNRNPC	19.6778	2.95884	0.848552	3.48693	0.000488599	0.0119242	7.77499
ENSG00000127922	SEM1	7.143	2.96584	1.34244	2.20929	0.0271544	0.206413	7.81279
ENSG00000143106	PSMA5	5.75194	2.97933	1.4686	2.02868	0.0424908	0.275102	7.88619
ENSG00000143320	CRABP2	13.3458	2.99959	1.05606	2.84036	0.00450622	0.0636068	7.99772
ENSG00000101193	GID8	5.65532	3.00191	1.5221	1.97222	0.0485845	0.296083	8.0106
ENSG00000105220	GPI	11.6154	3.00607	1.05934	2.83769	0.00454416	0.0638952	8.03371
ENSG00000196230	TUBB	40.2253	3.01585	0.604421	4.98966	6.04866e-07	5.99812e-05	8.08839
ENSG00000155660	PDIA4	10.2797	3.02541	1.12468	2.69003	0.00714459	0.087389	8.14214
ENSG00000253729	PRKDC	10.5844	3.02833	1.09034	2.77742	0.00547923	0.0736441	8.15864
ENSG00000111605	CPSF6	5.84264	3.03807	1.5376	1.97585	0.0481715	0.294364	8.21392
ENSG00000119888	EPCAM	10.8271	3.051	1.16267	2.62414	0.00868674	0.0993459	8.28788
ENSG00000054277	OPN3	11.1527	3.05676	1.10952	2.75503	0.00586876	0.0762284	8.32105
ENSG00000079246	XRCC5	18.1519	3.0664	0.877539	3.49432	0.000475277	0.0116719	8.3768
ENSG00000181789	COPG1	12.7106	3.07266	1.01547	3.02586	0.00247929	0.0415905	8.41326
ENSG00000130826	DKC1	7.53253	3.09214	1.35341	2.28471	0.0223299	0.185506	8.52759
ENSG00000101132	PFDN4	9.39522	3.11568	1.17565	2.65018	0.00804478	0.094521	8.66788
ENSG00000137807	KIF23	6.39046	3.1179	1.40136	2.22491	0.0260871	0.202744	8.68126
ENSG00000135624	CCT7	13.9375	3.1244	1.03343	3.02333	0.0025001	0.0417607	8.72044
ENSG00000128595	CALU	4.94364	3.14467	1.60063	1.96465	0.0494551	#N/A	8.84385
ENSG00000156802	ATAD2	12.6988	3.15847	1.03588	3.04906	0.00229555	0.039021	8.92884
ENSG00000044574	HSPA5	25.336	3.16192	0.80834	3.91163	9.16758e-05	0.00346474	8.95023
ENSG00000172932	ANKRD13D	6.50197	3.17707	1.50344	2.11321	0.034583	0.241333	9.0447
ENSG00000136628	EPRS1	6.83537	3.25591	1.49569	2.17687	0.0294904	0.217354	9.55273
ENSG00000117632	STMN1	8.77425	3.25702	1.25972	2.58551	0.00972345	0.106536	9.56003
ENSG00000120948	TARDBP	5.0901	3.25873	1.59399	2.04438	0.0409158	#N/A	9.57141
ENSG00000143612	C1orf43	5.0901	3.25873	1.59399	2.04438	0.0409158	#N/A	9.57141
ENSG00000143933	CALM2	25.2015	3.25905	0.784023	4.15683	3.22692e-05	0.00142021	9.57352
ENSG00000196262	PPIA	14.7868	3.31686	1.01482	3.26843	0.00108144	0.0216675	9.96492
ENSG00000113407	TARS1	7.307	3.33155	1.37051	2.43088	0.015062	0.145374	10.0669
ENSG00000167085	PHB	7.21039	3.35402	1.37762	2.43465	0.0149063	0.144346	10.2249
ENSG00000106105	GARS1	9.01141	3.35476	1.29655	2.58746	0.00966854	0.106154	10.2302
ENSG00000184216	IRAK1	7.03758	3.36565	1.48447	2.26724	0.0233755	0.19055	10.3077
ENSG00000103275	UBE2I	8.99098	3.37584	1.29668	2.60345	0.00922911	0.103435	10.3808
ENSG00000109606	DHX15	5.57625	3.40916	1.55184	2.19685	0.0280309	#N/A	10.6233
ENSG00000078674	PCM1	5.70819	3.44537	1.59816	2.15584	0.0310965	0.22494	10.8933
ENSG00000165629	ATP5F1C	10.0309	3.45746	1.16876	2.95822	0.00309421	0.0486747	10.985
ENSG00000146701	MDH2	5.93046	3.50039	1.59953	2.18838	0.0286416	0.213897	11.3167
ENSG00000116288	PARK7	5.79889	3.50884	1.60704	2.18341	0.0290055	0.21528	11.3832
ENSG00000077549	CAPZB	5.87508	3.51188	1.58545	2.21507	0.0267554	0.20454	11.4073
ENSG00000181163	NPM1	33.7762	3.51515	0.779607	4.50887	6.51747e-06	0.00039889	11.4331
ENSG00000126945	HNRNPH2	6.2352	3.51843	1.48201	2.37409	0.0175921	0.15951	11.4591
ENSG00000163041	H3-3A	5.83384	3.51902	1.71614	2.05054	0.0403114	0.264932	11.4639
ENSG00000163125	RPRD2	5.98621	3.5409	1.54895	2.28601	0.0222539	0.185454	11.639
ENSG00000179918	SEPHS2	4.20562	3.56544	1.79243	1.98917	0.0466825	#N/A	11.8387
ENSG00000160710	ADAR	6.45785	3.61166	1.46671	2.46242	0.0138004	0.136162	12.2241
ENSG00000173473	SMARCC1	6.45785	3.61166	1.46671	2.46242	0.0138004	0.136162	12.2241
ENSG00000101158	NELFCD	12.8745	3.62193	1.07406	3.37218	0.000745745	0.0164568	12.3114
ENSG00000147041	SYTL5	6.41661	3.62414	1.56884	2.31008	0.0208839	0.178986	12.3303
ENSG00000084733	RAB10	4.29632	3.64879	1.84289	1.97992	0.047712	#N/A	12.5428
ENSG00000087302	RTRAF	6.62474	3.67129	1.46366	2.5083	0.0121313	0.125038	12.74
ENSG00000089053	ANAPC5	4.55983	3.68207	1.87746	1.9612	0.0498561	#N/A	12.8356
ENSG00000253626	EIF5AL1	8.9881	3.69716	1.28283	2.88203	0.00395127	0.0577504	12.9705
ENSG00000089685	BIRC5	4.42827	3.70122	1.83157	2.02079	0.0433013	#N/A	13.0071
ENSG00000106153	CHCHD2	9.12004	3.72289	1.26666	2.93913	0.00329131	0.0510577	13.2039
ENSG00000085721	RRN3	4.84414	3.74715	1.72099	2.17731	0.0294571	#N/A	13.4277
ENSG00000111530	CAND1	7.13132	3.75713	1.43396	2.6201	0.00879033	0.100092	13.521
ENSG00000108561	C1QBP	9.4393	3.76661	1.24875	3.01631	0.00255872	0.0425585	13.6101
ENSG00000115461	IGFBP5	7.0347	3.78243	1.45892	2.59263	0.00952447	0.105212	13.7602
ENSG00000138363	ATIC	10.0425	3.80787	1.22343	3.11244	0.00185545	0.0332622	14.005
ENSG00000003989	SLC7A2	16.9951	3.82428	0.978928	3.90659	9.36061e-05	0.00350866	14.1652
ENSG00000188612	SUMO2	5.19835	3.86008	1.73908	2.21961	0.0264449	#N/A	14.5211
ENSG00000137818	RPLP1	20.5801	3.90595	0.878122	4.44808	8.66425e-06	0.000491853	14.9903
ENSG00000173156	RHOD	5.40648	3.90863	1.67223	2.33738	0.0194194	#N/A	15.0181
ENSG00000117602	RCAN3	5.57337	3.98147	1.64554	2.41955	0.0155397	#N/A	15.7958
ENSG00000101444	AHCY	5.6845	4.00456	1.69645	2.36056	0.0182474	0.164122	16.0506
ENSG00000104904	OAZ1	8.34669	4.00894	1.37966	2.90574	0.00366388	0.0551977	16.0994
ENSG00000084463	WBP11	5.58789	4.04332	1.68414	2.40082	0.0163583	#N/A	16.4877
ENSG00000117360	PRPF3	11.7381	4.10947	1.19352	3.44314	0.000575003	0.0136502	17.2613
ENSG00000132341	RAN	15.2674	4.1505	1.02921	4.03271	5.51379e-05	0.00223809	17.7592
ENSG00000100591	AHSA1	8.86817	4.15186	1.3957	2.97475	0.00293227	0.0468804	17.776
ENSG00000126457	PRMT1	6.15022	4.17786	1.62109	2.57719	0.00996061	0.108361	18.0993
ENSG00000132182	NUP210	6.22641	4.18084	1.60117	2.61111	0.00902486	0.101728	18.1367
ENSG00000164032	H2AZ1	6.46357	4.31924	1.72858	2.49872	0.0124641	0.12739	19.9627
ENSG00000135390	ATP5MC2	3.48803	4.33435	2.19853	1.97148	0.048669	#N/A	20.173
ENSG00000049656	CLPTM1L	3.56422	4.33904	2.17473	1.99521	0.0460203	#N/A	20.2386
ENSG00000167325	RRM1	3.56422	4.33904	2.17473	1.99521	0.0460203	#N/A	20.2386
ENSG00000124172	ATP5F1E	13.8496	4.36849	1.17827	3.70754	0.000209278	0.00640424	20.656
ENSG00000136810	TXN	3.4676	4.36976	2.20419	1.98248	0.0474255	#N/A	20.6741
ENSG00000172785	CBWD1	3.4676	4.36976	2.20419	1.98248	0.0474255	#N/A	20.6741
ENSG00000134717	BTF3L4	3.54379	4.37348	2.18026	2.00595	0.044862	#N/A	20.7276
ENSG00000113575	PPP2CA	3.65492	4.43172	2.21283	2.00273	0.0452057	#N/A	21.5815
ENSG00000023734	STRAP	3.80729	4.44623	2.13657	2.08101	0.0374332	#N/A	21.7996
ENSG00000111229	ARPC3	3.63449	4.46785	2.21841	2.01399	0.044011	#N/A	22.1288
ENSG00000115128	SF3B6	3.63449	4.46785	2.21841	2.01399	0.044011	#N/A	22.1288
ENSG00000167747	C19orf48	3.63449	4.46785	2.21841	2.01399	0.044011	#N/A	22.1288
ENSG00000115761	NOL10	3.898	4.53085	2.17993	2.07844	0.0376693	#N/A	23.1164
ENSG00000129354	AP1M2	4.12655	4.54918	2.09256	2.17398	0.0297069	#N/A	23.4121
ENSG00000129083	COPB1	4.27892	4.55707	2.12136	2.14819	0.0316989	#N/A	23.5404
ENSG00000111581	NUP107	3.95375	4.57343	2.13438	2.14274	0.0321336	#N/A	23.809
ENSG00000124226	RNF114	4.10612	4.58048	2.09751	2.18377	0.0289791	#N/A	23.9256
ENSG00000159377	PSMB4	7.9982	4.62885	1.60373	2.8863	0.00389796	0.0573997	24.7414
ENSG00000181610	MRPS23	4.21726	4.63344	2.1002	2.20619	0.0273709	#N/A	24.8202
ENSG00000172115	CYCS	4.12064	4.65739	2.15559	2.16061	0.0307255	#N/A	25.2357
ENSG00000164548	TRA2A	4.53652	4.72646	2.04655	2.30947	0.0209173	#N/A	26.4732
ENSG00000136824	SMC2	4.76507	4.7361	2.04051	2.32104	0.0202847	#N/A	26.6507
ENSG00000159202	UBE2Z	4.4399	4.75139	2.0789	2.28553	0.0222817	#N/A	26.9346
ENSG00000153310	CYRIB	4.66846	4.76166	2.03481	2.3401	0.0192784	#N/A	27.127
ENSG00000188153	COL4A5	4.55103	4.77107	2.22292	2.1463	0.0318487	#N/A	27.3045
ENSG00000068489	PRR11	5.02267	4.88661	2.00094	2.44216	0.0145999	#N/A	29.5812
ENSG00000128708	HAT1	5.09885	4.89058	1.98483	2.46398	0.0137402	#N/A	29.6628
ENSG00000048991	R3HDM1	5.17504	4.89338	1.97842	2.47338	0.0133843	#N/A	29.7203
ENSG00000143368	SF3B4	5.66119	5.03774	1.93674	2.60115	0.0092912	0.103834	32.8482
ENSG00000166226	CCT2	5.33601	5.04307	2.04422	2.46698	0.0136257	#N/A	32.9697
ENSG00000165280	VCP	11.1845	5.04563	1.4299	3.52865	0.000417678	0.0105458	33.0283
ENSG00000272398	CD24	11.2693	5.10265	1.59377	3.20163	0.00136654	0.0256084	34.3598
ENSG00000151458	ANKRD50	5.88383	5.12906	1.92269	2.66765	0.00763849	0.0912194	34.9946
ENSG00000065328	MCM10	2.34005	5.27057	2.56077	2.0582	0.0395709	#N/A	38.6011
ENSG00000154473	BUB3	2.34005	5.27057	2.56077	2.0582	0.0395709	#N/A	38.6011
ENSG00000173950	XXYLT1	2.34005	5.27057	2.56077	2.0582	0.0395709	#N/A	38.6011
ENSG00000132294	EFR3A	2.41623	5.27938	2.54767	2.07224	0.038243	#N/A	38.8375
ENSG00000133393	CEP20	2.41623	5.27938	2.54767	2.07224	0.038243	#N/A	38.8375
ENSG00000106477	CEP41	2.49242	5.2925	2.59968	2.03583	0.0417673	#N/A	39.1924
ENSG00000029993	HMGB3	6.64801	5.32955	1.92169	2.77336	0.00554806	0.0741437	40.2119
ENSG00000091483	FH	2.50694	5.40969	2.53769	2.13174	0.0330281	#N/A	42.5088
ENSG00000102265	TIMP1	2.50694	5.40969	2.53769	2.13174	0.0330281	#N/A	42.5088
ENSG00000071539	TRIP13	2.58312	5.42067	2.47928	2.18639	0.028787	#N/A	42.8336
ENSG00000198464	ZNF480	2.58312	5.42067	2.47928	2.18639	0.028787	#N/A	42.8336
ENSG00000105287	PRKD2	2.65931	5.42872	2.45987	2.20692	0.0273198	#N/A	43.0733
ENSG00000114573	ATP6V1A	2.65931	5.42872	2.45987	2.20692	0.0273198	#N/A	43.0733
ENSG00000175376	EIF1AD	2.65931	5.42872	2.45987	2.20692	0.0273198	#N/A	43.0733
ENSG00000129559	NEDD8	2.73549	5.4382	2.48036	2.19251	0.0283429	#N/A	43.3572
ENSG00000211460	TSN	2.73549	5.4382	2.48036	2.19251	0.0283429	#N/A	43.3572
ENSG00000213719	CLIC1	7.18991	5.46521	1.87509	2.91463	0.00356111	0.0542932	44.1765
ENSG00000169567	HINT1	7.58536	5.52247	1.8316	3.0151	0.0025689	0.0426373	45.9652
ENSG00000161800	RACGAP1	2.67382	5.52253	2.66816	2.06979	0.0384723	#N/A	45.967
ENSG00000126067	PSMB2	2.8262	5.55651	2.41068	2.30496	0.021169	#N/A	47.0625
ENSG00000114346	ECT2	2.90238	5.56411	2.38748	2.33054	0.0197779	#N/A	47.3111
ENSG00000137168	PPIL1	2.90238	5.56411	2.38748	2.33054	0.0197779	#N/A	47.3111
ENSG00000182117	NOP10	2.97857	5.57184	2.39401	2.32741	0.0199435	#N/A	47.5655
ENSG00000132746	ALDH3B2	3.05475	5.58531	2.45738	2.27287	0.023034	#N/A	48.0114
ENSG00000113558	SKP1	2.9169	5.64747	2.59766	2.17406	0.0297007	#N/A	50.1253
ENSG00000196873	CBWD3	2.99309	5.66993	2.41014	2.35253	0.0186461	#N/A	50.9119
ENSG00000100519	PSMC6	3.06927	5.68055	2.35208	2.41512	0.01573	#N/A	51.2882
ENSG00000108179	PPIF	3.06927	5.68055	2.35208	2.41512	0.01573	#N/A	51.2882
ENSG00000112855	HARS2	3.06927	5.68055	2.35208	2.41512	0.01573	#N/A	51.2882
ENSG00000215126	CBWD6	3.06927	5.68055	2.35208	2.41512	0.01573	#N/A	51.2882
ENSG00000169957	ZNF768	3.14546	5.68786	2.32642	2.4449	0.0144894	#N/A	51.5484
ENSG00000111331	OAS3	3.22164	5.69459	2.32492	2.44937	0.0143105	#N/A	51.7896
ENSG00000143416	SELENBP1	3.23616	5.78418	2.35877	2.4522	0.0141987	#N/A	55.1075
ENSG00000094804	CDC6	3.5409	5.81547	2.28509	2.54496	0.0109291	#N/A	56.3157
ENSG00000118242	MREG	3.61709	5.82936	2.35454	2.4758	0.0132939	#N/A	56.8607
ENSG00000198589	LRBA	3.7985	5.99872	2.21834	2.70414	0.00684809	#N/A	63.9431
ENSG00000130935	NOL11	3.96539	6.08046	2.23924	2.71541	0.00661937	#N/A	67.6706
ENSG00000107651	SEC23IP	4.5132	6.19385	2.10304	2.9452	0.0032275	#N/A	73.204
ENSG00000134291	TMEM106C	4.84698	6.34255	2.06899	3.06553	0.00217288	#N/A	81.1515
ENSG00000100632	ERH	5.97165	6.62383	1.95695	3.38477	0.000712381	0.0159162	98.6216
ENSG00000213281	NRAS	6.06236	6.67537	1.9728	3.3837	0.00071515	0.0159162	102.209
ENSG00000134333	LDHA	8.72166	7.18398	1.81545	3.95713	7.58559e-05	0.00294186	145.41
ENSG00000198865	CCDC152	3.48508	-4.67872	2.21906	-2.10843	0.0349942	#N/A	-25.6115
ENSG00000180479	ZNF571	3.13371	-4.52599	2.28858	-1.97764	0.0479693	#N/A	-23.0388
ENSG00000183784	DOCK8-AS1	5.14587	-3.82655	1.8801	-2.03529	0.0418212	#N/A	-14.1876
ENSG00000271614	ATP2B1-AS1	7.72595	-3.54397	1.55372	-2.28095	0.0225512	0.186819	-11.6638
ENSG00000103150	MLYCD	8.49664	-2.85627	1.34973	-2.11617	0.0343303	0.240128	-7.2414
ENSG00000001631	KRIT1	9.46233	-2.82549	1.29625	-2.17974	0.0292769	0.216502	-7.08854
ENSG00000154721	JAM2	7.94511	-2.74008	1.3785	-1.98773	0.0468418	0.290633	-6.68106
ENSG00000170634	ACYP2	10.1916	-2.60209	1.22811	-2.11878	0.0341088	0.239006	-6.07167
ENSG00000186625	KATNA1	8.85007	-2.50607	1.27301	-1.96862	0.0489964	0.297382	-5.68071
ENSG00000137770	CTDSPL2	10.5313	-2.46798	1.15793	-2.13138	0.0330577	0.233731	-5.53269
ENSG00000214262	ANKRD36BP1	42.2821	-2.34363	0.579676	-4.043	5.27723e-05	0.00215322	-5.07577
ENSG00000205707	ETFRF1	57.6629	-2.11341	0.491094	-4.30347	1.68141e-05	0.000818146	-4.32712
ENSG00000104043	ATP8B4	118.727	-2.10438	0.406664	-5.17475	2.28221e-07	2.75059e-05	-4.30013
ENSG00000053438	NNAT	24.2464	-2.0521	0.738868	-2.77736	0.00548024	0.0736441	-4.1471
ENSG00000177311	ZBTB38	110.633	-1.74981	0.355979	-4.91548	8.85664e-07	8.35938e-05	-3.36314
ENSG00000277758	ENSG00000277758	77.4864	-1.67241	0.45839	-3.64844	0.000263839	0.007627	-3.18746
ENSG00000177042	TMEM80	24.1033	-1.65662	0.721014	-2.29762	0.0215834	0.182389	-3.15276
ENSG00000143382	ADAMTSL4	57.7371	-1.59979	0.47029	-3.4017	0.00066968	0.015385	-3.03098
ENSG00000153551	CMTM7	170.347	-1.56648	0.299726	-5.22637	1.7287e-07	2.26754e-05	-2.96181
ENSG00000149489	ROM1	33.5981	-1.56178	0.634052	-2.46317	0.0137716	0.136162	-2.95217
ENSG00000170145	SIK2	36.304	-1.49635	0.592863	-2.52393	0.0116049	0.121362	-2.82127
ENSG00000273032	DGCR5	81.3968	-1.49274	0.399943	-3.73238	0.000189678	0.00592008	-2.81423
ENSG00000188191	PRKAR1B	24.5422	-1.48511	0.712093	-2.08556	0.0370184	0.252835	-2.79939
ENSG00000171444	MCC	27.6384	-1.47171	0.663907	-2.21674	0.0266408	0.204411	-2.77351
ENSG00000227695	DNMBP-AS1	303.205	-1.43208	0.233854	-6.12383	9.13496e-10	2.38544e-07	-2.69836
ENSG00000154122	ANKH	141.194	-1.40102	0.318149	-4.40365	1.06444e-05	0.000584802	-2.64088
ENSG00000139351	SYCP3	54.9136	-1.37449	0.479591	-2.86596	0.00415748	0.0598708	-2.59276
ENSG00000108187	PBLD	56.7549	-1.37204	0.513223	-2.67339	0.00750895	0.0902226	-2.58837
ENSG00000138459	SLC35A5	27.4391	-1.36703	0.681728	-2.00525	0.0449364	0.281867	-2.5794
ENSG00000167701	GPT	32.4326	-1.36154	0.611174	-2.22774	0.0258977	0.202151	-2.56959
ENSG00000118260	CREB1	64.8942	-1.33778	0.450446	-2.9699	0.00297899	0.0474337	-2.52762
ENSG00000081665	ZNF506	26.9147	-1.33692	0.6742	-1.98297	0.0473711	0.291973	-2.52611
ENSG00000229619	MBNL1-AS1	28.8445	-1.3333	0.67085	-1.98748	0.0468697	0.290633	-2.51978
ENSG00000240970	RPL23AP64	43.7663	-1.332	0.53322	-2.49803	0.0124886	0.12739	-2.51752
ENSG00000106258	CYP3A5	59.8825	-1.3038	0.458285	-2.84496	0.00444172	0.0629804	-2.46879
ENSG00000188343	CIBAR1	186.732	-1.30277	0.275765	-4.7242	2.31026e-06	0.000186583	-2.46702
ENSG00000027075	PRKCH	58.7854	-1.29919	0.458713	-2.83226	0.00462199	0.0646583	-2.46091
ENSG00000159231	CBR3	48.7183	-1.28542	0.510168	-2.51959	0.011749	0.122071	-2.43753
ENSG00000163291	PAQR3	184.404	-1.28152	0.277451	-4.6189	3.85784e-06	0.000268165	-2.43095
ENSG00000119185	ITGB1BP1	675.628	-1.2643	0.179999	-7.02395	2.15689e-12	1.23997e-09	-2.40211
ENSG00000046653	GPM6B	47.1108	-1.24905	0.539445	-2.31544	0.0205888	0.17705	-2.37686
ENSG00000196227	FAM217B	54.404	-1.22287	0.483198	-2.53079	0.0113805	0.119832	-2.33411
ENSG00000164985	PSIP1	74.8357	-1.20187	0.417943	-2.87567	0.00403166	0.0584889	-2.30037
ENSG00000128346	C22orf23	73.5223	-1.18293	0.411001	-2.87816	0.00399998	0.0583536	-2.27037
ENSG00000224470	ATXN1L	52.3333	-1.18074	0.505781	-2.33448	0.0195705	0.171806	-2.26693
ENSG00000177182	CLVS1	105.763	-1.16288	0.352907	-3.29515	0.000983684	0.0202194	-2.23904
ENSG00000176623	RMDN1	107.312	-1.14543	0.346007	-3.31043	0.000931539	0.0195648	-2.21212
ENSG00000186628	FSD2	129.982	-1.13893	0.318698	-3.57369	0.000351984	0.00919148	-2.20217
ENSG00000198838	RYR3	44.8761	-1.13477	0.52176	-2.17489	0.0296387	0.217814	-2.19583
ENSG00000163637	PRICKLE2	269.093	-1.09985	0.269935	-4.07448	4.61176e-05	0.00192173	-2.14332
ENSG00000164307	ERAP1	228.208	-1.09376	0.248768	-4.39671	1.09905e-05	0.000597914	-2.1343
ENSG00000135968	GCC2	47.3302	-1.0846	0.506222	-2.14253	0.0321505	0.229178	-2.12078
ENSG00000131368	MRPS25	940.004	-1.07063	0.159971	-6.69268	2.19117e-11	8.58281e-09	-2.10036
ENSG00000005812	FBXL3	132.912	-1.06879	0.326715	-3.27131	0.00107049	0.0215032	-2.09767
ENSG00000129007	CALML4	46.1162	-1.06605	0.517341	-2.06063	0.0393385	0.261475	-2.09369
ENSG00000166164	BRD7	54.2248	-1.06256	0.50508	-2.10375	0.0354006	0.244774	-2.08863
ENSG00000144445	KANSL1L	185.781	-1.0505	0.272652	-3.8529	0.000116725	0.00423256	-2.07125
ENSG00000130921	MTRFR	175.308	-1.03382	0.28745	-3.59653	0.000322493	0.00862257	-2.04744
ENSG00000095066	HOOK2	296.397	-1.01632	0.234698	-4.33034	1.48876e-05	0.000759218	-2.02276
ENSG00000183091	NEB	108.802	-1.01203	0.3492	-2.89814	0.00375377	0.0561203	-2.01675

## Sheet: A3A High All
GeneID	Gene	baseMean	log2FoldChange	lfcSE	stat	pvalue	padj	Fold_Change
ENSG00000204540	PSORS1C1	866.741	-2.85637	0.180112	-15.8589	1.22086e-56	9.56423e-53	-7.2419
ENSG00000269495	ENSG00000269495	382.232	-2.1758	0.21354	-10.1892	2.21599e-24	8.68003e-21	-4.51837
ENSG00000287952	ENSG00000287952	1974.94	1.15383	0.136499	8.45304	2.83806e-17	7.41113e-14	2.22504
ENSG00000141378	PTRH2	1952.91	-1.14918	0.136644	-8.41008	4.09744e-17	8.02483e-14	-2.21788
ENSG00000120262	CCDC170	336.949	-2.07736	0.248027	-8.37553	5.49747e-17	8.61344e-14	-4.22034
ENSG00000182841	RRP7BP	263.787	2.08664	0.267773	7.79258	6.56567e-15	8.57258e-12	4.24758
ENSG00000196205	EEF1A1P5	107.418	3.85116	0.49684	7.7513	9.09577e-15	1.01795e-11	14.4316
ENSG00000228022	HCG20	709.057	1.29282	0.176648	7.31861	2.5056e-13	2.45361e-10	2.45007
ENSG00000270820	USP34-DT	737.885	-1.55052	0.218261	-7.10396	1.21229e-12	1.05523e-09	-2.92923
ENSG00000287051	ENSG00000287051	196.684	-1.97579	0.279087	-7.07949	1.44683e-12	1.11606e-09	-3.93344
ENSG00000210135	MT-TN	735.296	1.18325	0.167654	7.05769	1.69295e-12	1.11606e-09	2.27088
ENSG00000287387	ENSG00000287387	662.079	-1.28549	0.182175	-7.05633	1.70956e-12	1.11606e-09	-2.43764
ENSG00000119185	ITGB1BP1	675.628	-1.2643	0.179999	-7.02395	2.15689e-12	1.23997e-09	-2.40211
ENSG00000124243	BCAS4	1123.84	-1.01232	0.144201	-7.02017	2.21593e-12	1.23997e-09	-2.01715
ENSG00000260798	ENSG00000260798	1607.25	-0.965558	0.137905	-7.00161	2.53043e-12	1.32156e-09	-1.95282
ENSG00000009307	CSDE1	62.829	3.56564	0.518501	6.87683	6.11974e-12	2.99638e-09	11.8404
ENSG00000280634	THRIL	547.985	-1.32048	0.193496	-6.82434	8.833e-12	3.89068e-09	-2.49749
ENSG00000150991	UBC	119.737	2.66847	0.391122	6.82262	8.93952e-12	3.89068e-09	6.35756
ENSG00000111057	KRT18	241.248	1.74947	0.26061	6.71296	1.90712e-11	7.86334e-09	3.36234
ENSG00000131368	MRPS25	940.004	-1.07063	0.159971	-6.69268	2.19117e-11	8.58281e-09	-2.10036
ENSG00000233476	EEF1A1P6	55.0299	3.78328	0.570955	6.62624	3.44341e-11	1.28456e-08	13.7683
ENSG00000204514	ZNF814	508.094	-1.29988	0.199942	-6.50128	7.96399e-11	2.8359e-08	-2.46208
ENSG00000220323	H2BC19P	301.403	-1.51677	0.23359	-6.49333	8.39614e-11	2.8598e-08	-2.86151
ENSG00000256364	ENSG00000256364	786.168	-1.04737	0.162387	-6.44986	1.11956e-10	3.65445e-08	-2.06676
ENSG00000141424	SLC39A6	115.417	2.52555	0.393344	6.42071	1.35642e-10	4.25048e-08	5.75791
ENSG00000198786	MT-ND5	16935.1	-0.771774	0.12316	-6.26645	3.69362e-10	1.11292e-07	-1.70737
ENSG00000273275	ENSG00000273275	437.904	-1.2174	0.194477	-6.25987	3.85289e-10	1.11791e-07	-2.32528
ENSG00000133112	TPT1	98.014	2.53546	0.41024	6.18044	6.39241e-10	1.78851e-07	5.79764
ENSG00000261801	LOXL1-AS1	317.574	-1.36007	0.22207	-6.12449	9.09769e-10	2.38544e-07	-2.56697
ENSG00000227695	DNMBP-AS1	303.205	-1.43208	0.233854	-6.12383	9.13496e-10	2.38544e-07	-2.69836
ENSG00000210164	MT-TG	146.279	-1.9279	0.316999	-6.08171	1.18908e-09	3.00492e-07	-3.805
ENSG00000255438	ENSG00000255438	2727.95	0.757206	0.124977	6.05878	1.3716e-09	3.35785e-07	1.69021
ENSG00000242396	ENSG00000242396	222.003	-1.61032	0.2665	-6.04247	1.51772e-09	3.60298e-07	-3.0532
ENSG00000173678	SPDYE2B	507.375	-1.08978	0.182074	-5.98534	2.15944e-09	4.9756e-07	-2.12841
ENSG00000210191	MT-TL2	546.34	-1.25283	0.212425	-5.89777	3.68444e-09	8.20591e-07	-2.38309
ENSG00000287724	ENSG00000287724	504.503	-1.08128	0.183456	-5.89394	3.7709e-09	8.20591e-07	-2.11591
ENSG00000232480	TGFB2-AS1	47.7061	-4.37043	0.745881	-5.85941	4.64503e-09	9.83491e-07	-20.6838
ENSG00000269335	IKBKG	1740.73	-0.77756	0.134241	-5.79227	6.94433e-09	1.43163e-06	-1.71423
ENSG00000160182	TFF1	51.4487	2.90376	0.503076	5.772	7.83361e-09	1.57355e-06	7.48373
ENSG00000259185	ENSG00000259185	409.785	-1.15626	0.201244	-5.74558	9.1608e-09	1.79414e-06	-2.22879
ENSG00000152348	ATG10	4974.52	0.691013	0.121128	5.70482	1.16468e-08	2.2254e-06	1.61442
ENSG00000227218	ENSG00000227218	1059.16	-0.840122	0.147692	-5.68833	1.28286e-08	2.39285e-06	-1.7902
ENSG00000205238	SPDYE2	543.489	-1.00561	0.17744	-5.66735	1.45025e-08	2.54302e-06	-2.0078
ENSG00000089157	RPLP0	33.2611	3.99339	0.704756	5.66634	1.4588e-08	2.54302e-06	15.9268
ENSG00000234797	RPS3AP6	35.6247	4.1386	0.730413	5.66611	1.46076e-08	2.54302e-06	17.6134
ENSG00000138443	ABI2	1296.29	-0.868872	0.15368	-5.65376	1.56975e-08	2.67335e-06	-1.82623
ENSG00000245662	LINC02211	240.339	-1.36902	0.245318	-5.5806	2.39689e-08	3.99515e-06	-2.58295
ENSG00000150667	FSIP1	487.497	-1.18045	0.212046	-5.56695	2.59237e-08	4.19335e-06	-2.26648
ENSG00000238258	ENSG00000238258	283.545	-1.26935	0.228163	-5.56335	2.64647e-08	4.19335e-06	-2.41053
ENSG00000231806	PCAT7	1175.95	0.819145	0.147292	5.56139	2.67638e-08	4.19335e-06	1.76436
ENSG00000235027	ENSG00000235027	6900.65	-0.628544	0.115878	-5.42421	5.82124e-08	8.94188e-06	-1.546
ENSG00000227945	PTPRK-AS1	240.651	-1.4369	0.266701	-5.38768	7.13735e-08	1.07527e-05	-2.70738
ENSG00000149716	LTO1	1687.99	-0.743097	0.138263	-5.37451	7.6792e-08	1.13507e-05	-1.67377
ENSG00000286786	ENSG00000286786	137.477	-1.9263	0.359655	-5.35595	8.51077e-08	1.22859e-05	-3.80078
ENSG00000126217	MCF2L	48.2832	2.80548	0.524043	5.35353	8.62556e-08	1.22859e-05	6.9909
ENSG00000171345	KRT19	94.1142	1.91371	0.35941	5.32459	1.01179e-07	1.41542e-05	3.76777
ENSG00000176788	BASP1	242.507	-1.4055	0.264423	-5.31536	1.06445e-07	1.46297e-05	-2.6491
ENSG00000149273	RPS3	45.5645	2.88722	0.552234	5.22827	1.71107e-07	2.26754e-05	7.39845
ENSG00000153551	CMTM7	170.347	-1.56648	0.299726	-5.22637	1.7287e-07	2.26754e-05	-2.96181
ENSG00000117009	KMO	297.252	-1.31567	0.251778	-5.22552	1.73669e-07	2.26754e-05	-2.48918
ENSG00000115464	USP34	478.929	-0.99684	0.191292	-5.2111	1.87721e-07	2.41083e-05	-1.99562
ENSG00000111640	GAPDH	90.5715	2.42976	0.466962	5.20333	1.9575e-07	2.43426e-05	5.38803
ENSG00000224738	ENSG00000224738	324.897	-1.14883	0.220789	-5.20332	1.9576e-07	2.43426e-05	-2.21735
ENSG00000223519	KIF28P	329.204	-1.13456	0.219182	-5.17631	2.2632e-07	2.75059e-05	-2.19551
ENSG00000104043	ATP8B4	118.727	-2.10438	0.406664	-5.17475	2.28221e-07	2.75059e-05	-4.30013
ENSG00000267062	ENSG00000267062	790.576	0.800646	0.155736	5.14104	2.73221e-07	3.21521e-05	1.74188
ENSG00000235174	RPL39P3	27.0316	4.31822	0.840453	5.13797	2.77725e-07	3.21521e-05	19.9487
ENSG00000230408	BZW1-AS1	249.116	-1.33143	0.259183	-5.13705	2.79084e-07	3.21521e-05	-2.51653
ENSG00000137154	RPS6	34.459	3.35522	0.657265	5.10481	3.31124e-07	3.75945e-05	10.2334
ENSG00000147684	NDUFB9	784.027	-0.805637	0.158296	-5.08944	3.59127e-07	4.01914e-05	-1.74792
ENSG00000260097	SPDYE6	401.042	-1.00278	0.19764	-5.07376	3.90027e-07	4.30348e-05	-2.00386
ENSG00000116062	MSH6	530.861	-0.930449	0.183509	-5.07032	3.97154e-07	4.32126e-05	-1.90587
ENSG00000264044	ENSG00000264044	688.008	-0.86422	0.170589	-5.0661	4.06048e-07	4.35751e-05	-1.82036
ENSG00000286159	ENSG00000286159	493.79	-1.22028	0.241376	-5.05553	4.29203e-07	4.54375e-05	-2.32992
ENSG00000246263	UBR5-DT	277.219	-1.24977	0.247543	-5.0487	4.44838e-07	4.64648e-05	-2.37803
ENSG00000273149	ENSG00000273149	12663	0.541929	0.107854	5.02468	5.0428e-07	5.19806e-05	1.45592
ENSG00000168350	DEGS2	1716.46	0.706107	0.14079	5.01533	5.29427e-07	5.38641e-05	1.6314
ENSG00000033170	FUT8	200.871	-1.34728	0.269838	-4.99292	5.94744e-07	5.97336e-05	-2.54432
ENSG00000196230	TUBB	40.2253	3.01585	0.604421	4.98966	6.04866e-07	5.99812e-05	8.08839
ENSG00000245275	SAP30L-AS1	101.208	-1.90695	0.383248	-4.97577	6.49887e-07	6.36402e-05	-3.75016
ENSG00000204677	FAM153CP	144.794	-1.89972	0.383635	-4.9519	7.34942e-07	7.10807e-05	-3.73141
ENSG00000123416	TUBA1B	46.3058	2.56148	0.519456	4.93108	8.17778e-07	7.81277e-05	5.90312
ENSG00000177311	ZBTB38	110.633	-1.74981	0.355979	-4.91548	8.85664e-07	8.35938e-05	-3.36314
ENSG00000278621	THBS1-AS1	214.143	-1.42563	0.290358	-4.9099	9.11245e-07	8.43291e-05	-2.68631
ENSG00000259357	ENSG00000259357	5318.62	-0.550302	0.112098	-4.90909	9.14982e-07	8.43291e-05	-1.46439
ENSG00000111817	DSE	548.577	-0.90311	0.185358	-4.87225	1.10334e-06	0.000100246	-1.87009
ENSG00000142676	RPL11	35.1325	3.15099	0.646957	4.87048	1.11328e-06	0.000100246	8.88266
ENSG00000223534	HLA-DQB1-AS1	139.14	1.47231	0.302447	4.868	1.12732e-06	0.000100357	2.77467
ENSG00000235552	RPL6P27	32.5318	3.44994	0.710507	4.8556	1.20024e-06	0.000105648	10.9279
ENSG00000253806	ENSG00000253806	101.823	-2.1739	0.448357	-4.84859	1.24339e-06	0.00010823	-4.51242
ENSG00000267112	ENSG00000267112	97.1359	-1.84177	0.380066	-4.84592	1.26026e-06	0.000108493	-3.5845
ENSG00000048162	NOP16	477.237	0.911176	0.19002	4.79516	1.62546e-06	0.000138412	1.88058
ENSG00000279198	ENSG00000279198	392.887	-1.05213	0.220302	-4.77584	1.7896e-06	0.00015075	-2.07359
ENSG00000137970	RPL7P9	23.0109	4.08334	0.858174	4.75818	1.95349e-06	0.000162804	16.9515
ENSG00000227518	MIR1302-9HG	100.806	-1.73818	0.365782	-4.75196	2.0145e-06	0.000166122	-3.33615
ENSG00000260879	ENSG00000260879	176.794	-1.36324	0.288516	-4.72501	2.30105e-06	0.000186583	-2.57263
ENSG00000188343	CIBAR1	186.732	-1.30277	0.275765	-4.7242	2.31026e-06	0.000186583	-2.46702
ENSG00000144713	RPL32	37.6365	2.83616	0.600892	4.71991	2.3595e-06	0.000188615	7.14115
ENSG00000145592	RPL37	29.3979	3.71022	0.7872	4.71319	2.43867e-06	0.000192975	13.0885
ENSG00000215492	HNRNPA1P7	24.8673	4.00829	0.851267	4.70861	2.49406e-06	0.000195385	16.0922
ENSG00000096384	HSP90AB1	108.582	1.7321	0.368338	4.70249	2.57006e-06	0.000199345	3.32212
ENSG00000173638	SLC19A1	1829.75	-0.729576	0.155234	-4.69986	2.60338e-06	0.00019995	-1.65815
ENSG00000127831	VIL1	310.506	-1.03295	0.220131	-4.69242	2.69997e-06	0.000203796	-2.0462
ENSG00000246451	ENSG00000246451	209.969	-1.217	0.259378	-4.692	2.70549e-06	0.000203796	-2.32463
ENSG00000249626	ENSG00000249626	215.193	-1.19677	0.255366	-4.68651	2.77909e-06	0.000207347	-2.29226
ENSG00000232729	GTF2I-AS1	1060.36	-0.707371	0.151832	-4.65891	3.17891e-06	0.00023325	-1.63283
ENSG00000259583	ALDH1A3-AS1	102.661	-1.75046	0.375918	-4.65649	3.21639e-06	0.00023325	-3.36466
ENSG00000224407	ENSG00000224407	440.875	-0.920221	0.19769	-4.65487	3.24189e-06	0.00023325	-1.89241
ENSG00000210151	MT-TS1	11382.6	-0.594303	0.127679	-4.65465	3.24537e-06	0.00023325	-1.50974
ENSG00000132522	GPS2	1158.98	0.709862	0.153077	4.63728	3.53028e-06	0.00025142	1.63565
ENSG00000198804	MT-CO1	967.134	0.931047	0.200985	4.63243	3.61397e-06	0.000255061	1.90666
ENSG00000163291	PAQR3	184.404	-1.28152	0.277451	-4.6189	3.85784e-06	0.000268165	-2.43095
ENSG00000231500	RPS18	27.5736	3.49962	0.757766	4.61835	3.86809e-06	0.000268165	11.3108
ENSG00000100316	RPL3	30.0569	3.4123	0.739701	4.61308	3.96742e-06	0.000272638	10.6465
ENSG00000185834	RPL12P4	26.2906	4.30749	0.934481	4.6095	4.03634e-06	0.000274962	19.8009
ENSG00000232682	ENSG00000232682	296.467	-1.03328	0.225147	-4.58938	4.44568e-06	0.000298401	-2.04668
ENSG00000269968	ENSG00000269968	24666.2	0.573149	0.12497	4.58628	4.51212e-06	0.000298401	1.48777
ENSG00000203667	COX20	541.989	-0.933868	0.203727	-4.58392	4.56343e-06	0.000298401	-1.91039
ENSG00000089009	RPL6	31.3197	3.31602	0.723424	4.58379	4.56626e-06	0.000298401	9.95914
ENSG00000227227	ENSG00000227227	102.267	-1.76351	0.384744	-4.58358	4.57086e-06	0.000298401	-3.39522
ENSG00000288851	ENSG00000288851	198.777	-1.361	0.298782	-4.55515	5.23481e-06	0.000338922	-2.56863
ENSG00000179562	GCC1	481.131	0.845512	0.185917	4.54779	5.42134e-06	0.000348121	1.7969
ENSG00000188938	FAM120AOS	196.635	-1.21314	0.267225	-4.53979	5.63116e-06	0.000358654	-2.31842
ENSG00000248223	ENSG00000248223	2020.61	0.606722	0.133763	4.53581	5.73831e-06	0.000362532	1.5228
ENSG00000109686	SH3D19	2876.92	0.556942	0.123181	4.52133	6.14522e-06	0.000385133	1.47115
ENSG00000249353	NPM1P27	40.6004	3.02122	0.669456	4.51295	6.39317e-06	0.000397493	8.11856
ENSG00000110321	EIF4G2	19.7422	4.27551	0.947803	4.51097	6.45331e-06	0.000398073	19.3667
ENSG00000181163	NPM1	33.7762	3.51515	0.779607	4.50887	6.51747e-06	0.00039889	11.4331
ENSG00000238103	RPL9P7	23.4615	4.33428	0.961752	4.50665	6.58577e-06	0.000399945	20.172
ENSG00000180901	KCTD2	910.638	0.743317	0.165113	4.50186	6.73626e-06	0.000405937	1.67402
ENSG00000072736	NFATC3	314.558	-0.989575	0.219969	-4.49871	6.83676e-06	0.000408849	-1.9856
ENSG00000181826	RELL1	143.065	-1.46625	0.326157	-4.49552	6.94014e-06	0.000411807	-2.76302
ENSG00000245322	H2AZ1-DT	1200.08	0.662276	0.147378	4.49371	6.99928e-06	0.000411807	1.58258
ENSG00000254285	KRT8P3	50.5492	2.22835	0.496032	4.49236	7.04392e-06	0.000411807	4.68598
ENSG00000229732	ENSG00000229732	281.746	-1.05697	0.235589	-4.48648	7.24112e-06	0.000420199	-2.08055
ENSG00000249249	TICAM2-AS1	163.664	-1.29824	0.290013	-4.47649	7.5879e-06	0.000437085	-2.45929
ENSG00000198034	RPS4X	31.2519	3.21162	0.721198	4.45318	8.46092e-06	0.000483816	9.26392
ENSG00000137818	RPLP1	20.5801	3.90595	0.878122	4.44808	8.66425e-06	0.000491853	14.9903
ENSG00000237550	ENSG00000237550	26.6303	3.83007	0.861807	4.44423	8.82073e-06	0.000497134	14.2222
ENSG00000286444	ENSG00000286444	203.857	-1.18885	0.269059	-4.41855	9.93651e-06	0.000556019	-2.27971
ENSG00000254894	NAV2-AS1	309.567	-1.0529	0.238889	-4.4075	1.04571e-05	0.000580999	-2.0747
ENSG00000154122	ANKH	141.194	-1.40102	0.318149	-4.40365	1.06444e-05	0.000584802	-2.64088
ENSG00000198668	CALM1	22.7529	3.54803	0.805816	4.40303	1.06748e-05	0.000584802	11.6967
ENSG00000164307	ERAP1	228.208	-1.09376	0.248768	-4.39671	1.09905e-05	0.000597914	-2.1343
ENSG00000184009	ACTG1	93.8734	1.77207	0.403788	4.38862	1.14074e-05	0.000616313	3.41543
ENSG00000244398	ENSG00000244398	26.1383	3.47574	0.792698	4.38469	1.16151e-05	0.000623239	11.125
ENSG00000259172	SNRPA1-DT	211.247	-1.16415	0.265708	-4.38133	1.17959e-05	0.000628631	-2.24102
ENSG00000232472	EEF1B2P3	17.5517	4.35031	0.993359	4.37939	1.19013e-05	0.000629963	20.3973
ENSG00000261716	H2BC20P	425.303	-0.953238	0.217743	-4.37781	1.19878e-05	0.000630284	-1.93621
ENSG00000070756	PABPC1	64.3285	1.99008	0.456988	4.35478	1.33201e-05	0.000695665	3.97259
ENSG00000146049	KAAG1	122.935	-1.48601	0.341684	-4.34907	1.36716e-05	0.000709293	-2.80113
ENSG00000228492	RAB11FIP1P1	481.855	-0.848643	0.195651	-4.33753	1.44092e-05	0.000742643	-1.80081
ENSG00000095066	HOOK2	296.397	-1.01632	0.234698	-4.33034	1.48876e-05	0.000759218	-2.02276
ENSG00000167996	FTH1	32.7102	2.9448	0.680323	4.32853	1.50105e-05	0.000759218	7.6997
ENSG00000128567	PODXL	21.7661	3.46103	0.799615	4.32837	1.50215e-05	0.000759218	11.0122
ENSG00000229638	RPL4P4	25.4677	3.33646	0.771243	4.32609	1.51782e-05	0.0007622	10.1013
ENSG00000075624	ACTB	98.6876	1.84657	0.426983	4.32468	1.52751e-05	0.0007622	3.59644
ENSG00000119285	HEATR1	419.868	-0.87732	0.203113	-4.31938	1.56471e-05	0.00077582	-1.83696
ENSG00000115053	NCL	83.9096	1.86418	0.432028	4.31496	1.59635e-05	0.00078653	3.64061
ENSG00000214389	RPS3AP26	25.1224	3.35772	0.778487	4.31314	1.60954e-05	0.000788073	10.2512
ENSG00000205707	ETFRF1	57.6629	-2.11341	0.491094	-4.30347	1.68141e-05	0.000818146	-4.32712
ENSG00000143882	ATP6V1C2	2117.89	-0.559857	0.130748	-4.28195	1.85263e-05	0.000895893	-1.47412
ENSG00000135486	HNRNPA1	21.798	3.80777	0.890585	4.27558	1.90641e-05	0.000909923	14.004
ENSG00000119321	FKBP15	148.955	-1.28613	0.300888	-4.27444	1.9162e-05	0.000909923	-2.43873
ENSG00000286067	ENSG00000286067	589.575	-0.740966	0.173359	-4.27418	1.91842e-05	0.000909923	-1.67129
ENSG00000131469	RPL27	15.8442	5.58393	1.30678	4.27306	1.9281e-05	0.000909923	47.9657
ENSG00000229117	RPL41	33.6652	2.66004	0.62428	4.26097	2.03544e-05	0.00095483	6.3205
ENSG00000224721	FLVCR2-AS1	95.6384	-1.60257	0.377173	-4.2489	2.14822e-05	0.00100173	-3.03684
ENSG00000233913	RPL10P9	16.2834	4.99043	1.18165	4.22327	2.40785e-05	0.00111616	31.7885
ENSG00000067225	PKM	48.0008	2.39713	0.567942	4.22073	2.43509e-05	0.00112215	5.26755
ENSG00000237973	MTCO1P12	277.799	1.17755	0.279878	4.20736	2.58368e-05	0.00118366	2.26192
ENSG00000164597	COG5	304.107	-0.955111	0.2271	-4.20568	2.60294e-05	0.00118555	-1.93873
ENSG00000220842	RPL21P16	19.9004	3.86676	0.922412	4.19201	2.76499e-05	0.00125208	14.5885
ENSG00000259375	ENSG00000259375	88.3096	-1.693	0.403998	-4.1906	2.78212e-05	0.00125259	-3.23328
ENSG00000172965	MIR4435-2HG	231.416	-1.06316	0.254152	-4.18315	2.87503e-05	0.00128703	-2.0895
ENSG00000238018	ENSG00000238018	322.575	-0.951213	0.228222	-4.16792	3.07391e-05	0.00136413	-1.9335
ENSG00000122085	MTERF4	175.968	1.20919	0.290159	4.16731	3.0821e-05	0.00136413	2.31207
ENSG00000143933	CALM2	25.2015	3.25905	0.784023	4.15683	3.22692e-05	0.00142021	9.57352
ENSG00000204620	ENSG00000204620	228.399	1.03334	0.249009	4.14982	3.32734e-05	0.00145622	2.04676
ENSG00000229939	ENSG00000229939	93.2599	-1.65958	0.400215	-4.14672	3.37271e-05	0.00146788	-3.15925
ENSG00000167995	BEST1	9447.95	0.500783	0.120855	4.14367	3.41796e-05	0.00147935	1.41498
ENSG00000259326	ENSG00000259326	46.0595	-2.35061	0.568719	-4.13316	3.57807e-05	0.00154014	-5.1004
ENSG00000186364	NUDT17	643.376	0.695857	0.168548	4.12854	3.65076e-05	0.00156285	1.61985
ENSG00000266036	SLC9A3R1-AS1	1387.27	-0.721501	0.175214	-4.11781	3.82482e-05	0.00162846	-1.6489
ENSG00000224888	ENSG00000224888	607.787	-0.728401	0.177165	-4.11143	3.93211e-05	0.00166509	-1.6568
ENSG00000142534	RPS11	16.4154	3.97882	0.973755	4.08606	4.3876e-05	0.00184798	15.7668
ENSG00000254453	NAV2-AS2	112.826	-1.4548	0.356615	-4.07948	4.5137e-05	0.00189093	-2.74119
ENSG00000163637	PRICKLE2	269.093	-1.09985	0.269935	-4.07448	4.61176e-05	0.00192173	-2.14332
ENSG00000258676	ENSG00000258676	57.7624	-2.01739	0.495897	-4.06817	4.73843e-05	0.00196407	-4.04852
ENSG00000278713	ENSG00000278713	175.002	-1.14603	0.282587	-4.05549	5.003e-05	0.00206282	-2.21304
ENSG00000226065	ZBTB45P2	212.605	-1.04477	0.258315	-4.04454	5.24255e-05	0.00215027	-2.06303
ENSG00000214262	ANKRD36BP1	42.2821	-2.34363	0.579676	-4.043	5.27723e-05	0.00215322	-5.07577
ENSG00000132341	RAN	15.2674	4.1505	1.02921	4.03271	5.51379e-05	0.00223809	17.7592
ENSG00000268309	ENSG00000268309	285.165	-1.08258	0.269735	-4.01348	5.98304e-05	0.00241604	-2.11782
ENSG00000254422	ENSG00000254422	164.213	-1.16179	0.289937	-4.00705	6.1483e-05	0.00247004	-2.23735
ENSG00000204220	PFDN6	242.266	-1.01113	0.253161	-3.99401	6.49644e-05	0.00259659	-2.01549
ENSG00000258048	PPP1R12A-AS2	123.996	-1.38268	0.346666	-3.98849	6.64943e-05	0.00264425	-2.60752
ENSG00000196208	GREB1	63.436	1.78493	0.449369	3.97207	7.12505e-05	0.00281907	3.44601
ENSG00000227751	RCC2-AS1	1228.21	0.582713	0.147065	3.96229	7.4233e-05	0.00291813	1.49766
ENSG00000225108	ZBTB45P1	208.452	-1.02697	0.259241	-3.96144	7.4499e-05	0.00291813	-2.03774
ENSG00000169047	IRS1	485.205	-0.882954	0.222995	-3.95953	7.50986e-05	0.00292698	-1.84415
ENSG00000134333	LDHA	8.72166	7.18398	1.81545	3.95713	7.58559e-05	0.00294186	145.41
ENSG00000267787	ENSG00000267787	170.984	-1.13917	0.289637	-3.93311	8.3855e-05	0.00323606	-2.20255
ENSG00000136699	SMPD4	1003.95	0.585009	0.149069	3.92441	8.69409e-05	0.00333	1.50005
ENSG00000264859	DSG2-AS1	88.3907	-1.62303	0.413631	-3.92387	8.71394e-05	0.00333	-3.08022
ENSG00000196566	ENSG00000196566	39.3936	-2.36867	0.605517	-3.91181	9.16051e-05	0.00346474	-5.16465
ENSG00000044574	HSPA5	25.336	3.16192	0.80834	3.91163	9.16758e-05	0.00346474	8.95023
ENSG00000146677	RPL32P18	14.6114	6.43633	1.64579	3.9108	9.1992e-05	0.00346474	86.6022
ENSG00000003989	SLC7A2	16.9951	3.82428	0.978928	3.90659	9.36061e-05	0.00350866	14.1652
ENSG00000253438	PCAT1	340.971	-0.889589	0.227944	-3.90267	9.51392e-05	0.00354915	-1.85265
ENSG00000221792	MIR1282	2456.18	0.546921	0.14051	3.89239	9.92599e-05	0.00368532	1.46096
ENSG00000278206	ENSG00000278206	211.165	-1.00559	0.258562	-3.88916	0.000100591	0.00371714	-2.00777
ENSG00000258757	ENSG00000258757	128.55	-1.23966	0.31983	-3.876	0.000106187	0.00390548	-2.36143
ENSG00000230733	ENSG00000230733	624.394	-0.660557	0.170532	-3.87352	0.000107274	0.00392705	-1.58069
ENSG00000287299	ENSG00000287299	572.295	-0.672203	0.173625	-3.87159	0.000108128	0.00393987	-1.5935
ENSG00000144445	KANSL1L	185.781	-1.0505	0.272652	-3.8529	0.000116725	0.00423256	-2.07125
ENSG00000145425	RPS3A	20.255	3.41269	0.885994	3.85182	0.000117241	0.00423256	10.6494
ENSG00000272918	ENSG00000272918	72.579	-1.64264	0.426869	-3.84812	0.000119027	0.00426073	-3.12238
ENSG00000272620	AFAP1-AS1	487.152	-0.75439	0.196101	-3.84695	0.000119596	0.00426073	-1.68692
ENSG00000265784	ENSG00000265784	868.252	-0.649421	0.168836	-3.84646	0.000119837	0.00426073	-1.56854
ENSG00000263585	ENSG00000263585	520.266	0.824917	0.214502	3.84572	0.000120197	0.00426073	1.77143
ENSG00000164776	PHKG1	409.653	-0.774292	0.201514	-3.84238	0.000121846	0.00429973	-1.71035
ENSG00000268906	ENSG00000268906	45.1199	2.14211	0.557923	3.83944	0.000123314	0.00433202	4.41408
ENSG00000257181	ENSG00000257181	743.937	-0.653881	0.170455	-3.83609	0.00012501	0.00437201	-1.57339
ENSG00000282542	ENSG00000282542	39.81	-2.35449	0.614039	-3.83444	0.000125851	0.00438187	-5.11415
ENSG00000221838	AP4M1	863.731	0.578297	0.150919	3.83183	0.000127192	0.00440739	1.49309
ENSG00000205482	SPDYE18	92.4866	-1.49782	0.390991	-3.83083	0.00012771	0.00440739	-2.82416
ENSG00000185040	SPDYE16	104.463	-1.39707	0.365806	-3.81914	0.000133918	0.00460136	-2.63365
ENSG00000125691	RPL23	19.4085	3.16751	0.829704	3.81764	0.000134736	0.00460926	8.98493
ENSG00000074800	ENO1	27.8869	2.62344	0.688732	3.80909	0.000139476	0.00475069	6.16219
ENSG00000169714	CNBP	13.314	4.29031	1.12783	3.80403	0.000142361	0.00481449	19.5664
ENSG00000064652	SNX24	203.913	-0.98933	0.2601	-3.80365	0.000142579	0.00481449	-1.98526
ENSG00000232220	ENSG00000232220	247.597	-0.975756	0.256712	-3.80098	0.000144126	0.00484586	-1.96667
ENSG00000122406	RPL5	17.1971	3.58403	0.943729	3.79774	0.000146023	0.00488866	11.9923
ENSG00000184857	TMEM186	251.749	-0.964739	0.254298	-3.79374	0.000148397	0.00493959	-1.95171
ENSG00000158062	UBXN11	491.642	0.688594	0.181541	3.79305	0.000148806	0.00493959	1.61171
ENSG00000167978	SRRM2	113.546	1.25248	0.330628	3.78818	0.000151754	0.00500527	2.38251
ENSG00000279232	ENSG00000279232	345.703	-0.804061	0.212283	-3.78768	0.000152062	0.00500527	-1.74601
ENSG00000272770	ENSG00000272770	223.75	-0.94843	0.250651	-3.78386	0.000154416	0.00506147	-1.92977
ENSG00000214485	RPL7P1	15.1383	3.87331	1.02584	3.77576	0.000159523	0.00520709	14.6549
ENSG00000080824	HSP90AA1	115.536	1.56171	0.413841	3.77369	0.000160848	0.00521986	2.95203
ENSG00000205609	EIF3CL	42.7557	2.06749	0.547958	3.77307	0.000161248	0.00521986	4.19156
ENSG00000148303	RPL7A	47.3985	1.87923	0.498198	3.77205	0.000161913	0.00521986	3.67877
ENSG00000213442	RPL18AP3	29.2694	2.41597	0.64191	3.76372	0.000167406	0.00537482	5.33677
ENSG00000230280	HNRNPA1P59	73.486	-1.60648	0.427187	-3.7606	0.000169508	0.00542011	-3.04508
ENSG00000136918	WDR38	359.869	0.771316	0.205364	3.75586	0.00017275	0.00550133	1.70683
ENSG00000224631	RPS27AP16	15.8061	3.66173	0.975603	3.7533	0.000174523	0.00553527	12.6558
ENSG00000122566	HNRNPA2B1	176.9	1.1081	0.295398	3.7512	0.000175993	0.00555938	2.15561
ENSG00000167658	EEF2	65.4788	2.00694	0.535481	3.74792	0.000178308	0.00560989	4.01929
ENSG00000249180	ENSG00000249180	212.824	-0.959786	0.256864	-3.73656	0.000186559	0.005846	-1.94502
ENSG00000273032	DGCR5	81.3968	-1.49274	0.399943	-3.73238	0.000189678	0.00592008	-2.81423
ENSG00000182899	RPL35A	18.9485	3.28222	0.881503	3.72344	0.000196525	0.00608598	9.72854
ENSG00000267106	ZNF561-AS1	317.28	-0.804611	0.216095	-3.72341	0.000196547	0.00608598	-1.74667
ENSG00000272173	ENSG00000272173	644.272	0.6266	0.168462	3.71954	0.000199588	0.0061354	1.54392
ENSG00000279605	ENSG00000279605	4365.11	0.461717	0.124138	3.71938	0.00019971	0.0061354	1.37718
ENSG00000124172	ATP5F1E	13.8496	4.36849	1.17827	3.70754	0.000209278	0.00640424	20.656
ENSG00000227473	TSSK5P	40.5862	-2.25052	0.60896	-3.69568	0.000219299	0.00668202	-4.75855
ENSG00000225721	ENSG00000225721	754.329	0.591605	0.160118	3.6948	0.000220061	0.00668202	1.50692
ENSG00000213983	AP1G2	172.264	-1.03438	0.280216	-3.69136	0.000223058	0.00674685	-2.04823
ENSG00000233006	MIR3936HG	39.4116	-2.26814	0.615061	-3.68768	0.000226312	0.00681896	-4.81703
ENSG00000261423	TMEM202-AS1	90.9981	-1.38229	0.375371	-3.68247	0.000230988	0.00693319	-2.60682
ENSG00000167553	TUBA1C	287.126	-0.874325	0.23752	-3.68106	0.000232263	0.00694484	-1.83315
ENSG00000170092	SPDYE5	132.242	-1.15524	0.314169	-3.67714	0.000235862	0.00702565	-2.22722
ENSG00000260083	MIR762HG	235.103	0.870615	0.237058	3.67259	0.000240105	0.00709953	1.82844
ENSG00000258430	ENSG00000258430	3503.86	0.475299	0.12942	3.67254	0.000240155	0.00709953	1.39021
ENSG00000138079	SLC3A1	234.109	-0.894173	0.243691	-3.66929	0.000243229	0.00714723	-1.85854
ENSG00000169045	HNRNPH1	37.631	2.19512	0.598304	3.6689	0.000243593	0.00714723	4.57928
ENSG00000283117	MGC4859	163.42	-1.04949	0.286371	-3.66478	0.000247556	0.0072364	-2.06979
ENSG00000267924	ENSG00000267924	1240.75	0.508386	0.13919	3.65247	0.000259733	0.00756413	1.42246
ENSG00000265287	ENSG00000265287	94.5464	-1.35368	0.370924	-3.64947	0.000262778	0.00762446	-2.55563
ENSG00000277758	ENSG00000277758	77.4864	-1.67241	0.45839	-3.64844	0.000263839	0.007627	-3.18746
ENSG00000129038	LOXL1	99.5492	-1.57686	0.432732	-3.64396	0.00026848	0.00773262	-2.98319
ENSG00000263266	RPS7P1	13.0501	4.24504	1.16543	3.64247	0.000270032	0.00774882	18.962
ENSG00000161016	RPL8	30.3615	2.50838	0.689525	3.63784	0.000274939	0.00786086	5.68981
ENSG00000198918	RPL39	11.9137	5.14208	1.41514	3.63361	0.000279488	0.00796185	35.3118
ENSG00000289252	ENSG00000289252	24.301	-3.12466	0.861133	-3.62855	0.000285022	0.00809008	-8.72201
ENSG00000274292	ENSG00000274292	166.868	-1.03352	0.284952	-3.62699	0.000286749	0.00809604	-2.04701
ENSG00000142937	RPS8	34.3241	2.28873	0.631215	3.62592	0.000287935	0.00809604	4.88627
ENSG00000083828	ZNF586	47.1987	-1.92899	0.532051	-3.62556	0.000288332	0.00809604	-3.80787
ENSG00000249996	PPIC-AS1	133.632	-1.1595	0.320101	-3.62229	0.000292003	0.00811304	-2.2338
ENSG00000151208	DLG5	29.9227	2.37958	0.65693	3.62228	0.000292017	0.00811304	5.20387
ENSG00000138326	RPS24	60.4766	2.13694	0.589946	3.62226	0.000292045	0.00811304	4.39827
ENSG00000140988	RPS2	35.3228	2.18469	0.603541	3.61979	0.000294838	0.0081617	4.5463
ENSG00000178464	RPL10P16	12.069	4.57545	1.26457	3.61819	0.000296668	0.00818344	23.8423
ENSG00000282798	ENSG00000282798	68.915	-1.5606	0.431585	-3.61597	0.000299228	0.00819964	-2.94976
ENSG00000197756	RPL37A	33.211	2.43532	0.673509	3.61586	0.000299348	0.00819964	5.40883
ENSG00000096696	DSP	26.5424	2.68931	0.744082	3.61426	0.000301206	0.00822178	6.45003
ENSG00000099194	SCD	38.398	2.32246	0.642886	3.61255	0.000303205	0.0082476	5.00183
ENSG00000231443	ENSG00000231443	128.658	-1.14184	0.316481	-3.60792	0.000308667	0.00836713	-2.20662
ENSG00000234222	LIX1L-AS1	967.613	0.534789	0.148402	3.60366	0.000313773	0.00847517	1.44873
ENSG00000227617	CERS6-AS1	772.159	-0.615358	0.1708	-3.60279	0.000314817	0.00847517	-1.53194
ENSG00000090615	GOLGA3	1417.37	0.491233	0.136496	3.59889	0.000319577	0.00857386	1.40565
ENSG00000130921	MTRFR	175.308	-1.03382	0.28745	-3.59653	0.000322493	0.00862257	-2.04744
ENSG00000214223	HNRNPA1P10	26.3523	2.52858	0.703397	3.59482	0.000324619	0.00864989	5.77005
ENSG00000182628	SKA2	136.899	-1.18443	0.329721	-3.5922	0.000327896	0.00870759	-2.27273
ENSG00000181409	AATK	230.671	-0.897117	0.250089	-3.5872	0.000334251	0.00884636	-1.86234
ENSG00000235852	ENSG00000235852	37.1893	-2.19051	0.611219	-3.58383	0.000338589	0.00893099	-4.56466
ENSG00000258377	ENSG00000258377	697.59	-0.613544	0.171444	-3.57868	0.000345339	0.00907846	-1.53001
ENSG00000254307	ENSG00000254307	201.733	-0.940593	0.263101	-3.57502	0.000350199	0.00917544	-1.91932
ENSG00000186628	FSD2	129.982	-1.13893	0.318698	-3.57369	0.000351984	0.00919148	-2.20217
ENSG00000284922	LRTOMT	360.807	0.730188	0.204578	3.56924	0.000358021	0.00931806	1.65886
ENSG00000119729	RHOQ	308.844	-0.802522	0.225294	-3.56212	0.000367875	0.00954282	-1.74415
ENSG00000288825	H2AC18	109.869	-1.23304	0.346697	-3.55655	0.000375757	0.0097151	-2.35062
ENSG00000278791	ENSG00000278791	1630.3	0.511227	0.144338	3.54187	0.000397302	0.0102384	1.42526
ENSG00000140455	USP3	73.2827	-1.49834	0.423199	-3.54051	0.000399348	0.0102573	-2.82518
ENSG00000259248	USP3-AS1	619.512	-0.596074	0.168404	-3.53955	0.000400814	0.0102614	-1.5116
ENSG00000265401	ENSG00000265401	7172.43	0.43135	0.121906	3.53837	0.000402604	0.0102736	1.3485
ENSG00000254662	ENSG00000254662	344.464	0.752905	0.213138	3.53247	0.000411698	0.0104587	1.68518
ENSG00000227615	ENSG00000227615	6.62469	6.79452	1.92374	3.53194	0.000412526	0.0104587	111.008
ENSG00000165280	VCP	11.1845	5.04563	1.4299	3.52865	0.000417678	0.0105458	33.0283
ENSG00000232043	ENSG00000232043	279.565	-0.794903	0.225324	-3.52783	0.000418985	0.0105458	-1.73496
ENSG00000240489	SETP14	22.4162	2.7614	0.78289	3.52719	0.00042	0.0105458	6.78053
ENSG00000172809	RPL38	17.0156	3.25838	0.925203	3.52181	0.000428619	0.0107029	9.5691
ENSG00000089280	FUS	26.6509	2.43867	0.692495	3.52158	0.000428991	0.0107029	5.42142
ENSG00000288859	H2AC19	109.363	-1.22348	0.347587	-3.51994	0.000431651	0.0107351	-2.3351
ENSG00000147162	OGT	6.53399	6.74595	1.91732	3.51842	0.00043412	0.0107623	107.333
ENSG00000104408	EIF3E	10.76	4.95461	1.40918	3.51595	0.000438191	0.010829	31.0089
ENSG00000101353	MROH8	298.922	-0.76914	0.219626	-3.50204	0.000461702	0.0113741	-1.70425
ENSG00000079246	XRCC5	18.1519	3.0664	0.877539	3.49432	0.000475277	0.0116719	8.3768
ENSG00000130402	ACTN4	135.062	1.1113	0.318178	3.4927	0.000478166	0.0117061	2.1604
ENSG00000092199	HNRNPC	19.6778	2.95884	0.848552	3.48693	0.000488599	0.0119242	7.77499
ENSG00000205581	HMGN1	33.0358	2.18502	0.626893	3.48548	0.000491255	0.0119518	4.54734
ENSG00000153162	BMP6	499.379	-0.689451	0.199205	-3.46102	0.000538139	0.013052	-1.61267
ENSG00000219507	FTH1P8	6.29091	6.68784	1.93394	3.45814	0.000543915	0.0131513	103.096
ENSG00000224578	HNRNPA1P48	17.7011	3.0409	0.879991	3.4556	0.000549065	0.013207	8.23003
ENSG00000275719	ENSG00000275719	1238.15	-0.582096	0.168463	-3.45534	0.00054959	0.013207	-1.49702
ENSG00000213553	RPLP0P6	14.6755	3.58578	1.03929	3.45023	0.0005601	0.0134184	12.0068
ENSG00000040531	CTNS	354.502	-0.7135	0.207054	-3.44596	0.000569032	0.0135909	-1.63978
ENSG00000174748	RPL15	41.1539	1.91728	0.556729	3.44383	0.000573531	0.0136502	3.7771
ENSG00000117360	PRPF3	11.7381	4.10947	1.19352	3.44314	0.000575003	0.0136502	17.2613
ENSG00000253972	MAL2-AS1	1301.1	-0.52002	0.151395	-3.43486	0.000592857	0.0140316	-1.43398
ENSG00000135678	CPM	242.184	-0.840019	0.244652	-3.43353	0.000595787	0.0140584	-1.79007
ENSG00000069275	NUCKS1	29.9636	2.20653	0.642807	3.43265	0.000597715	0.0140616	4.61564
ENSG00000164924	YWHAZ	29.6179	2.37417	0.691817	3.43178	0.000599624	0.0140642	5.18437
ENSG00000172803	SNX32	4335.88	0.397922	0.116225	3.42373	0.000617687	0.0144447	1.31761
ENSG00000263069	RNF213-AS1	243.057	-0.883932	0.258695	-3.41689	0.000633405	0.0147261	-1.8454
ENSG00000125534	PPDPF	27.1784	2.26784	0.663719	3.41686	0.000633481	0.0147261	4.816
ENSG00000167543	TP53I13	78.5107	-1.42665	0.41816	-3.41173	0.000645521	0.0149616	-2.68822
ENSG00000229257	ENSG00000229257	255.001	0.826075	0.242581	3.40536	0.000660759	0.0152696	1.77286
ENSG00000267165	CHMP1B-AS1	263.846	-0.806736	0.237131	-3.40207	0.000668776	0.015385	-1.74925
ENSG00000143382	ADAMTSL4	57.7371	-1.59979	0.47029	-3.4017	0.00066968	0.015385	-3.03098
ENSG00000285830	ENSG00000285830	578.83	-0.662053	0.194903	-3.39683	0.000681704	0.0155996	-1.58233
ENSG00000267601	ENSG00000267601	179.293	-1.02172	0.300888	-3.39569	0.000684566	0.0155996	-2.03034
ENSG00000287242	ENSG00000287242	227.559	-0.919504	0.270799	-3.39551	0.000684997	0.0155996	-1.89146
ENSG00000176884	GRIN1	527.401	-0.617225	0.181868	-3.3938	0.00068929	0.0156519	-1.53392
ENSG00000112306	RPS12	10.1714	4.96422	1.46318	3.39277	0.000691904	0.0156658	31.2161
ENSG00000279364	ENSG00000279364	267.452	-0.782688	0.230832	-3.39073	0.000697075	0.0157374	-1.72033
ENSG00000182670	TTC3	17.5489	2.84458	0.839192	3.38967	0.000699776	0.015753	7.18298
ENSG00000261602	ENSG00000261602	598.69	-0.575377	0.169964	-3.38528	0.000711056	0.0159162	-1.49007
ENSG00000100632	ERH	5.97165	6.62383	1.95695	3.38477	0.000712381	0.0159162	98.6216
ENSG00000213281	NRAS	6.06236	6.67537	1.9728	3.3837	0.00071515	0.0159162	102.209
ENSG00000226415	TPI1P1	6.06236	6.67537	1.9728	3.3837	0.00071515	0.0159162	102.209
ENSG00000244137	ENSG00000244137	125.583	-1.12908	0.333978	-3.38069	0.000723035	0.0160054	-2.18719
ENSG00000187514	PTMA	131.592	1.08507	0.320969	3.38061	0.000723248	0.0160054	2.12148
ENSG00000101158	NELFCD	12.8745	3.62193	1.07406	3.37218	0.000745745	0.0164568	12.3114
ENSG00000278275	ENSG00000278275	124.819	-1.08632	0.322456	-3.36891	0.000754674	0.0166071	-2.12332
ENSG00000171634	BPTF	16.9425	2.9213	0.868823	3.36237	0.000772769	0.0169576	7.5753
ENSG00000100219	XBP1	47.8285	1.69934	0.505663	3.36062	0.00077767	0.0170175	3.24753
ENSG00000254452	ENSG00000254452	1795.69	0.48615	0.144721	3.35923	0.000781598	0.0170558	1.4007
ENSG00000215375	MYL5	929.073	0.504692	0.150499	3.35346	0.000798083	0.0173672	1.41882
ENSG00000282121	ENSG00000282121	21.3684	-2.91545	0.872901	-3.33996	0.000837914	0.0181834	-7.54464
ENSG00000109971	HSPA8	41.3174	2.39728	0.71832	3.33735	0.000845825	0.0183044	5.26809
ENSG00000243199	ENSG00000243199	9.59163	5.83814	1.75061	3.33493	0.00085322	0.0184136	57.208
ENSG00000196655	TRAPPC4	254.79	0.762877	0.228942	3.33218	0.000861687	0.0185452	1.69687
ENSG00000226221	RPL26P19	5.98617	6.66839	2.00394	3.32764	0.000875836	0.0187981	101.715
ENSG00000165119	HNRNPK	17.1298	2.93477	0.883659	3.32115	0.00089646	0.0191882	7.64632
ENSG00000145916	RMND5B	1545	0.450677	0.135736	3.32025	0.000899376	0.0191981	1.36668
ENSG00000215493	ENSG00000215493	58.1065	-1.59649	0.48097	-3.31931	0.000902411	0.0192106	-3.02406
ENSG00000228502	EEF1A1P11	13.3868	3.97048	1.1978	3.31482	0.000917026	0.019458	15.6759
ENSG00000257167	TMPO-AS1	253.864	-0.949443	0.286476	-3.31422	0.000919003	0.019458	-1.93113
ENSG00000260618	ENSG00000260618	352.608	-0.758135	0.228821	-3.31322	0.000922279	0.0194748	-1.6913
ENSG00000213943	KRT18P17	10.0337	4.27028	1.28989	3.31058	0.000931034	0.0195648	19.2966
ENSG00000176623	RMDN1	107.312	-1.14543	0.346007	-3.31043	0.000931539	0.0195648	-2.21212
ENSG00000253607	ENSG00000253607	129.662	-1.04664	0.316483	-3.3071	0.00094266	0.0197383	-2.06572
ENSG00000287322	ENSG00000287322	8.5309	-5.96949	1.8054	-3.30646	0.000944839	0.0197383	-62.6607
ENSG00000127884	ECHS1	10.104	4.32751	1.30944	3.30486	0.000950255	0.0197987	20.0775
ENSG00000260121	ENSG00000260121	2421.62	-0.417615	0.126414	-3.30354	0.00095474	0.0198297	-1.33572
ENSG00000238083	LRRC37A2	225.838	-0.813874	0.24641	-3.30293	0.000956807	0.0198297	-1.75793
ENSG00000237883	DGUOK-AS1	280.492	0.734472	0.22278	3.29685	0.000977751	0.0202103	1.66379
ENSG00000256512	ENSG00000256512	33.7565	-2.21099	0.670915	-3.29549	0.000982511	0.0202194	-4.62994
ENSG00000177182	CLVS1	105.763	-1.16288	0.352907	-3.29515	0.000983684	0.0202194	-2.23904
ENSG00000282021	ENSG00000282021	60.3457	-1.50868	0.457986	-3.29417	0.000987122	0.0202194	-2.8455
ENSG00000288920	RPSAP58	10.9885	4.02877	1.22316	3.29375	0.000988593	0.0202194	16.3223
ENSG00000173838	MARCHF10	47.206	-1.87142	0.568296	-3.29304	0.000991097	0.0202194	-3.65893
ENSG00000260898	ADPGK-AS1	57.3723	-1.57243	0.478513	-3.28608	0.00101592	0.0206721	-2.97406
ENSG00000189403	HMGB1	39.3701	1.8916	0.576294	3.28235	0.00102946	0.0208933	3.71046
ENSG00000101082	SLA2	288.033	-0.748073	0.22814	-3.279	0.00104176	0.0210882	-1.67955
ENSG00000164543	STK17A	207.025	-0.845332	0.258032	-3.27607	0.00105262	0.0212532	-1.79668
ENSG00000235655	H3P6	5.7431	6.60782	2.01985	3.27144	0.00107002	0.0215032	97.5332
ENSG00000005812	FBXL3	132.912	-1.06879	0.326715	-3.27131	0.00107049	0.0215032	-2.09767
ENSG00000196262	PPIA	14.7868	3.31686	1.01482	3.26843	0.00108144	0.0216675	9.96492
ENSG00000086189	DIMT1	235.258	-0.787385	0.240976	-3.26748	0.00108508	0.021685	-1.72594
ENSG00000170236	USP50	798.818	-0.53262	0.163106	-3.26549	0.00109275	0.0217828	-1.44655
ENSG00000238197	PAXBP1-AS1	206.871	-0.842154	0.258131	-3.26251	0.00110431	0.0219572	-1.79272
ENSG00000156508	EEF1A1	147.583	1.16587	0.357488	3.26127	0.00110913	0.0219973	2.24368
ENSG00000012211	PRICKLE3	463.587	0.595619	0.182806	3.25821	0.00112118	0.0221802	1.51112
ENSG00000258317	ENSG00000258317	183.467	-0.894679	0.275302	-3.2498	0.00115485	0.0227887	-1.8592
ENSG00000156467	UQCRB	9.18454	4.77658	1.47361	3.24142	0.00118935	0.0234105	27.4091
ENSG00000198618	PPIAP22	13.7882	3.25574	1.00525	3.23872	0.00120067	0.0235303	9.55159
ENSG00000108953	YWHAE	21.1686	2.43843	0.752943	3.23854	0.00120144	0.0235303	5.42053
ENSG00000156482	RPL30	90.5353	1.18832	0.367125	3.23682	0.00120869	0.0236131	2.27887
ENSG00000279649	ENSG00000279649	120.301	-1.11905	0.345876	-3.2354	0.00121472	0.023672	-2.17203
ENSG00000175886	RPL7AP66	13.5598	3.60932	1.11612	3.23382	0.00122146	0.0237442	12.2043
ENSG00000184110	EIF3C	47.3097	1.68553	0.521725	3.23069	0.00123492	0.0239465	3.21659
ENSG00000136206	SPDYE1	124.379	-1.07675	0.333441	-3.2292	0.00124136	0.0240119	-2.10928
ENSG00000231203	KRT8P10	13.1468	3.37957	1.04716	3.22738	0.00124932	0.0241062	10.4077
ENSG00000137501	SYTL2	26.6539	2.19704	0.681431	3.22416	0.00126341	0.0243183	4.58539
ENSG00000257550	ENSG00000257550	290.008	-0.727914	0.226049	-3.22016	0.0012812	0.0246004	-1.65624
ENSG00000284770	TBCE	269.913	-0.755125	0.234673	-3.21777	0.00129192	0.0247454	-1.68778
ENSG00000235865	GSN-AS1	229.663	-0.803114	0.249783	-3.21525	0.00130333	0.0249031	-1.74486
ENSG00000090581	GNPTG	513.845	-0.587126	0.182696	-3.21367	0.00131049	0.0249791	-1.50225
ENSG00000275807	ENSG00000275807	101.735	-1.14721	0.357086	-3.21271	0.00131489	0.0250021	-2.21485
ENSG00000105982	RNF32	190.006	0.95291	0.297175	3.20656	0.0013433	0.0254805	1.93577
ENSG00000132967	HMGB1P5	23.3913	2.38894	0.745237	3.20561	0.00134775	0.0255032	5.23772
ENSG00000232656	IDI2-AS1	441.444	-0.64605	0.201607	-3.2045	0.00135297	0.0255401	-1.56488
ENSG00000256150	ENSG00000256150	14.5347	-3.87389	1.20935	-3.20329	0.00135869	0.0255865	-14.6608
ENSG00000267280	TBX2-AS1	122.176	-1.05727	0.330149	-3.2024	0.00136289	0.025604	-2.08099
ENSG00000225912	RPL26P36	5.33313	6.48516	2.02539	3.20193	0.00136511	#N/A	89.5835
ENSG00000272398	CD24	11.2693	5.10265	1.59377	3.20163	0.00136654	0.0256084	34.3598
ENSG00000087460	GNAS	151.58	1.19564	0.373524	3.20097	0.00136966	0.0256084	2.29046
ENSG00000235872	ENSG00000235872	65.9349	-1.48074	0.465032	-3.18416	0.00145173	0.0270783	-2.79091
ENSG00000264558	ENSG00000264558	1298.9	0.505776	0.158914	3.18271	0.00145905	0.0271501	1.41989
ENSG00000108654	DDX5	122.82	1.23028	0.386945	3.17947	0.00147547	0.0273906	2.34612
ENSG00000136938	ANP32B	61.4089	1.45273	0.457414	3.17596	0.0014934	0.0276578	2.73726
ENSG00000119689	DLST	5.16624	6.42069	2.02755	3.16672	0.00154169	#N/A	85.6686
ENSG00000288934	ENSG00000288934	168.165	-0.899419	0.28426	-3.16407	0.00155578	0.0287452	-1.86531
ENSG00000174444	RPL4	96.1803	1.24104	0.393429	3.15443	0.00160814	0.0296427	2.36369
ENSG00000237506	RPSAP15	5.25695	6.47826	2.05637	3.15034	0.00163082	#N/A	89.1562
ENSG00000166681	BEX3	16.0668	2.80942	0.891832	3.15017	0.00163175	0.0299956	7.01003
ENSG00000105640	RPL18A	10.7397	3.59369	1.141	3.1496	0.00163494	0.0299956	12.0728
ENSG00000248429	GASK1B-AS1	48.0606	-1.84905	0.587917	-3.14509	0.00166035	0.0303582	-3.60264
ENSG00000233143	DIRC3-AS1	128.531	0.990499	0.315013	3.14431	0.0016648	0.0303582	1.98687
ENSG00000129595	EPB41L4A	122.119	0.993498	0.315994	3.14404	0.00166633	0.0303582	1.99101
ENSG00000174963	ZIC4	247.147	-0.753194	0.240163	-3.13618	0.00171167	0.0311118	-1.68552
ENSG00000109475	RPL34	5.09006	6.41564	2.04621	3.13537	0.00171635	#N/A	85.3689
ENSG00000247228	ENSG00000247228	623.951	-0.52832	0.168813	-3.12962	0.00175034	0.0317412	-1.44225
ENSG00000270392	PFN1P2	133.638	-0.97402	0.311962	-3.12224	0.00179479	0.0324493	-1.96431
ENSG00000276101	ENSG00000276101	218.704	-0.792822	0.253965	-3.12177	0.00179767	0.0324493	-1.73246
ENSG00000245482	ENSG00000245482	58.4643	-1.48054	0.475113	-3.11619	0.00183207	0.0329941	-2.79053
ENSG00000047410	TPR	23.7722	2.18149	0.700808	3.11283	0.00185304	0.0332622	4.53623
ENSG00000138363	ATIC	10.0425	3.80787	1.22343	3.11244	0.00185545	0.0332622	14.005
ENSG00000162520	SYNC	1011.64	-0.456753	0.146801	-3.11137	0.00186223	0.0332674	-1.37245
ENSG00000283041	ENSG00000283041	25.216	2.19243	0.704724	3.11105	0.00186423	0.0332674	4.57076
ENSG00000231464	ENSG00000231464	56.5592	-1.47468	0.474751	-3.10622	0.00189499	0.0337394	-2.77922
ENSG00000245112	SMARCA5-AS1	95.789	-1.25347	0.403711	-3.10486	0.00190371	0.0338178	-2.38414
ENSG00000220749	RPL21P28	9.84926	3.84667	1.24119	3.09917	0.00194064	0.0343959	14.3868
ENSG00000256690	STX5-DT	295.602	0.72393	0.233876	3.09536	0.00196575	0.0347622	1.65168
ENSG00000268120	ENSG00000268120	99.9021	1.06907	0.346307	3.08705	0.00202155	0.0356685	2.09807
ENSG00000232187	FTH1P7	7.9808	5.57508	1.80756	3.08431	0.00204026	0.0359178	47.6724
ENSG00000215301	DDX3X	13.3314	3.25919	1.05756	3.0818	0.00205754	0.0361407	9.57447
ENSG00000261183	SPINT1-AS1	63.1182	-1.41113	0.458532	-3.07749	0.00208752	0.0365854	-2.65945
ENSG00000198431	TXNRD1	11.3457	3.37882	1.09837	3.07623	0.00209639	0.0366588	10.4022
ENSG00000220793	RPL21P119	11.7294	3.50473	1.13974	3.07502	0.00210486	0.0367248	11.3509
ENSG00000226084	ENSG00000226084	12.2243	3.31044	1.07797	3.07101	0.00213336	0.0371394	9.92071
ENSG00000244716	ENSG00000244716	10.8653	3.63921	1.18691	3.06611	0.00216863	0.0376194	12.4598
ENSG00000166913	YWHAB	19.5081	2.41875	0.788934	3.06585	0.00217054	0.0376194	5.34708
ENSG00000134291	TMEM106C	4.84698	6.34255	2.06899	3.06553	0.00217288	#N/A	81.1515
ENSG00000196419	XRCC6	9.77308	3.84464	1.25571	3.06173	0.00220064	0.0379563	14.3665
ENSG00000287608	ENSG00000287608	20.5008	-2.57974	0.842705	-3.06126	0.00220408	0.0379563	-5.97831
ENSG00000224078	SNHG14	139.87	-0.998887	0.326328	-3.06099	0.00220605	0.0379563	-1.99846
ENSG00000112304	ACOT13	223.46	-0.919581	0.300463	-3.06054	0.00220935	0.0379563	-1.89157
ENSG00000145741	BTF3	12.037	3.29413	1.0789	3.05323	0.00226389	0.0388082	9.80919
ENSG00000233554	B4GALT1-AS1	76.7211	-1.23101	0.403418	-3.05146	0.00227731	0.038953	-2.34732
ENSG00000277053	GTF2IP1	14.7401	2.87239	0.941602	3.05054	0.00228432	0.0389878	7.32278
ENSG00000156802	ATAD2	12.6988	3.15847	1.03588	3.04906	0.00229555	0.039021	8.92884
ENSG00000259781	HMGB1P6	30.6135	1.99045	0.652827	3.04898	0.00229623	0.039021	3.97362
ENSG00000246174	KCTD21-AS1	84.6197	-1.16683	0.383389	-3.04346	0.00233872	0.0396459	-2.24518
ENSG00000213347	MXD3	1802.43	0.404693	0.132996	3.0429	0.00234313	0.0396459	1.32381
ENSG00000213839	TMX2P1	82.7406	-1.19912	0.394898	-3.03652	0.00239324	0.0404066	-2.29599
ENSG00000267688	ENSG00000267688	141.597	-0.926675	0.305448	-3.03382	0.00241477	0.0406824	-1.90089
ENSG00000113141	IK	411.094	0.59187	0.195243	3.03146	0.00243375	0.0409141	1.5072
ENSG00000126524	SBDS	4.75628	6.275	2.07157	3.0291	0.00245285	#N/A	77.4395
ENSG00000181789	COPG1	12.7106	3.07266	1.01547	3.02586	0.00247929	0.0415905	8.41326
ENSG00000204628	RACK1	80.5403	1.1643	0.384952	3.02453	0.00249017	0.0416837	2.24125
ENSG00000135624	CCT7	13.9375	3.1244	1.03343	3.02333	0.0025001	0.0417607	8.72044
ENSG00000160908	ZNF394	451.387	-0.576328	0.190753	-3.02133	0.00251669	0.0419484	-1.49105
ENSG00000117592	PRDX6	4.68009	6.27059	2.07735	3.01855	0.00253984	#N/A	77.203
ENSG00000108561	C1QBP	9.4393	3.76661	1.24875	3.01631	0.00255872	0.0425585	13.6101
ENSG00000169567	HINT1	7.58536	5.52247	1.8316	3.0151	0.0025689	0.0426373	45.9652
ENSG00000203811	H3C14	58.7598	-1.4201	0.471191	-3.01385	0.00257958	0.0427239	-2.67604
ENSG00000273090	ENSG00000273090	26.5481	-2.17776	0.723807	-3.00876	0.00262314	0.0432905	-4.52452
ENSG00000227008	RPS24P19	16.8518	2.52855	0.840451	3.00857	0.00262484	0.0432905	5.76993
ENSG00000229047	ENSG00000229047	369.706	-0.713824	0.237557	-3.00486	0.00265705	0.0437297	-1.64015
ENSG00000271662	ENSG00000271662	132.591	-0.93115	0.309978	-3.00392	0.00266523	0.0437724	-1.9068
ENSG00000259589	ENSG00000259589	57.1287	-1.55195	0.516819	-3.0029	0.00267422	0.0438281	-2.93214
ENSG00000257829	ENSG00000257829	43.9803	-1.69489	0.565337	-2.99801	0.00271749	0.0443915	-3.23751
ENSG00000248245	ENSG00000248245	15.364	-3.21722	1.07322	-2.99774	0.00271993	0.0443915	-9.29993
ENSG00000203852	H3C15	58.5841	-1.41433	0.472203	-2.99518	0.00274284	0.0446723	-2.66536
ENSG00000075975	MKRN2	1669.68	0.391428	0.130844	2.99156	0.00277555	0.0451114	1.31169
ENSG00000007202	KIAA0100	15.6368	2.76803	0.926032	2.98913	0.00279774	0.0453718	6.81177
ENSG00000287959	ENSG00000287959	35.4053	-1.80237	0.603093	-2.98854	0.00280316	0.0453718	-3.48792
ENSG00000256013	ENSG00000256013	1294.6	-0.419622	0.140485	-2.98694	0.00281782	0.045404	-1.33758
ENSG00000168028	RPSA	7.98369	4.59422	1.53857	2.98603	0.00282628	0.045404	24.1546
ENSG00000238133	MAP3K20-AS1	132.765	-0.980415	0.328335	-2.98602	0.00282635	0.045404	-1.97303
ENSG00000105202	FBL	8.47863	4.03971	1.35297	2.9858	0.00282833	0.045404	16.4466
ENSG00000224520	KRT8P45	16.8867	2.54569	0.855572	2.97542	0.00292585	0.0468734	5.83887
ENSG00000100591	AHSA1	8.86817	4.15186	1.3957	2.97475	0.00293227	0.0468804	17.776
ENSG00000266002	ENSG00000266002	18.7735	-2.8267	0.951633	-2.97037	0.00297439	0.0474337	-7.09452
ENSG00000118260	CREB1	64.8942	-1.33778	0.450446	-2.9699	0.00297899	0.0474337	-2.52762
ENSG00000210174	MT-TR	28.7893	-2.05869	0.693475	-2.96866	0.002991	0.0475283	-4.16609
ENSG00000248936	ENSG00000248936	35.2813	-1.81121	0.610377	-2.96736	0.00300368	0.0476332	-3.50936
ENSG00000259948	ENSG00000259948	1343.88	-0.550325	0.185573	-2.96554	0.00302154	0.0478196	-1.46442
ENSG00000197670	ENSG00000197670	706.994	-0.485453	0.163977	-2.96049	0.0030715	0.0485124	-1.40003
ENSG00000272273	IER3-AS1	726.699	0.558218	0.188629	2.95935	0.00308291	0.0485945	1.47245
ENSG00000165629	ATP5F1C	10.0309	3.45746	1.16876	2.95822	0.00309421	0.0486747	10.985
ENSG00000244313	ENSG00000244313	16.746	2.6595	0.901802	2.9491	0.00318703	0.0498796	6.31815
ENSG00000272678	ENSG00000272678	48.5141	1.44149	0.4888	2.94904	0.00318758	0.0498796	2.71602
ENSG00000125844	RRBP1	759.299	-0.606802	0.205778	-2.94882	0.0031899	0.0498796	-1.52288
ENSG00000107651	SEC23IP	4.5132	6.19385	2.10304	2.9452	0.0032275	#N/A	73.204
ENSG00000262152	GREP1	52.5705	-1.47302	0.500865	-2.94094	0.00327217	0.0510577	-2.77602
ENSG00000223361	FTH1P10	7.17539	5.42305	1.84495	2.9394	0.00328853	0.0510577	42.9042
ENSG00000008988	RPS20	12.8304	3.15551	1.07354	2.93934	0.00328914	0.0510577	8.91053
ENSG00000106153	CHCHD2	9.12004	3.72289	1.26666	2.93913	0.00329131	0.0510577	13.2039
ENSG00000218283	MORF4L1P1	13.3903	2.85019	0.970774	2.936	0.00332474	0.0514743	7.21097
ENSG00000267023	LRRC37A16P	1237.46	-0.41274	0.14079	-2.9316	0.00337225	0.0521069	-1.33121
ENSG00000260350	ENSG00000260350	318.414	0.629106	0.215091	2.92484	0.00344636	0.0531472	1.54661
ENSG00000205890	ENSG00000205890	306.843	-0.641674	0.219596	-2.92207	0.00347709	0.0535158	-1.56014
ENSG00000268509	ENSG00000268509	28.6536	-2.09872	0.718582	-2.92064	0.00349313	0.0536572	-4.28329
ENSG00000172531	PPP1CA	110.788	0.952947	0.326383	2.91972	0.00350346	0.0537106	1.93582
ENSG00000236671	PRKG1-AS1	137.421	-0.887394	0.304052	-2.91856	0.00351652	0.0538055	-1.84983
ENSG00000213719	CLIC1	7.18991	5.46521	1.87509	2.91463	0.00356111	0.0542932	44.1765
ENSG00000258334	TROAP-AS1	90.7866	1.06852	0.36665	2.91429	0.00356502	0.0542932	2.09728
ENSG00000182481	KPNA2	12.8247	2.92827	1.00493	2.91392	0.00356918	0.0542932	7.61199
ENSG00000136436	CALCOCO2	4.36083	6.18402	2.12238	2.91372	0.00357155	#N/A	72.7068
ENSG00000173264	GPR137	257.749	0.675775	0.232182	2.91054	0.0036081	0.0547072	1.59745
ENSG00000268592	RAET1E-AS1	18.2551	-2.66786	0.916684	-2.91034	0.00361037	0.0547072	-6.35486
ENSG00000161010	MRNIP	3070.06	-0.358457	0.123229	-2.90887	0.00362736	0.0548586	-1.28205
ENSG00000267128	RNF157-AS1	95.1421	1.03205	0.355083	2.90649	0.00365504	0.0551706	2.04492
ENSG00000104904	OAZ1	8.34669	4.00894	1.37966	2.90574	0.00366388	0.0551977	16.0994
ENSG00000287443	ENSG00000287443	39.957	1.57326	0.541887	2.90331	0.00369246	0.0555216	2.97577
ENSG00000175792	RUVBL1	598.64	-0.49725	0.171307	-2.90269	0.00369978	0.0555251	-1.41152
ENSG00000260810	ENSG00000260810	13.548	-3.35698	1.15768	-2.89973	0.00373481	0.0559436	-10.2459
ENSG00000183091	NEB	108.802	-1.01203	0.3492	-2.89814	0.00375377	0.0561203	-2.01675
ENSG00000232630	PRPS1P2	44.7857	-1.59607	0.550853	-2.89745	0.00376207	0.0561373	-3.02319
ENSG00000267598	ENSG00000267598	588.737	-0.495923	0.171194	-2.89685	0.00376929	0.0561381	-1.41022
ENSG00000064763	FAR2	200.182	-0.82131	0.283596	-2.89606	0.00377883	0.0561734	-1.76701
ENSG00000213860	RPL21P75	12.7133	3.17848	1.1	2.88952	0.00385831	0.0572462	9.05354
ENSG00000224897	POT1-AS1	50.7777	-1.50587	0.521352	-2.88839	0.00387222	0.057344	-2.83995
ENSG00000245958	SEPTIN7P14	16.9335	-2.74208	0.949592	-2.88764	0.00388145	0.0573722	-6.69034
ENSG00000136942	RPL35	34.1605	1.66087	0.575298	2.88698	0.00388954	0.0573835	3.16208
ENSG00000159377	PSMB4	7.9982	4.62885	1.60373	2.8863	0.00389796	0.0573997	24.7414
ENSG00000143156	NME7	99.341	-1.07504	0.372546	-2.88567	0.00390583	0.0574077	-2.10679
ENSG00000198840	MT-ND3	2060.62	-0.434703	0.150781	-2.88302	0.00393888	0.0577504	-1.35163
ENSG00000170421	KRT8	23397.1	-0.358747	0.124452	-2.8826	0.00394402	0.0577504	-1.28231
ENSG00000253626	EIF5AL1	8.9881	3.69716	1.28283	2.88203	0.00395127	0.0577504	12.9705
ENSG00000128346	C22orf23	73.5223	-1.18293	0.411001	-2.87816	0.00399998	0.0583536	-2.27037
ENSG00000288942	ENSG00000288942	214.579	-0.733771	0.254998	-2.87755	0.00400774	0.0583581	-1.66298
ENSG00000105856	HBP1	132.253	-0.899078	0.312557	-2.87652	0.00402083	0.05844	-1.86487
ENSG00000164985	PSIP1	74.8357	-1.20187	0.417943	-2.87567	0.00403166	0.0584889	-2.30037
ENSG00000108474	PIGL	18.4623	2.37301	0.825374	2.87507	0.00403934	0.058492	5.18021
ENSG00000102805	CLN5	121.957	-0.953788	0.332135	-2.87168	0.0040829	0.0590138	-1.93695
ENSG00000268983	ENSG00000268983	400.517	0.551297	0.192232	2.86787	0.00413243	0.0596196	1.4654
ENSG00000139351	SYCP3	54.9136	-1.37449	0.479591	-2.86596	0.00415748	0.0598708	-2.59276
ENSG00000205277	MUC12	6.13259	-5.49415	1.92109	-2.85992	0.00423751	0.0609113	-45.0716
ENSG00000196531	NACA	25.0606	2.33614	0.817322	2.85828	0.00425938	0.0611136	5.0495
ENSG00000100142	POLR2F	4.19394	6.10289	2.13933	2.85271	0.00433478	#N/A	68.7311
ENSG00000230979	ENSG00000230979	8.91782	3.63497	1.2747	2.85163	0.00434963	0.0622096	12.4233
ENSG00000233937	CTC-338M12.4	205.852	-0.754055	0.264444	-2.85148	0.00435165	0.0622096	-1.68653
ENSG00000148341	SH3GLB2	32.4533	1.68558	0.592098	2.8468	0.00441615	0.0629804	3.2167
ENSG00000163191	S100A11	17.8591	2.33852	0.821708	2.84593	0.00442825	0.0629804	5.05783
ENSG00000183718	TRIM52	253.828	-0.71384	0.250843	-2.84576	0.0044305	0.0629804	-1.64016
ENSG00000106258	CYP3A5	59.8825	-1.3038	0.458285	-2.84496	0.00444172	0.0629804	-2.46879
ENSG00000236051	MYCBP2-AS1	77.6584	-1.14546	0.40267	-2.84467	0.00444577	0.0629804	-2.21217
ENSG00000122376	SHLD2	101.573	-1.05832	0.372187	-2.84353	0.0044617	0.063092	-2.08251
ENSG00000143320	CRABP2	13.3458	2.99959	1.05606	2.84036	0.00450622	0.0636068	7.99772
ENSG00000173933	RBM4	161.056	-0.842945	0.296963	-2.83856	0.00453181	0.0638529	-1.79371
ENSG00000105220	GPI	11.6154	3.00607	1.05934	2.83769	0.00454416	0.0638952	8.03371
ENSG00000100941	PNN	35.1293	1.81513	0.639763	2.8372	0.00455113	0.0638952	3.51892
ENSG00000287878	ENSG00000287878	28.9795	-1.90737	0.673202	-2.83328	0.00460734	0.0645687	-3.75124
ENSG00000027075	PRKCH	58.7854	-1.29919	0.458713	-2.83226	0.00462199	0.0646583	-2.46091
ENSG00000213261	EEF1B2P6	4.11776	6.09761	2.15371	2.83122	0.00463712	#N/A	68.48
ENSG00000039068	CDH1	20.7469	2.20542	0.780259	2.82652	0.00470561	0.0657108	4.61209
ENSG00000000457	SCYL3	180.367	-0.776189	0.27478	-2.82476	0.00473155	0.0659555	-1.7126
ENSG00000287808	ENSG00000287808	124.313	-0.997099	0.353668	-2.81931	0.00481274	0.0669681	-1.99598
ENSG00000251675	ENSG00000251675	48.0399	-1.43523	0.509611	-2.81632	0.00485778	0.0674749	-2.70424
ENSG00000234478	ACBD3-AS1	132.621	-0.916266	0.326012	-2.81053	0.00494603	0.0685791	-1.88722
ENSG00000275857	ENSG00000275857	743.098	0.447777	0.159358	2.80988	0.00495607	0.0685968	1.36394
ENSG00000261093	ENSG00000261093	365.163	-0.579486	0.206288	-2.80911	0.00496788	0.0686391	-1.49432
ENSG00000233098	CCDC144NL-AS1	437.648	-0.556216	0.198502	-2.80206	0.00507773	0.0699218	-1.47041
ENSG00000230927	TMBIM7P	18.744	-2.43186	0.867899	-2.80201	0.00507857	0.0699218	-5.39588
ENSG00000185624	P4HB	32.8303	1.7326	0.618804	2.79992	0.00511153	0.0702522	3.32326
ENSG00000117133	RPF1	52.9417	-1.36672	0.48841	-2.79831	0.00513716	0.0704291	-2.57884
ENSG00000264701	ENSG00000264701	988.451	0.435221	0.155548	2.79798	0.00514238	0.0704291	1.35212
ENSG00000166794	PPIB	24.8233	2.01913	0.722519	2.79457	0.00519683	0.0710505	4.0534
ENSG00000140575	IQGAP1	8.67475	3.58925	1.28485	2.79352	0.00521378	0.0711582	12.0357
ENSG00000236603	RANP1	4.04157	6.09075	2.18351	2.78943	0.00528003	#N/A	68.1549
ENSG00000213300	HNRNPA3P6	14.0345	2.6558	0.952205	2.7891	0.00528545	0.0720108	6.30194
ENSG00000171121	KCNMB3	55.7295	-1.32255	0.474652	-2.78636	0.00533037	0.0724967	-2.50108
ENSG00000184162	NR2C2AP	155.394	0.798808	0.286924	2.78404	0.00536861	0.0728903	1.73966
ENSG00000113851	CRBN	190.665	-0.773392	0.278095	-2.78104	0.00541857	0.0734413	-1.70928
ENSG00000237768	ENSG00000237768	38.1172	-1.89599	0.682067	-2.77977	0.00543966	0.0735998	-3.72178
ENSG00000253729	PRKDC	10.5844	3.02833	1.09034	2.77742	0.00547923	0.0736441	8.15864
ENSG00000053438	NNAT	24.2464	-2.0521	0.738868	-2.77736	0.00548024	0.0736441	-4.1471
ENSG00000100353	EIF3D	10.1453	3.23754	1.16583	2.77704	0.0054857	0.0736441	9.43188
ENSG00000253973	NRIP3-DT	403.429	-0.648186	0.233421	-2.7769	0.00548805	0.0736441	-1.5672
ENSG00000188493	C19orf54	311.858	0.585511	0.210859	2.77679	0.00548994	0.0736441	1.50057
ENSG00000029993	HMGB3	6.64801	5.32955	1.92169	2.77336	0.00554806	0.0741437	40.2119
ENSG00000225610	ENSG00000225610	31.1379	-1.77017	0.638385	-2.77289	0.00555606	0.0741437	-3.41095
ENSG00000285979	ENSG00000285979	84.7614	-1.08215	0.390266	-2.77285	0.00555674	0.0741437	-2.11719
ENSG00000250240	ENSG00000250240	292.352	-0.726398	0.262014	-2.77237	0.00556503	0.0741437	-1.6545
ENSG00000229839	ENSG00000229839	412.253	0.537221	0.193984	2.76941	0.00561586	0.0746937	1.45117
ENSG00000111906	HDDC2	582.598	-0.482135	0.174129	-2.76884	0.00562566	0.0746973	-1.39681
ENSG00000146828	SLC12A9	72.1782	-1.14485	0.41388	-2.76615	0.0056722	0.0751328	-2.21124
ENSG00000241472	PTPRG-AS1	84.1362	-1.16692	0.421905	-2.76584	0.00567764	0.0751328	-2.24532
ENSG00000204580	DDR1	11.1701	2.90611	1.05096	2.76519	0.00568903	0.0751566	7.49595
ENSG00000268061	NAPA-AS1	251.756	0.66776	0.241654	2.76329	0.00572216	0.075467	1.5886
ENSG00000275197	ENSG00000275197	31.7851	-1.892	0.684894	-2.76247	0.00573654	0.0754856	-3.7115
ENSG00000233728	ENSG00000233728	452.184	-0.527852	0.191104	-2.76211	0.00574284	0.0754856	-1.44178
ENSG00000259773	ENSG00000259773	186.65	-0.749795	0.271554	-2.76113	0.00576021	0.0755871	-1.68155
ENSG00000230953	ENSG00000230953	23.26	-2.21464	0.802274	-2.76045	0.00577221	0.0756179	-4.64164
ENSG00000127603	MACF1	10.7368	3.02908	1.09809	2.7585	0.00580665	0.075942	8.1629
ENSG00000134330	IAH1	315.776	-0.610529	0.22154	-2.75584	0.00585413	0.0762284	-1.52682
ENSG00000114030	KPNA1	57.5413	-1.28905	0.467785	-2.75565	0.00585762	0.0762284	-2.44367
ENSG00000054277	OPN3	11.1527	3.05676	1.10952	2.75503	0.00586876	0.0762284	8.32105
ENSG00000205771	CATSPER2P1	352.392	-0.566882	0.205773	-2.7549	0.00587109	0.0762284	-1.48132
ENSG00000225077	ICMT-DT	74.9277	-1.12606	0.408895	-2.75391	0.00588878	0.0762284	-2.18262
ENSG00000217165	ANKRD18EP	78.767	-1.13613	0.412615	-2.75349	0.0058963	0.0762284	-2.19791
ENSG00000138119	MYOF	25.137	1.88625	0.685048	2.75346	0.00589685	0.0762284	3.69674
ENSG00000210194	MT-TE	399.611	-0.548253	0.199152	-2.75293	0.00590639	0.0762284	-1.46231
ENSG00000189334	S100A14	32.9067	1.6863	0.612798	2.75181	0.00592672	0.076365	3.21831
ENSG00000263001	GTF2I	17.4024	2.33206	0.847673	2.75113	0.00593908	0.0763986	5.03522
ENSG00000162804	SNED1	238.729	-0.666155	0.242195	-2.75049	0.00595066	0.0764221	-1.58684
ENSG00000147604	RPL7	11.8818	2.86146	1.04215	2.74573	0.00603769	0.0774056	7.26752
ENSG00000113649	TCERG1	7.50633	3.84216	1.39958	2.74522	0.00604701	0.0774056	14.3418
ENSG00000267469	ENSG00000267469	723.18	0.43525	0.15868	2.74295	0.00608908	0.0778171	1.35215
ENSG00000197815	ENSG00000197815	34.8612	-1.7001	0.62005	-2.74188	0.0061088	0.0778289	-3.24924
ENSG00000257137	LINC02874	18.1224	-2.47865	0.904013	-2.74183	0.00610987	0.0778289	-5.57374
ENSG00000188846	RPL14	19.1916	2.18051	0.795588	2.74075	0.00612995	0.0779578	4.53313
ENSG00000247595	SPTY2D1OS	80.8034	-1.07533	0.393279	-2.73428	0.00625164	0.0793766	-2.10721
ENSG00000229893	TAX1BP1-AS1	99.1924	-0.975841	0.357111	-2.7326	0.00628365	0.0796539	-1.96679
ENSG00000237714	P4HA2-AS1	81.1909	-1.11439	0.408014	-2.73124	0.00630958	0.0798533	-2.16503
ENSG00000108848	LUC7L3	44.6423	1.41328	0.518096	2.72782	0.00637536	0.0804477	2.66341
ENSG00000170832	USP32	234.456	-0.669147	0.245312	-2.72774	0.00637708	0.0804477	-1.59013
ENSG00000274020	LINC01138	77.5638	-1.12669	0.413431	-2.72521	0.00642608	0.0809356	-2.18356
ENSG00000253106	ENSG00000253106	115.667	-0.965839	0.354716	-2.72285	0.00647218	0.0813854	-1.9532
ENSG00000268015	ENSG00000268015	344.62	0.574957	0.211405	2.71969	0.0065343	0.0820348	1.48963
ENSG00000261684	ENSG00000261684	291.391	-0.608503	0.223899	-2.71776	0.00657262	0.0823839	-1.52468
ENSG00000267131	ENSG00000267131	36.5565	-1.58681	0.583986	-2.7172	0.00658376	0.0823917	-3.00383
ENSG00000185164	NOMO2	31.144	1.62801	0.59952	2.71552	0.00661712	0.082677	3.09086
ENSG00000130935	NOL11	3.96539	6.08046	2.23924	2.71541	0.00661937	#N/A	67.6706
ENSG00000274866	ENSG00000274866	315.871	0.667996	0.24608	2.71454	0.00663673	0.08279	1.58886
ENSG00000198755	RPL10A	15.7269	2.60003	0.959353	2.71019	0.0067245	0.0837515	6.06298
ENSG00000121879	PIK3CA	94.7809	-0.998026	0.368359	-2.70939	0.00674078	0.0838211	-1.99727
ENSG00000228384	ENSG00000228384	38.6965	-1.55061	0.572668	-2.7077	0.00677507	0.0840315	-2.92942
ENSG00000212802	RPL15P3	19.0188	2.18506	0.807038	2.7075	0.00677915	0.0840315	4.54745
ENSG00000198589	LRBA	3.7985	5.99872	2.21834	2.70414	0.00684809	#N/A	63.9431
ENSG00000234743	EIF5AP4	3.7985	5.99872	2.21834	2.70414	0.00684809	#N/A	63.9431
ENSG00000229344	MTCO2P12	62.6232	-1.24082	0.458866	-2.7041	0.00684903	0.0847635	-2.36333
ENSG00000100650	SRSF5	20.9815	2.08593	0.772272	2.70103	0.0069126	0.0854153	4.24548
ENSG00000151892	GFRA1	42.3959	1.40672	0.52097	2.7002	0.00692983	0.0854934	2.65134
ENSG00000279033	ENSG00000279033	258.393	-0.630913	0.234146	-2.69453	0.0070488	0.0867707	-1.54854
ENSG00000265664	ENSG00000265664	567.581	-0.488919	0.18147	-2.69421	0.00705552	0.0867707	-1.40339
ENSG00000267302	RNFT1-DT	156.036	-0.771763	0.286775	-2.69118	0.00711998	0.087389	-1.70735
ENSG00000230530	LIMD1-AS1	433.836	-0.517836	0.192486	-2.69025	0.00713983	0.087389	-1.43181
ENSG00000155660	PDIA4	10.2797	3.02541	1.12468	2.69003	0.00714459	0.087389	8.14214
ENSG00000103769	RAB11A	10.8304	2.88071	1.07099	2.68976	0.00715042	0.087389	7.36513
ENSG00000279662	ENSG00000279662	5.40942	-5.3142	1.97676	-2.68834	0.00718081	#N/A	-39.7863
ENSG00000269867	ENSG00000269867	84.2737	-1.03095	0.383942	-2.68517	0.00724924	0.0882934	-2.04337
ENSG00000145217	SLC26A1	206.024	-0.685502	0.255312	-2.68496	0.00725381	0.0882934	-1.60826
ENSG00000171759	PAH	31.6328	1.7101	0.636965	2.68476	0.00725823	0.0882934	3.27183
ENSG00000196199	MPHOSPH8	122.867	-0.917029	0.341636	-2.68423	0.00726967	0.0882955	-1.88822
ENSG00000183397	C19orf71	80.7024	-1.14351	0.426404	-2.68175	0.00732387	0.0888161	-2.20917
ENSG00000014919	COX15	88.9567	-0.995579	0.371315	-2.68122	0.0073354	0.0888184	-1.99388
ENSG00000119318	RAD23B	15.9173	2.3492	0.87662	2.67984	0.00736571	0.0890478	5.09543
ENSG00000270231	NBPF8	11.9079	3.07738	1.15026	2.67538	0.00746446	0.0901026	8.44081
ENSG00000269534	ENSG00000269534	286.178	0.602862	0.225454	2.674	0.00749535	0.0902226	1.51873
ENSG00000165502	RPL36AL	10.5636	3.03226	1.13418	2.67354	0.00750558	0.0902226	8.1809
ENSG00000108187	PBLD	56.7549	-1.37204	0.513223	-2.67339	0.00750895	0.0902226	-2.58837
ENSG00000106682	EIF4H	7.88097	3.87974	1.45174	2.67248	0.00752923	0.0903277	14.7204
ENSG00000169710	FASN	31.5624	1.6199	0.606984	2.66877	0.00761285	0.0911913	3.07354
ENSG00000280064	ENSG00000280064	541.008	-0.521806	0.195574	-2.66808	0.00762861	0.0912194	-1.43575
ENSG00000151458	ANKRD50	5.88383	5.12906	1.92269	2.66765	0.00763849	0.0912194	34.9946
ENSG00000253352	TUG1	8.00128	3.46632	1.29999	2.66643	0.00766612	0.0914101	11.0527
ENSG00000137776	SLTM	9.0876	3.36115	1.26093	2.6656	0.00768511	0.0914972	10.2756
ENSG00000188467	SLC24A5	198.407	-0.751498	0.282225	-2.66276	0.00775023	0.0921325	-1.68354
ENSG00000222041	CYTOR	50.1841	-1.48429	0.557553	-2.66216	0.00776416	0.0921583	-2.7978
ENSG00000170382	LRRN2	19.2941	-2.22887	0.837507	-2.66132	0.00778351	0.0922482	-4.68768
ENSG00000230358	SPDYE21	83.9428	-1.02257	0.384505	-2.65945	0.00782677	0.0926207	-2.03154
ENSG00000251158	ENSG00000251158	21.6074	-2.20748	0.830397	-2.65834	0.00785266	0.092787	-4.61867
ENSG00000130702	LAMA5	1335.68	0.360491	0.135662	2.65728	0.0078775	0.0929403	1.28386
ENSG00000233369	GTF2IP4	12.2448	2.72379	1.02744	2.65104	0.00802437	0.094521	6.60607
ENSG00000101132	PFDN4	9.39522	3.11568	1.17565	2.65018	0.00804478	0.094521	8.66788
ENSG00000227775	ENSG00000227775	292.684	-0.639831	0.241442	-2.65003	0.00804837	0.094521	-1.55815
ENSG00000136305	CIDEB	874.584	-0.433827	0.163736	-2.64956	0.00805974	0.094521	-1.35081
ENSG00000241506	PSMC1P1	16.1488	2.26709	0.855937	2.64866	0.00808112	0.0946301	4.8135
ENSG00000275457	ENSG00000275457	83.0436	-1.05732	0.399468	-2.64683	0.00812513	0.0950034	-2.08107
ENSG00000135452	TSPAN31	1879.04	0.362803	0.137101	2.64625	0.00813899	0.0950237	1.28592
ENSG00000255351	ENSG00000255351	386.274	-0.532807	0.201441	-2.64498	0.0081695	0.0952379	-1.44674
ENSG00000248774	ENSG00000248774	190.702	-0.752306	0.284762	-2.64187	0.00824488	0.0958479	-1.68448
ENSG00000198019	FCGR1B	28.5312	-1.7594	0.66609	-2.64139	0.00825674	0.0958479	-3.38558
ENSG00000198899	MT-ATP6	1740.15	0.417103	0.157928	2.6411	0.00826364	0.0958479	1.33524
ENSG00000233661	SPIN4-AS1	26.7386	-1.84605	0.699047	-2.64081	0.00827077	0.0958479	-3.59515
ENSG00000272256	ENSG00000272256	110.738	-0.976921	0.370226	-2.63871	0.00832211	0.0963005	-1.96826
ENSG00000181085	MAPK15	186.628	-0.724881	0.274888	-2.63701	0.00836403	0.0966428	-1.65276
ENSG00000237248	LINC00987	92.1175	0.965765	0.366395	2.63586	0.00839253	0.0968292	1.9531
ENSG00000063177	RPL18	36.228	1.50325	0.571005	2.63264	0.00847245	0.0976076	2.83481
ENSG00000279390	ENSG00000279390	16.3308	-2.48843	0.946895	-2.62799	0.00858919	0.098731	-5.61166
ENSG00000213741	RPS29	130.811	0.805579	0.306566	2.62775	0.00859517	0.098731	1.74785
ENSG00000163714	U2SURP	7.4651	3.85277	1.46748	2.62543	0.00865388	0.0992598	14.4477
ENSG00000272476	ENSG00000272476	52.4233	-1.31873	0.502457	-2.62456	0.00867612	0.0993459	-2.49446
ENSG00000119888	EPCAM	10.8271	3.051	1.16267	2.62414	0.00868674	0.0993459	8.28788
ENSG00000283375	ENSG00000283375	113.583	-0.915952	0.349181	-2.62314	0.00871227	0.0994926	-1.88681
ENSG00000286935	ENSG00000286935	111.417	-0.931129	0.35533	-2.62046	0.00878101	0.100092	-1.90677
ENSG00000111530	CAND1	7.13132	3.75713	1.43396	2.6201	0.00879033	0.100092	13.521
ENSG00000248664	ENSG00000248664	333.733	-0.568158	0.217152	-2.61641	0.00888596	0.101034	-1.48263
ENSG00000094631	HDAC6	3.86016	5.92928	2.26663	2.6159	0.00889936	#N/A	60.9384
ENSG00000019995	ZRANB1	159.058	0.766579	0.293101	2.6154	0.0089122	0.101186	1.70123
ENSG00000273489	ENSG00000273489	208.424	-0.665542	0.254584	-2.61423	0.00894277	0.101386	-1.58616
ENSG00000214182	PTMAP5	68.2011	1.17019	0.447889	2.61267	0.00898386	0.101705	2.25041
ENSG00000115486	GGCX	1074.94	-0.407762	0.156118	-2.61189	0.00900439	0.101728	-1.32663
ENSG00000286004	ENSG00000286004	55.6106	-1.2709	0.486659	-2.61148	0.0090151	0.101728	-2.41312
ENSG00000132182	NUP210	6.22641	4.18084	1.60117	2.61111	0.00902486	0.101728	18.1367
ENSG00000122952	ZWINT	10.9329	2.81526	1.07989	2.60698	0.0091344	0.102786	7.03848
ENSG00000221983	UBA52	10.3908	3.04122	1.16685	2.60634	0.00915145	0.102786	8.23188
ENSG00000228812	LAMA5-AS1	150.335	-0.828122	0.317764	-2.60609	0.00915813	0.102786	-1.77537
ENSG00000103275	UBE2I	8.99098	3.37584	1.29668	2.60345	0.00922911	0.103435	10.3808
ENSG00000227210	WDR35-DT	26.8702	-1.90433	0.732103	-2.60118	0.0092903	0.103834	-3.74336
ENSG00000143368	SF3B4	5.66119	5.03774	1.93674	2.60115	0.0092912	0.103834	32.8482
ENSG00000188566	NDOR1	40.0452	-1.47154	0.565874	-2.60048	0.0093094	0.103873	-2.77319
ENSG00000127054	INTS11	551.759	-0.457066	0.175792	-2.60004	0.0093213	0.103873	-1.37275
ENSG00000143420	ENSA	18.9751	2.02024	0.777899	2.59705	0.00940289	0.104634	4.05652
ENSG00000143409	MINDY1	179.411	-0.709906	0.273672	-2.594	0.0094866	0.105212	-1.6357
ENSG00000173230	GOLGB1	15.5163	2.35038	0.906342	2.59326	0.00950716	0.105212	5.09958
ENSG00000272418	ENSG00000272418	90.4679	-0.970414	0.374237	-2.59305	0.00951291	0.105212	-1.9594
ENSG00000115461	IGFBP5	7.0347	3.78243	1.45892	2.59263	0.00952447	0.105212	13.7602
ENSG00000034510	TMSB10	42.9897	1.59304	0.6146	2.59199	0.00954218	0.105212	3.01684
ENSG00000004455	AK2	7.68202	3.41348	1.31701	2.59183	0.00954661	0.105212	10.6552
ENSG00000210184	MT-TS2	133.778	-0.890757	0.343752	-2.59127	0.00956211	0.105212	-1.85415
ENSG00000145416	MARCHF1	103.684	-0.914327	0.352849	-2.59127	0.00956228	0.105212	-1.88469
ENSG00000106105	GARS1	9.01141	3.35476	1.29655	2.58746	0.00966854	0.106154	10.2302
ENSG00000126777	KTN1	15.797	2.44655	0.945623	2.58723	0.00967497	0.106154	5.4511
ENSG00000117632	STMN1	8.77425	3.25702	1.25972	2.58551	0.00972345	0.106536	9.56003
ENSG00000129351	ILF3	16.2486	2.17396	0.841375	2.58382	0.00977131	0.106911	4.51261
ENSG00000179994	SPDYE7P	27.3158	-1.75924	0.681477	-2.58151	0.00983704	0.10748	-3.38519
ENSG00000112309	B3GAT2	367.684	-0.520441	0.201831	-2.5786	0.00992028	0.108239	-1.43439
ENSG00000126457	PRMT1	6.15022	4.17786	1.62109	2.57719	0.00996061	0.108361	18.0993
ENSG00000124228	DDX27	20.4538	2.02242	0.784843	2.57685	0.00997042	0.108361	4.06266
ENSG00000084754	HADHA	7.05513	3.75334	1.45661	2.57677	0.00997294	0.108361	13.4855
ENSG00000230982	DSTNP1	35.6223	-1.52595	0.592392	-2.57592	0.0099974	0.108476	-2.87977
ENSG00000106028	SSBP1	9.98678	2.9148	1.13272	2.57328	0.0100739	0.109155	7.54122
ENSG00000215089	KRT18P11	8.42004	3.18486	1.23836	2.57184	0.0101161	0.109461	9.09363
ENSG00000262136	NQO1-DT	269.204	0.574346	0.223572	2.56896	0.0102004	0.110221	1.489
ENSG00000287125	ENSG00000287125	100.979	-0.900446	0.351196	-2.56394	0.0103491	0.11158	-1.86664
ENSG00000230207	RPL4P5	8.98526	3.02727	1.18101	2.56329	0.0103686	0.11158	8.15266
ENSG00000166888	STAT6	64.3414	1.09172	0.42591	2.56328	0.010369	0.11158	2.13129
ENSG00000233427	ENSG00000233427	3.46472	5.80791	2.26756	2.56131	0.010428	#N/A	56.0214
ENSG00000179335	CLK3	526.543	-0.456602	0.178348	-2.56017	0.0104622	0.112407	-1.37231
ENSG00000271797	ENSG00000271797	36.7319	-1.51414	0.591515	-2.55976	0.0104745	0.112407	-2.85628
ENSG00000158526	TSR2	31.6829	1.53353	0.599626	2.55748	0.0105434	0.112992	2.89494
ENSG00000165813	CCDC186	3.38853	5.80179	2.27414	2.55121	0.010735	#N/A	55.7845
ENSG00000259917	HNRNPLP2	3.38853	5.80179	2.27414	2.55121	0.010735	#N/A	55.7845
ENSG00000149136	SSRP1	12.8953	2.49529	0.978423	2.55031	0.0107626	0.115183	5.6384
ENSG00000113282	CLINT1	6.32302	4.14457	1.62618	2.54865	0.010814	0.115576	17.6865
ENSG00000100478	AP4S1	237.653	-0.662998	0.26034	-2.54667	0.0108758	0.11607	-1.58337
ENSG00000124151	NCOA3	442.255	0.474943	0.186529	2.54621	0.0108899	0.11607	1.38986
ENSG00000271984	ENSG00000271984	471.829	-0.468947	0.184223	-2.54554	0.0109108	0.116071	-1.3841
ENSG00000204176	SYT15	48.3549	-1.42081	0.558231	-2.5452	0.0109216	0.116071	-2.67735
ENSG00000094804	CDC6	3.5409	5.81547	2.28509	2.54496	0.0109291	#N/A	56.3157
ENSG00000188525	ENSG00000188525	62.8068	-1.18847	0.467019	-2.54479	0.0109344	0.116071	-2.2791
ENSG00000132549	VPS13B	66.6899	1.0525	0.414161	2.54129	0.0110445	0.117081	2.07412
ENSG00000241111	PRICKLE2-AS1	672.039	-0.425694	0.167907	-2.53529	0.0112353	0.118943	-1.34322
ENSG00000075415	SLC25A3	14.7136	2.3215	0.916524	2.53294	0.011311	0.119582	4.99852
ENSG00000232811	ENSG00000232811	64.6394	-1.10083	0.434881	-2.53133	0.0113632	0.119831	-2.14478
ENSG00000114391	RPL24	23.4439	1.85978	0.734723	2.53127	0.0113651	0.119831	3.62952
ENSG00000196227	FAM217B	54.404	-1.22287	0.483198	-2.53079	0.0113805	0.119832	-2.33411
ENSG00000267607	ENSG00000267607	30.233	1.55307	0.614049	2.52923	0.0114315	0.120207	2.9344
ENSG00000242071	RPL7AP6	28.7915	1.7046	0.674384	2.52764	0.0114834	0.120553	3.25938
ENSG00000096401	CDC5L	5.34193	4.96451	1.96437	2.52728	0.0114949	#N/A	31.2225
ENSG00000284862	CCDC39	118.513	-0.841091	0.332806	-2.52727	0.0114952	0.120553	-1.7914
ENSG00000213326	RPS7P11	6.07404	4.17277	1.65245	2.52521	0.0115629	0.121101	18.0356
ENSG00000170145	SIK2	36.304	-1.49635	0.592863	-2.52393	0.0116049	0.121362	-2.82127
ENSG00000130640	TUBGCP2	260.063	0.573156	0.227126	2.52352	0.0116188	0.121362	1.48777
ENSG00000237773	ENSG00000237773	15.6071	-2.54304	1.0084	-2.52185	0.011674	0.121776	-5.82817
ENSG00000261872	ENSG00000261872	42.9999	-1.35975	0.539354	-2.52107	0.0116999	0.121884	-2.56641
ENSG00000253854	ENSG00000253854	42.1612	-1.39736	0.554568	-2.51972	0.0117448	0.122071	-2.63418
ENSG00000159231	CBR3	48.7183	-1.28542	0.510168	-2.51959	0.011749	0.122071	-2.43753
ENSG00000281691	RBM5-AS1	178.955	-0.686269	0.272558	-2.51788	0.0118062	0.122503	-1.60912
ENSG00000237481	ENSG00000237481	19.2033	-2.17109	0.863325	-2.5148	0.01191	0.123416	-4.50364
ENSG00000222019	URAHP	489.787	0.454791	0.181	2.51265	0.0119827	0.124006	1.37058
ENSG00000188542	DUSP28	24.1941	-1.89752	0.75566	-2.51108	0.0120363	0.124396	-3.72573
ENSG00000087302	RTRAF	6.62474	3.67129	1.46366	2.5083	0.0121313	0.125038	12.74
ENSG00000229132	EIF4A1P10	6.62474	3.67129	1.46366	2.5083	0.0121313	0.125038	12.74
ENSG00000273419	ENSG00000273419	142.017	-0.751949	0.299836	-2.50787	0.0121463	0.125038	-1.68407
ENSG00000234235	BOK-AS1	12.4142	-2.90244	1.15775	-2.50696	0.0121776	0.125196	-7.47688
ENSG00000161203	AP2M1	15.4755	2.36439	0.944296	2.50387	0.0122844	0.125957	5.14935
ENSG00000236017	ASMTL-AS1	68.3555	1.22911	0.490973	2.50342	0.0122999	0.125957	2.34423
ENSG00000236017.8_PAR_	ASMTL-AS1	68.3555	1.22911	0.490973	2.50342	0.0122999	0.125957	2.34423
ENSG00000164032	H2AZ1	6.46357	4.31924	1.72858	2.49872	0.0124641	0.12739	19.9627
ENSG00000180720	CHRM4	47.958	1.23605	0.49473	2.49843	0.0124743	0.12739	2.35553
ENSG00000240970	RPL23AP64	43.7663	-1.332	0.53322	-2.49803	0.0124886	0.12739	-2.51752
ENSG00000147274	RBMX	10.0454	2.74524	1.09975	2.49624	0.0125516	0.127866	6.70503
ENSG00000226706	ENSG00000226706	595.355	0.431618	0.173378	2.48946	0.0127939	0.130165	1.34875
ENSG00000116754	SRSF11	35.704	1.38432	0.5572	2.48442	0.0129763	0.13172	2.61049
ENSG00000285577	ENSG00000285577	58.0884	-1.20307	0.484269	-2.48431	0.0129803	0.13172	-2.3023
ENSG00000228363	CHMP3-AS1	540.205	-0.469654	0.189166	-2.48276	0.0130369	0.132123	-1.38478
ENSG00000254461	ENSG00000254461	179.502	-0.676988	0.272834	-2.48132	0.0130898	0.132318	-1.5988
ENSG00000259768	ENSG00000259768	156.915	-0.73473	0.296208	-2.48046	0.0131214	0.132318	-1.66409
ENSG00000269987	ENSG00000269987	1000.7	-0.377372	0.152158	-2.48013	0.0131336	0.132318	-1.29897
ENSG00000259201	ENSG00000259201	178.977	-0.669621	0.270043	-2.47969	0.0131498	0.132318	-1.59066
ENSG00000047662	FAM184B	164.311	-0.731519	0.295011	-2.47963	0.0131517	0.132318	-1.66039
ENSG00000210195	MT-TT	27.5153	-1.67321	0.674825	-2.47948	0.0131575	0.132318	-3.18924
ENSG00000229605	RPL21P93	5.23079	4.92288	1.98572	2.47915	0.0131697	#N/A	30.3344
ENSG00000279278	ENSG00000279278	107.519	-0.849996	0.342933	-2.47861	0.0131896	0.132471	-1.8025
ENSG00000255229	ENSG00000255229	163.571	0.708838	0.286126	2.47736	0.0132358	0.132765	1.63449
ENSG00000102317	RBM3	9.5858	2.93292	1.18422	2.47667	0.0132616	0.132854	7.63652
ENSG00000006831	ADIPOR2	8.666	2.97928	1.20325	2.47602	0.0132856	0.132924	7.88593
ENSG00000118242	MREG	3.61709	5.82936	2.35454	2.4758	0.0132939	#N/A	56.8607
ENSG00000108604	SMARCD2	11.1117	2.77746	1.12247	2.4744	0.0133459	0.133357	6.85642
ENSG00000271425	NBPF10	35.3947	1.80788	0.730838	2.47371	0.0133717	0.133444	3.50128
ENSG00000048991	R3HDM1	5.17504	4.89338	1.97842	2.47338	0.0133843	#N/A	29.7203
ENSG00000164164	OTUD4	206.968	-0.711727	0.287867	-2.47242	0.0134204	0.133638	-1.63776
ENSG00000231310	TBL1XR1-AS1	60.0624	-1.11178	0.449698	-2.47229	0.0134252	0.133638	-2.16112
ENSG00000226564	FTH1P20	5.07842	4.91762	1.98911	2.47227	0.0134258	#N/A	30.2239
ENSG00000278367	ENSG00000278367	35.514	-1.46411	0.592904	-2.4694	0.0135342	0.134552	-2.75894
ENSG00000078369	GNB1	13.1528	2.33578	0.946438	2.46797	0.0135882	0.134917	5.04824
ENSG00000166226	CCT2	5.33601	5.04307	2.04422	2.46698	0.0136257	#N/A	32.9697
ENSG00000197744	PTMAP2	25.7229	1.80757	0.73296	2.46612	0.0136586	0.135445	3.50051
ENSG00000267532	MIR497HG	370.298	0.503001	0.20402	2.46545	0.013684	0.135525	1.41716
ENSG00000128708	HAT1	5.09885	4.89058	1.98483	2.46398	0.0137402	#N/A	29.6628
ENSG00000149489	ROM1	33.5981	-1.56178	0.634052	-2.46317	0.0137716	0.136162	-2.95217
ENSG00000160710	ADAR	6.45785	3.61166	1.46671	2.46242	0.0138004	0.136162	12.2241
ENSG00000173473	SMARCC1	6.45785	3.61166	1.46671	2.46242	0.0138004	0.136162	12.2241
ENSG00000060339	CCAR1	9.66161	2.92143	1.18708	2.46102	0.0138542	0.13652	7.57598
ENSG00000234287	ENSG00000234287	5.35645	5.01338	2.03983	2.45775	0.0139812	#N/A	32.2983
ENSG00000157999	ANKRD61	52.9737	-1.18466	0.482173	-2.45691	0.0140137	0.137848	-2.27309
ENSG00000010072	SPRTN	31.5858	-1.53679	0.625564	-2.45665	0.0140241	0.137848	-2.90148
ENSG00000225420	ENSG00000225420	199.038	-0.653058	0.265898	-2.45605	0.0140473	0.137903	-1.5725
ENSG00000219747	RPL32P16	7.19587	3.30253	1.34585	2.45386	0.014133	0.138571	9.86643
ENSG00000143416	SELENBP1	3.23616	5.78418	2.35877	2.4522	0.0141987	#N/A	55.1075
ENSG00000247373	TMED2-DT	446.791	-0.465963	0.190055	-2.45173	0.0142171	0.139221	-1.38124
ENSG00000148346	LCN2	3.64612	5.96772	2.43558	2.45023	0.0142765	#N/A	62.5838
ENSG00000111331	OAS3	3.22164	5.69459	2.32492	2.44937	0.0143105	#N/A	51.7896
ENSG00000224614	TNK2-AS1	74.7473	-0.993627	0.405966	-2.44757	0.0143825	0.140665	-1.99118
ENSG00000177600	RPLP2	7.47389	3.38156	1.38193	2.44699	0.0144056	0.140715	10.422
ENSG00000253837	ENSG00000253837	12.1451	-2.70169	1.10436	-2.44638	0.0144298	0.140776	-6.50562
ENSG00000108788	MLX	178.899	0.672346	0.274922	2.44559	0.0144614	0.140879	1.59366
ENSG00000289443	ENSG00000289443	43.9101	-1.28275	0.524595	-2.44522	0.0144763	0.140879	-2.43302
ENSG00000169957	ZNF768	3.14546	5.68786	2.32642	2.4449	0.0144894	#N/A	51.5484
ENSG00000182372	CLN8	3.14546	5.68786	2.32642	2.4449	0.0144894	#N/A	51.5484
ENSG00000068489	PRR11	5.02267	4.88661	2.00094	2.44216	0.0145999	#N/A	29.5812
ENSG00000198406	BZW1P2	5.02267	4.88661	2.00094	2.44216	0.0145999	#N/A	29.5812
ENSG00000210196	MT-TP	1652.81	-0.338022	0.138452	-2.44143	0.0146294	0.142192	-1.26402
ENSG00000150753	CCT5	22.3163	1.82287	0.747541	2.43849	0.0147487	0.142999	3.53785
ENSG00000215544	BCRP7	9.80235	2.70237	1.10822	2.43849	0.0147489	0.142999	6.50872
ENSG00000167085	PHB	7.21039	3.35402	1.37762	2.43465	0.0149063	0.144346	10.2249
ENSG00000206573	THUMPD3-AS1	245.67	-0.58305	0.239664	-2.43278	0.0149832	0.144912	-1.49801
ENSG00000113407	TARS1	7.307	3.33155	1.37051	2.43088	0.015062	0.145374	10.0669
ENSG00000175265	GOLGA8A	11.7678	2.47362	1.01764	2.43074	0.0150681	0.145374	5.55435
ENSG00000204438	GPANK1	314.848	0.519745	0.213937	2.42943	0.0151225	0.145625	1.4337
ENSG00000255320	ENSG00000255320	100.56	-0.857557	0.353108	-2.4286	0.0151573	0.145625	-1.81197
ENSG00000164587	RPS14	33.4746	1.47921	0.609093	2.42855	0.0151595	0.145625	2.78796
ENSG00000176681	LRRC37A	125.101	-0.787332	0.324262	-2.42807	0.0151793	0.145625	-1.72588
ENSG00000249119	MTND6P4	51.1563	-1.2918	0.532145	-2.42753	0.015202	0.145625	-2.44833
ENSG00000128272	ATF4	10.3234	2.80321	1.1548	2.42744	0.0152057	0.145625	6.97993
ENSG00000243613	ENSG00000243613	104.655	-0.84026	0.346443	-2.42539	0.015292	0.146273	-1.79037
ENSG00000170606	HSPA4	13.6359	2.33777	0.96457	2.42364	0.0153659	0.1468	5.05521
ENSG00000117602	RCAN3	5.57337	3.98147	1.64554	2.41955	0.0155397	#N/A	15.7958
ENSG00000004139	SARM1	363.17	-0.497858	0.205891	-2.41806	0.0156033	0.148803	-1.41211
ENSG00000251260	WDFY3-AS1	45.7874	-1.24338	0.514255	-2.41783	0.0156135	0.148803	-2.36753
ENSG00000245970	ENSG00000245970	9818.72	0.267899	0.110859	2.41657	0.0156675	0.148962	1.20405
ENSG00000132622	HSPA12B	29.4454	1.4816	0.613106	2.41655	0.0156682	0.148962	2.79259
ENSG00000260367	ENSG00000260367	94.6704	-0.890799	0.368822	-2.41525	0.0157243	0.148973	-1.8542
ENSG00000100519	PSMC6	3.06927	5.68055	2.35208	2.41512	0.01573	#N/A	51.2882
ENSG00000108179	PPIF	3.06927	5.68055	2.35208	2.41512	0.01573	#N/A	51.2882
ENSG00000112855	HARS2	3.06927	5.68055	2.35208	2.41512	0.01573	#N/A	51.2882
ENSG00000215126	CBWD6	3.06927	5.68055	2.35208	2.41512	0.01573	#N/A	51.2882
ENSG00000174851	YIF1A	22.5065	-1.83992	0.762024	-2.41452	0.0157561	0.148973	-3.5799
ENSG00000167393	PPP2R3B	19.7638	-2.0034	0.829804	-2.41431	0.0157651	0.148973	-4.00945
ENSG00000167393.18_PAR_	PPP2R3B	19.7638	-2.0034	0.829804	-2.41431	0.0157651	0.148973	-4.00945
ENSG00000109685	NSD2	14.046	2.19766	0.910364	2.41404	0.0157765	0.148973	4.58734
ENSG00000241741	RPL7AP30	4.92605	4.90938	2.03372	2.41399	0.015779	#N/A	30.0518
ENSG00000235681	ENSG00000235681	9.88435	-3.39889	1.40806	-2.41388	0.0157834	0.148973	-10.5479
ENSG00000267278	MAP3K14-AS1	79.6328	-0.990027	0.410613	-2.41109	0.0159047	0.149937	-1.98622
ENSG00000065361	ERBB3	9.76148	2.72999	1.13296	2.4096	0.0159699	0.150371	6.63449
ENSG00000213178	RPL22P1	10.0395	2.79302	1.15971	2.40838	0.0160234	0.150512	6.9308
ENSG00000105329	TGFB1	638.961	0.407809	0.169337	2.40828	0.0160281	0.150512	1.32667
ENSG00000254428	ENSG00000254428	66.411	-1.06501	0.44229	-2.40795	0.0160426	0.150512	-2.09219
ENSG00000185787	MORF4L1	4.98772	4.84622	2.01338	2.40701	0.0160837	#N/A	28.7645
ENSG00000246575	ENSG00000246575	112.082	-0.797291	0.331588	-2.40446	0.0161963	0.151773	-1.73784
ENSG00000282051	ENSG00000282051	315.055	0.527254	0.219422	2.40292	0.0162646	0.15223	1.44118
ENSG00000084463	WBP11	5.58789	4.04332	1.68414	2.40082	0.0163583	#N/A	16.4877
ENSG00000258777	HIF1A-AS1	129.199	-0.760638	0.316834	-2.40074	0.0163619	0.152793	-1.69424
ENSG00000151474	FRMD4A	103.107	-0.849371	0.353801	-2.4007	0.0163637	0.152793	-1.80172
ENSG00000276116	FUT8-AS1	22.3608	-1.80219	0.751638	-2.39769	0.0164989	0.153585	-3.4875
ENSG00000125434	SLC25A35	77.6932	0.960336	0.400531	2.39766	0.0165003	0.153585	1.94576
ENSG00000180822	PSMG4	178.015	-0.657233	0.274133	-2.3975	0.0165074	0.153585	-1.57706
ENSG00000231991	ANXA2P2	6.4928	3.63333	1.51622	2.39631	0.0165609	0.153901	12.4091
ENSG00000105821	DNAJC2	101.702	-0.835419	0.348919	-2.39431	0.0166518	0.154502	-1.78437
ENSG00000232149	FERP1	288.634	-0.566353	0.23657	-2.39402	0.016665	0.154502	-1.48078
ENSG00000171858	RPS21	25.7665	1.67409	0.700062	2.39135	0.0167864	0.155443	3.19119
ENSG00000089220	PEBP1	6.32591	3.578	1.49774	2.38894	0.0168972	0.156284	11.9422
ENSG00000244021	ENSG00000244021	8.71584	3.05464	1.27946	2.38745	0.0169657	0.156733	8.30882
ENSG00000283480	ENSG00000283480	22.7095	-1.80639	0.757041	-2.38612	0.0170271	0.157114	-3.49767
ENSG00000203469	ENSG00000203469	54.8162	-1.1229	0.470722	-2.38548	0.0170569	0.157205	-2.17784
ENSG00000168827	GFM1	11.5889	-2.79755	1.1731	-2.38474	0.0170913	0.157336	-6.95258
ENSG00000250740	ENSG00000250740	46.8441	-1.21518	0.509709	-2.38406	0.017123	0.157443	-2.32169
ENSG00000261659	ENSG00000261659	146.412	-0.699465	0.29347	-2.38343	0.0171521	0.157526	-1.6239
ENSG00000283476	MIR1279	26.1937	-1.65995	0.697079	-2.38129	0.0172522	0.158259	-3.16005
ENSG00000244558	KCNK15-AS1	43.6275	-1.32181	0.555264	-2.38052	0.0172884	0.158393	-2.4998
ENSG00000198763	MT-ND2	1216.55	0.394398	0.165706	2.38011	0.0173075	0.158393	1.31439
ENSG00000197753	LHFPL5	587.114	-0.419418	0.176249	-2.37969	0.0173274	0.158393	-1.33739
ENSG00000255857	PXN-AS1	2534.6	-0.311374	0.13088	-2.37907	0.0173562	0.158465	-1.24089
ENSG00000106785	TRIM14	471.988	0.45416	0.190931	2.37866	0.0173757	0.158465	1.36998
ENSG00000215252	GOLGA8B	12.2423	2.3893	1.00512	2.37713	0.0174479	0.158901	5.23902
ENSG00000210140	MT-TC	1190.44	-0.366193	0.154093	-2.37645	0.0174803	0.158901	-1.28895
ENSG00000196367	TRRAP	379.158	-0.4998	0.210329	-2.37628	0.0174884	0.158901	-1.41402
ENSG00000280286	FRG1KP	7.24242	-4.12293	1.73529	-2.37593	0.0175047	0.158901	-17.4232
ENSG00000126945	HNRNPH2	6.2352	3.51843	1.48201	2.37409	0.0175921	0.15951	11.4591
ENSG00000167526	RPL13	30.985	1.64872	0.694841	2.3728	0.017654	0.159886	3.13555
ENSG00000236552	RPL13AP5	74.8828	1.22474	0.516667	2.37047	0.0177655	0.160711	2.33714
ENSG00000250751	ENSG00000250751	28.1159	1.53746	0.649442	2.36736	0.0179156	0.161881	2.90283
ENSG00000266751	MIR3661	303.091	-0.52647	0.222683	-2.36421	0.0180684	0.163074	-1.4404
ENSG00000229994	RPL5P4	3.40305	5.86873	2.48296	2.3636	0.0180984	#N/A	58.4336
ENSG00000250604	ENSG00000250604	46.3638	-1.25641	0.531804	-2.36255	0.0181496	0.163618	-2.38901
ENSG00000171940	ZNF217	32.9163	1.39886	0.592465	2.36109	0.0182213	0.164075	2.63694
ENSG00000101444	AHCY	5.6845	4.00456	1.69645	2.36056	0.0182474	0.164122	16.0506
ENSG00000092201	SUPT16H	16.7289	1.98762	0.842169	2.36012	0.0182692	0.16413	3.96581
ENSG00000275585	PDE4DIPP4	55.1737	-1.10453	0.468588	-2.35715	0.0184159	0.165258	-2.15029
ENSG00000285612	ENSG00000285612	329.392	-0.557066	0.236488	-2.35558	0.0184939	0.165768	-1.47127
ENSG00000196873	CBWD3	2.99309	5.66993	2.41014	2.35253	0.0186461	#N/A	50.9119
ENSG00000175414	ARL10	300.412	0.505326	0.214826	2.35225	0.0186601	0.167067	1.41944
ENSG00000228124	MDN1-AS1	17.7593	-2.03765	0.866876	-2.35056	0.018745	0.167417	-4.10575
ENSG00000110955	ATP5F1B	9.48309	2.65732	1.13052	2.35052	0.0187472	0.167417	6.30859
ENSG00000173801	JUP	24.3817	1.58578	0.674741	2.3502	0.0187634	0.167417	3.00169
ENSG00000269656	NOP53-AS1	33.0418	1.35952	0.578714	2.34921	0.018813	0.167669	2.56601
ENSG00000235237	ENSG00000235237	439.498	-0.447086	0.190387	-2.3483	0.0188592	0.167889	-1.36328
ENSG00000185055	EFCAB10	197.891	-0.627279	0.267245	-2.34721	0.0189146	0.168192	-1.54465
ENSG00000188735	TMEM120B	681.705	0.389549	0.166125	2.34492	0.0190312	0.168903	1.30998
ENSG00000205867	KRTAP5-2	76.051	-0.978797	0.417484	-2.34452	0.0190518	0.168903	-1.97082
ENSG00000279382	ENSG00000279382	336.728	-0.490993	0.209435	-2.34437	0.0190592	0.168903	-1.40541
ENSG00000022277	RTF2	7.80195	3.05832	1.30479	2.34391	0.0190825	0.168918	8.33001
ENSG00000079691	CARMIL1	4.70341	4.80272	2.0506	2.34211	0.0191753	#N/A	27.9103
ENSG00000198003	ODAD3	239.561	-0.561965	0.239969	-2.34182	0.0191899	0.169677	-1.47628
ENSG00000261776	ENSG00000261776	9.47722	-3.03363	1.29626	-2.3403	0.0192683	0.17008	-8.18869
ENSG00000153310	CYRIB	4.66846	4.76166	2.03481	2.3401	0.0192784	#N/A	27.127
ENSG00000285018	ENSG00000285018	6.46963	-4.16602	1.78028	-2.34009	0.0192789	0.17008	-17.9514
ENSG00000114054	PCCB	263.849	-0.566526	0.242201	-2.33907	0.0193316	0.170353	-1.48095
ENSG00000173156	RHOD	5.40648	3.90863	1.67223	2.33738	0.0194194	#N/A	15.0181
ENSG00000105518	TMEM205	163.101	0.64817	0.27742	2.33642	0.0194692	0.171373	1.56718
ENSG00000077097	TOP2B	8.80082	2.7805	1.19036	2.33584	0.0194995	0.171447	6.8709
ENSG00000224470	ATXN1L	52.3333	-1.18074	0.505781	-2.33448	0.0195705	0.171806	-2.26693
ENSG00000165516	KLHDC2	414.077	-0.51581	0.220978	-2.33422	0.0195842	0.171806	-1.4298
ENSG00000110721	CHKA	37.8866	1.31994	0.565673	2.3334	0.0196271	0.171841	2.49656
ENSG00000173812	EIF1	7.62915	3.07561	1.31831	2.333	0.0196482	0.171841	8.43046
ENSG00000107485	GATA3	57.3232	1.0656	0.456809	2.33271	0.0196632	0.171841	2.09305
ENSG00000111669	TPI1	9.9576	2.53907	1.08857	2.33247	0.0196759	0.171841	5.81214
ENSG00000162894	FCMR	18.6313	-2.10426	0.902642	-2.33122	0.0197415	0.172147	-4.29977
ENSG00000170315	UBB	28.317	1.58532	0.68011	2.33097	0.0197549	0.172147	3.00074
ENSG00000114346	ECT2	2.90238	5.56411	2.38748	2.33054	0.0197779	#N/A	47.3111
ENSG00000137168	PPIL1	2.90238	5.56411	2.38748	2.33054	0.0197779	#N/A	47.3111
ENSG00000243964	RPL23AP65	2.90238	5.56411	2.38748	2.33054	0.0197779	#N/A	47.3111
ENSG00000224543	SNRPGP15	32.5613	-1.43045	0.613873	-2.3302	0.0197955	0.172309	-2.6953
ENSG00000230612	ENSG00000230612	7.9956	-3.59553	1.54368	-2.32919	0.0198488	0.172581	-12.0882
ENSG00000182117	NOP10	2.97857	5.57184	2.39401	2.32741	0.0199435	#N/A	47.5655
ENSG00000141527	CARD14	213.582	-0.654205	0.28129	-2.32573	0.0200327	0.173987	-1.57375
ENSG00000288349	ENSG00000288349	15.3931	-2.21167	0.95119	-2.32516	0.0200633	0.174059	-4.63212
ENSG00000149806	FAU	6.89704	3.21839	1.38468	2.32429	0.0201101	0.174273	9.30749
ENSG00000259577	CERNA1	480.522	-0.443388	0.190809	-2.32373	0.0201402	0.174341	-1.35979
ENSG00000255404	ENSG00000255404	162.788	-0.668328	0.28782	-2.32203	0.0202312	0.174935	-1.58923
ENSG00000289577	ENSG00000289577	4.17962	-4.94393	2.12951	-2.32162	0.0202532	#N/A	-30.7802
ENSG00000066230	SLC9A3	496.903	-0.427482	0.184158	-2.32128	0.0202719	0.175094	-1.34488
ENSG00000136824	SMC2	4.76507	4.7361	2.04051	2.32104	0.0202847	#N/A	26.6507
ENSG00000156787	TBC1D31	194.729	-0.653604	0.281763	-2.3197	0.0203572	0.175522	-1.57309
ENSG00000272325	NUDT3	43.524	-1.22291	0.527222	-2.31953	0.0203663	0.175522	-2.33417
ENSG00000279331	RBM12B-AS1	31.4339	-1.45268	0.626718	-2.31792	0.0204536	0.176081	-2.73717
ENSG00000046653	GPM6B	47.1108	-1.24905	0.539445	-2.31544	0.0205888	0.17705	-2.37686
ENSG00000256249	ENSG00000256249	4.28998	-4.97566	2.15034	-2.3139	0.0206735	#N/A	-31.4646
ENSG00000025770	NCAPH2	65.3954	0.961921	0.416028	2.31216	0.0207691	0.178405	1.9479
ENSG00000147041	SYTL5	6.41661	3.62414	1.56884	2.31008	0.0208839	0.178986	12.3303
ENSG00000251556	ENSG00000251556	171.947	0.641036	0.27754	2.3097	0.0209045	0.178986	1.55945
ENSG00000267105	ENSG00000267105	197.062	0.616837	0.267073	2.30962	0.0209091	0.178986	1.53351
ENSG00000164548	TRA2A	4.53652	4.72646	2.04655	2.30947	0.0209173	#N/A	26.4732
ENSG00000166986	MARS1	87.1546	0.885278	0.383357	2.30928	0.0209281	0.178986	1.84712
ENSG00000260617	ENSG00000260617	147.953	-0.715426	0.309902	-2.30856	0.0209681	0.179132	-1.64197
ENSG00000111752	PHC1	948.449	-0.366041	0.158632	-2.30749	0.0210273	0.179442	-1.28881
ENSG00000165521	EML5	410.293	-0.575511	0.249533	-2.30635	0.021091	0.179611	-1.49021
ENSG00000140749	IGSF6	15.0118	-2.22723	0.96571	-2.30632	0.0210929	0.179611	-4.68235
ENSG00000092108	SCFD1	2.8262	5.55651	2.41068	2.30496	0.021169	#N/A	47.0625
ENSG00000126067	PSMB2	2.8262	5.55651	2.41068	2.30496	0.021169	#N/A	47.0625
ENSG00000131013	PPIL4	2.8262	5.55651	2.41068	2.30496	0.021169	#N/A	47.0625
ENSG00000050344	NFE2L3	184.016	-0.612932	0.266013	-2.30415	0.0212145	0.18045	-1.52936
ENSG00000220925	IGBP1-AS2	158.27	0.653203	0.28384	2.30131	0.021374	0.18161	1.57266
ENSG00000259595	CTDSPL2-DT	218.257	-0.568906	0.247266	-2.30079	0.0214035	0.181663	-1.4834
ENSG00000204352	C9orf129	27.9953	1.46229	0.635698	2.3003	0.0214315	0.181704	2.75546
ENSG00000196449	YRDC	99.0514	-0.809872	0.352468	-2.29772	0.021578	0.182389	-1.75306
ENSG00000177042	TMEM80	24.1033	-1.65662	0.721014	-2.29762	0.0215834	0.182389	-3.15276
ENSG00000279187	ENSG00000279187	9.26068	-2.99661	1.30458	-2.29699	0.0216191	0.182389	-7.98124
ENSG00000063660	GPC1	45.8685	-1.20234	0.523471	-2.29687	0.0216263	0.182389	-2.30113
ENSG00000279086	ENSG00000279086	34.0808	-1.42381	0.619917	-2.29677	0.0216316	0.182389	-2.68293
ENSG00000108298	RPL19	26.0269	1.80734	0.787027	2.29642	0.021652	0.182389	3.49997
ENSG00000108443	RPS6KB1	24.1881	1.60421	0.698789	2.29569	0.0216934	0.182541	3.04028
ENSG00000165646	SLC18A2	97.83	-0.81326	0.354711	-2.29274	0.0218631	0.183494	-1.75718
ENSG00000231999	LRRC8C-DT	72.3269	-0.938943	0.409586	-2.29242	0.0218815	0.183494	-1.91712
ENSG00000165733	BMS1	4.60679	4.8245	2.10456	2.29241	0.0218821	#N/A	28.3348
ENSG00000102934	PLLP	311.619	-0.509809	0.222404	-2.29227	0.0218902	0.183494	-1.42386
ENSG00000162244	RPL29	16.1429	2.01183	0.877727	2.29209	0.0219003	0.183494	4.03294
ENSG00000055044	NOP58	10.2356	2.60252	1.13655	2.28984	0.0220308	0.18439	6.07348
ENSG00000109390	NDUFC1	53.8374	-1.14126	0.498578	-2.28902	0.022078	0.184588	-2.20573
ENSG00000228570	NUTM2E	23.3822	-1.68948	0.738457	-2.28785	0.0221461	0.18496	-3.2254
ENSG00000278766	ENSG00000278766	169.467	-0.699475	0.305966	-2.28612	0.0222473	0.185454	-1.62391
ENSG00000163125	RPRD2	5.98621	3.5409	1.54895	2.28601	0.0222539	0.185454	11.639
ENSG00000139644	TMBIM6	12.6989	2.22503	0.973491	2.28562	0.0222763	0.185454	4.67522
ENSG00000159202	UBE2Z	4.4399	4.75139	2.0789	2.28553	0.0222817	#N/A	26.9346
ENSG00000145833	DDX46	11.6855	2.27199	0.994372	2.28485	0.0223216	0.185506	4.82989
ENSG00000130826	DKC1	7.53253	3.09214	1.35341	2.28471	0.0223299	0.185506	8.52759
ENSG00000166135	HIF1AN	259.371	0.533016	0.233425	2.28346	0.0224034	0.185919	1.44695
ENSG00000271614	ATP2B1-AS1	7.72595	-3.54397	1.55372	-2.28095	0.0225512	0.186819	-11.6638
ENSG00000164754	RAD21	9.77028	2.50761	1.09944	2.28081	0.0225594	0.186819	5.68677
ENSG00000163811	WDR43	7.05801	3.34053	1.46546	2.2795	0.0226372	0.187264	10.1298
ENSG00000118298	CA14	26.0245	1.55961	0.684912	2.27709	0.0227808	0.187849	2.94773
ENSG00000204685	STARD7-AS1	107.501	-0.804839	0.353495	-2.2768	0.0227979	0.187849	-1.74695
ENSG00000174231	PRPF8	13.3139	2.19017	0.962048	2.27657	0.0228121	0.187849	4.56358
ENSG00000227063	RPL41P1	51.4561	1.19678	0.525738	2.27639	0.0228229	0.187849	2.29228
ENSG00000215182	MUC5AC	17.6719	1.80686	0.793769	2.27631	0.0228277	0.187849	3.4988
ENSG00000204954	C12orf73	1262.55	-0.34064	0.149837	-2.27341	0.0230015	0.188903	-1.26632
ENSG00000257809	MYL6B-AS1	76.9723	0.877457	0.385972	2.27337	0.023004	0.188903	1.83713
ENSG00000132746	ALDH3B2	3.05475	5.58531	2.45738	2.27287	0.023034	#N/A	48.0114
ENSG00000286502	ENSG00000286502	38.3374	-1.28272	0.564567	-2.27205	0.0230837	0.189359	-2.43298
ENSG00000226581	LINC02848	74.8005	-0.946638	0.416767	-2.27139	0.0231236	0.189488	-1.92738
ENSG00000164828	SUN1	8.02747	2.87593	1.26678	2.27026	0.0231917	0.189847	7.34074
ENSG00000143799	PARP1	8.00704	2.89394	1.276	2.26799	0.0233301	0.19055	7.43298
ENSG00000133142	TCEAL4	53.6998	1.14254	0.503792	2.26788	0.0233365	0.19055	2.20769
ENSG00000184216	IRAK1	7.03758	3.36565	1.48447	2.26724	0.0233755	0.19055	10.3077
ENSG00000153922	CHD1	7.23673	3.25129	1.43418	2.267	0.0233903	0.19055	9.5222
ENSG00000196418	ZNF124	35.994	-1.32907	0.586304	-2.26685	0.0233991	0.19055	-2.5124
ENSG00000284512	ENSG00000284512	37.3081	-1.3043	0.576367	-2.26297	0.0236374	0.19229	-2.46964
ENSG00000259956	RBM15B	34.629	1.27975	0.565993	2.26107	0.0237548	0.193045	2.42797
ENSG00000223989	ENSG00000223989	151.149	0.64706	0.286513	2.25839	0.0239212	0.194196	1.56597
ENSG00000116560	SFPQ	38.8376	1.3605	0.603301	2.25509	0.0241274	0.195497	2.56774
ENSG00000212664	ENSG00000212664	9.14339	2.62442	1.16384	2.25496	0.024136	0.195497	6.16635
ENSG00000272758	WDR5B-DT	695.677	-0.386854	0.171582	-2.25463	0.0241564	0.195497	-1.30754
ENSG00000154153	RETREG1	3.90998	-4.84648	2.15114	-2.25298	0.0242605	#N/A	-28.7697
ENSG00000169692	AGPAT2	4.36963	4.64249	2.06078	2.25278	0.024273	#N/A	24.9764
ENSG00000260032	NORAD	10.962	2.36162	1.04856	2.25225	0.0243063	0.196367	5.13946
ENSG00000187144	SPATA21	788.161	0.351607	0.156122	2.25213	0.024314	0.196367	1.27598
ENSG00000286273	ENSG00000286273	61.1867	-1.00159	0.444929	-2.25111	0.0243783	0.196684	-2.0022
ENSG00000108055	SMC3	6.64805	3.23531	1.43774	2.25027	0.024432	0.196783	9.41727
ENSG00000228925	ENSG00000228925	147.448	-0.720856	0.320362	-2.25013	0.0244409	0.196783	-1.64816
ENSG00000089737	DDX24	63.4125	0.947847	0.421814	2.24707	0.0246353	0.198145	1.92899
ENSG00000259715	ENSG00000259715	29.9929	-1.65799	0.738098	-2.2463	0.0246848	0.1982	-3.15577
ENSG00000180172	RPS12P23	2.75001	5.54573	2.46913	2.24603	0.024702	#N/A	46.7124
ENSG00000223803	RPS20P14	2.75001	5.54573	2.46913	2.24603	0.024702	#N/A	46.7124
ENSG00000111011	RSRC2	10.7747	2.33361	1.03907	2.24587	0.0247123	0.1982	5.04066
ENSG00000173621	LRFN4	22.3424	-1.69962	0.756804	-2.24578	0.0247181	0.1982	-3.24814
ENSG00000100441	KHNYN	649.551	0.403508	0.179922	2.24269	0.024917	0.199591	1.32272
ENSG00000224431	ENSG00000224431	10.0839	-2.7255	1.2157	-2.24191	0.024967	0.199707	-6.61388
ENSG00000158483	FAM86C1P	14.5851	2.02441	0.903079	2.24167	0.0249824	0.199707	4.06825
ENSG00000083845	RPS5	9.99255	2.56146	1.14343	2.24014	0.0250816	0.200134	5.90304
ENSG00000163072	NOSTRIN	36.8573	-1.28685	0.57447	-2.24006	0.025087	0.200134	-2.43994
ENSG00000283064	ENSG00000283064	32.0053	-1.41906	0.633964	-2.2384	0.0251953	0.200793	-2.67412
ENSG00000228007	ENSG00000228007	4.29344	4.63905	2.07319	2.23764	0.0252446	#N/A	24.9169
ENSG00000173065	FAM222B	67.5745	0.92227	0.412299	2.2369	0.0252931	0.201093	1.89509
ENSG00000152767	FARP1	578.005	-0.387985	0.173479	-2.2365	0.025319	0.201093	-1.30856
ENSG00000197771	MCMBP	5.80481	3.41163	1.52626	2.23529	0.0253985	0.201093	10.6415
ENSG00000103126	AXIN1	9.97841	2.52261	1.12859	2.23518	0.0254054	0.201093	5.7462
ENSG00000066923	STAG3	511.513	-0.464794	0.207948	-2.23515	0.0254075	0.201093	-1.38012
ENSG00000171863	RPS7	5.67859	4.08506	1.82771	2.23507	0.0254126	0.201093	16.9717
ENSG00000234009	RPL5P34	5.67859	4.08506	1.82771	2.23507	0.0254126	0.201093	16.9717
ENSG00000133466	C1QTNF6	9.32211	2.55023	1.14236	2.23242	0.0255869	0.202084	5.85727
ENSG00000108588	CCDC47	14.597	2.00856	0.899927	2.23192	0.0256205	0.202084	4.02381
ENSG00000204351	SKIV2L	9.6618	2.58505	1.15841	2.23154	0.0256451	0.202084	6.00037
ENSG00000105372	RPS19	20.9453	1.94706	0.872594	2.23134	0.0256584	0.202084	3.85587
ENSG00000267322	SNHG22	89.848	-0.833958	0.373768	-2.23122	0.0256668	0.202084	-1.78257
ENSG00000228672	PROB1	51.1412	-1.07747	0.483099	-2.23033	0.0257254	0.202151	-2.11034
ENSG00000280213	UCKL1-AS1	301.572	-0.493559	0.221356	-2.22971	0.0257666	0.202151	-1.40791
ENSG00000244161	FLNB-AS1	940.566	-0.425353	0.190792	-2.2294	0.0257871	0.202151	-1.3429
ENSG00000198715	GLMP	72.5728	-0.92079	0.413125	-2.22884	0.0258246	0.202151	-1.89315
ENSG00000279483	ENSG00000279483	50.3081	1.17147	0.52576	2.22814	0.0258709	0.202151	2.25241
ENSG00000167701	GPT	32.4326	-1.36154	0.611174	-2.22774	0.0258977	0.202151	-2.56959
ENSG00000286672	ENSG00000286672	3.86912	-4.83231	2.16928	-2.22761	0.0259067	#N/A	-28.4885
ENSG00000169668	BCRP2	29.7616	1.37138	0.615821	2.22691	0.0259531	0.202151	2.58718
ENSG00000062725	APPBP2	12.3504	2.34092	1.05126	2.22677	0.0259628	0.202151	5.06625
ENSG00000100226	GTPBP1	86.3885	-0.837543	0.376138	-2.22669	0.0259679	0.202151	-1.787
ENSG00000225969	ABHD11-AS1	119.491	0.707193	0.317602	2.22667	0.0259695	0.202151	1.63262
ENSG00000188229	TUBB4B	14.0518	2.02635	0.910075	2.22658	0.0259753	0.202151	4.07374
ENSG00000166260	COX11	509.277	-0.403023	0.181017	-2.22644	0.0259849	0.202151	-1.32228
ENSG00000137807	KIF23	6.39046	3.1179	1.40136	2.22491	0.0260871	0.202744	8.68126
ENSG00000255005	ENSG00000255005	18.2726	-1.86052	0.836856	-2.22323	0.0262004	0.203147	-3.63139
ENSG00000163931	TKT	12.4209	2.16281	0.972967	2.2229	0.0262223	0.203147	4.47787
ENSG00000250138	ENSG00000250138	37.3534	-1.28614	0.578751	-2.22228	0.0262645	0.203147	-2.43876
ENSG00000148842	CNNM2	2479.2	-0.29002	0.130518	-2.22206	0.0262791	0.203147	-1.22266
ENSG00000109111	SUPT6H	11.2459	2.37577	1.06925	2.22191	0.0262891	0.203147	5.19014
ENSG00000134480	CCNH	170.292	-0.614193	0.276435	-2.22183	0.0262945	0.203147	-1.5307
ENSG00000140350	ANP32A	24.9784	1.5574	0.701101	2.22136	0.0263266	0.203194	2.94322
ENSG00000054118	THRAP3	13.0768	2.171	0.977762	2.22038	0.0263933	0.203509	4.50335
ENSG00000188612	SUMO2	5.19835	3.86008	1.73908	2.21961	0.0264449	#N/A	14.5211
ENSG00000106541	AGR2	10.7804	2.543	1.1459	2.2192	0.0264729	0.203836	5.82798
ENSG00000120727	PAIP2	5.82524	3.38107	1.52385	2.21878	0.0265018	0.203836	10.4185
ENSG00000235191	NUCB1-AS1	221.114	-0.569395	0.256646	-2.2186	0.0265137	0.203836	-1.4839
ENSG00000185246	PRPF39	678.279	-0.4629	0.208819	-2.21675	0.02664	0.204411	-1.37831
ENSG00000171444	MCC	27.6384	-1.47171	0.663907	-2.21674	0.0266408	0.204411	-2.77351
ENSG00000230076	RPL10P6	4.19683	4.66521	2.10514	2.2161	0.0266844	#N/A	25.3729
ENSG00000180104	EXOC3	246.271	0.533911	0.240952	2.21584	0.0267026	0.20454	1.44785
ENSG00000279530	ENSG00000279530	27.5004	-1.50898	0.681185	-2.21523	0.0267441	0.20454	-2.8461
ENSG00000077549	CAPZB	5.87508	3.51188	1.58545	2.21507	0.0267554	0.20454	11.4073
ENSG00000088340	FER1L4	10.7397	2.30172	1.03932	2.21465	0.0267839	0.20454	4.93046
ENSG00000173349	SFT2D3	56.1349	-1.02219	0.461568	-2.21459	0.0267881	0.20454	-2.03099
ENSG00000258738	BAZ1A-AS1	85.2966	-0.843821	0.381152	-2.21387	0.0268376	0.204719	-1.7948
ENSG00000255886	ENSG00000255886	20.958	-1.70744	0.771987	-2.21175	0.0269836	0.205632	-3.26582
ENSG00000184261	KCNK12	8.87664	-2.92536	1.32389	-2.20966	0.0271286	0.206413	-7.59661
ENSG00000196535	MYO18A	5.06679	3.87265	1.75262	2.20964	0.0271303	#N/A	14.6482
ENSG00000127922	SEM1	7.143	2.96584	1.34244	2.20929	0.0271544	0.206413	7.81279
ENSG00000166669	ATF7IP2	37.1561	-1.25989	0.570397	-2.2088	0.0271884	0.206413	-2.39478
ENSG00000230383	ENSG00000230383	7.76397	2.84236	1.28686	2.20876	0.0271915	0.206413	7.17192
ENSG00000105287	PRKD2	2.65931	5.42872	2.45987	2.20692	0.0273198	#N/A	43.0733
ENSG00000114573	ATP6V1A	2.65931	5.42872	2.45987	2.20692	0.0273198	#N/A	43.0733
ENSG00000175376	EIF1AD	2.65931	5.42872	2.45987	2.20692	0.0273198	#N/A	43.0733
ENSG00000177683	THAP5	2.65931	5.42872	2.45987	2.20692	0.0273198	#N/A	43.0733
ENSG00000225648	SBDSP1	2.65931	5.42872	2.45987	2.20692	0.0273198	#N/A	43.0733
ENSG00000181610	MRPS23	4.21726	4.63344	2.1002	2.20619	0.0273709	#N/A	24.8202
ENSG00000233175	FMNL1-AS1	23.7934	1.56328	0.709161	2.20441	0.0274955	0.208518	2.95525
ENSG00000232237	ASCL5	7.35415	-3.47341	1.57715	-2.20233	0.0276422	0.209429	-11.1071
ENSG00000177463	NR2C2	2004.56	-0.281434	0.127812	-2.20194	0.0276696	0.209433	-1.2154
ENSG00000087266	SH3BP2	4.9906	3.87028	1.75776	2.20183	0.0276774	#N/A	14.6241
ENSG00000213862	ENSG00000213862	4.9906	3.87028	1.75776	2.20183	0.0276774	#N/A	14.6241
ENSG00000196562	SULF2	1633.26	0.287776	0.130783	2.20041	0.0277775	0.210047	1.22076
ENSG00000064490	RFXANK	225.812	0.536703	0.244046	2.19918	0.0278649	0.210458	1.45065
ENSG00000258424	ENSG00000258424	914.246	-0.373032	0.16967	-2.19857	0.0279084	0.210458	-1.29507
ENSG00000259544	ENSG00000259544	80.6941	-0.86058	0.391437	-2.19852	0.0279124	0.210458	-1.81577
ENSG00000100605	ITPK1	5.57625	3.40916	1.55184	2.19685	0.0280309	#N/A	10.6233
ENSG00000109606	DHX15	5.57625	3.40916	1.55184	2.19685	0.0280309	#N/A	10.6233
ENSG00000198198	SZT2	285.409	0.50655	0.230583	2.19682	0.028033	0.21109	1.42065
ENSG00000115524	SF3B1	5.02555	3.89309	1.77223	2.19671	0.0280409	#N/A	14.8572
ENSG00000272109	ENSG00000272109	18.3219	-2.04034	0.929087	-2.19607	0.0280871	0.21109	-4.11342
ENSG00000179051	RCC2	14.2981	1.96926	0.896755	2.19598	0.0280934	0.21109	3.91566
ENSG00000231119	ENSG00000231119	15.6193	-2.20326	1.00338	-2.19583	0.028104	0.21109	-4.60519
ENSG00000285847	ENSG00000285847	7.33372	-3.47018	1.58074	-2.19528	0.0281432	0.211182	-11.0823
ENSG00000205744	DENND1C	174.129	-0.625446	0.285037	-2.19426	0.0282166	0.211358	-1.54269
ENSG00000138095	LRPPRC	6.29384	3.14232	1.4321	2.19421	0.0282206	0.211358	8.82944
ENSG00000088325	TPX2	8.40537	2.72793	1.24414	2.19263	0.0283343	0.212007	6.62503
ENSG00000070785	EIF2B3	2.73549	5.4382	2.48036	2.19251	0.0283429	#N/A	43.3572
ENSG00000129559	NEDD8	2.73549	5.4382	2.48036	2.19251	0.0283429	#N/A	43.3572
ENSG00000211460	TSN	2.73549	5.4382	2.48036	2.19251	0.0283429	#N/A	43.3572
ENSG00000257096	ENSG00000257096	33.6215	1.34396	0.6136	2.19029	0.0285034	0.213068	2.53847
ENSG00000146701	MDH2	5.93046	3.50039	1.59953	2.18838	0.0286416	0.213897	11.3167
ENSG00000187109	NAP1L1	32.7751	1.273	0.582	2.18728	0.0287224	0.214296	2.41663
ENSG00000143418	CERS2	749.845	0.344749	0.157653	2.18676	0.0287599	0.214372	1.26993
ENSG00000071539	TRIP13	2.58312	5.42067	2.47928	2.18639	0.028787	#N/A	42.8336
ENSG00000163104	SMARCAD1	2.58312	5.42067	2.47928	2.18639	0.028787	#N/A	42.8336
ENSG00000198464	ZNF480	2.58312	5.42067	2.47928	2.18639	0.028787	#N/A	42.8336
ENSG00000225137	DYNC1I2P1	2.58312	5.42067	2.47928	2.18639	0.028787	#N/A	42.8336
ENSG00000235238	SUMO2P1	2.58312	5.42067	2.47928	2.18639	0.028787	#N/A	42.8336
ENSG00000163959	SLC51A	251.363	-0.508825	0.232843	-2.18527	0.0288689	0.21498	-1.42289
ENSG00000183979	NPB	209.088	-0.554301	0.25379	-2.1841	0.0289552	0.215214	-1.46846
ENSG00000120055	C10orf95	72.4181	-0.894589	0.409593	-2.18409	0.0289553	0.215214	-1.85908
ENSG00000124226	RNF114	4.10612	4.58048	2.09751	2.18377	0.0289791	#N/A	23.9256
ENSG00000116288	PARK7	5.79889	3.50884	1.60704	2.18341	0.0290055	0.21528	11.3832
ENSG00000124486	USP9X	6.97611	2.90992	1.33285	2.18323	0.0290191	0.21528	7.51578
ENSG00000214425	LRRC37A4P	115.672	-0.7433	0.340723	-2.18154	0.0291438	0.216001	-1.674
ENSG00000246323	FAM13B-AS1	20.4808	-1.72096	0.789407	-2.18007	0.0292526	0.216502	-3.29655
ENSG00000001631	KRIT1	9.46233	-2.82549	1.29625	-2.17974	0.0292769	0.216502	-7.08854
ENSG00000279009	ENSG00000279009	159.585	0.60852	0.279202	2.1795	0.0292944	0.216502	1.52469
ENSG00000085721	RRN3	4.84414	3.74715	1.72099	2.17731	0.0294571	#N/A	13.4277
ENSG00000140521	POLG	827.649	0.376328	0.172857	2.1771	0.029473	0.217354	1.29803
ENSG00000136628	EPRS1	6.83537	3.25591	1.49569	2.17687	0.0294904	0.217354	9.55273
ENSG00000235512	TAB3-AS2	63.3631	-0.950858	0.436808	-2.17684	0.0294928	0.217354	-1.93302
ENSG00000213190	MLLT11	12.2213	-2.29299	1.05387	-2.17578	0.0295719	0.217546	-4.9007
ENSG00000250120	PCDHA10	43.8081	-1.18367	0.544028	-2.17574	0.0295745	0.217546	-2.27153
ENSG00000229119	ENSG00000229119	5.12217	3.85317	1.77138	2.17524	0.0296125	#N/A	14.4517
ENSG00000198838	RYR3	44.8761	-1.13477	0.52176	-2.17489	0.0296387	0.217814	-2.19583
ENSG00000113558	SKP1	2.9169	5.64747	2.59766	2.17406	0.0297007	#N/A	50.1253
ENSG00000228532	SUMO2P21	2.9169	5.64747	2.59766	2.17406	0.0297007	#N/A	50.1253
ENSG00000129354	AP1M2	4.12655	4.54918	2.09256	2.17398	0.0297069	#N/A	23.4121
ENSG00000070476	ZXDC	4.02994	4.57766	2.10801	2.17155	0.0298894	#N/A	23.8788
ENSG00000121454	LHX4	243.339	-0.516542	0.238089	-2.16953	0.0300423	0.220573	-1.43052
ENSG00000167930	FAM234A	27.1818	1.43704	0.662929	2.16771	0.0301805	0.221025	2.70765
ENSG00000229851	ARSD-AS1	279.576	-0.485147	0.223809	-2.16768	0.0301828	0.221025	-1.39973
ENSG00000105193	RPS16	11.2433	2.29898	1.06061	2.16761	0.0301885	0.221025	4.9211
ENSG00000131981	LGALS3	28.4993	1.35231	0.624028	2.16707	0.0302298	0.221121	2.55321
ENSG00000134759	ELP2	40.9461	1.1924	0.550557	2.1658	0.0303267	0.221622	2.28532
ENSG00000276291	FRG1HP	5.67293	-3.97083	1.8338	-2.16535	0.0303608	0.221665	-15.6798
ENSG00000244380	ENSG00000244380	318.211	0.453735	0.209704	2.16369	0.030488	0.222387	1.36958
ENSG00000276863	ENSG00000276863	29.9584	-1.41548	0.654486	-2.16273	0.0305619	0.222485	-2.66748
ENSG00000254528	ENSG00000254528	7.60299	2.71644	1.25605	2.1627	0.0305646	0.222485	6.57251
ENSG00000091129	NRCAM	9.38075	2.40063	1.11017	2.16241	0.0305867	0.222485	5.28034
ENSG00000213080	ENSG00000213080	4.05037	4.54591	2.10299	2.16164	0.0306462	#N/A	23.359
ENSG00000172115	CYCS	4.12064	4.65739	2.15559	2.16061	0.0307255	#N/A	25.2357
ENSG00000198938	MT-CO3	3877.88	0.286189	0.132586	2.15853	0.0308869	0.224348	1.21942
ENSG00000116580	GON4L	174.27	0.576313	0.267015	2.15836	0.0309001	0.224348	1.49103
ENSG00000248980	SPCS3-AS1	133.543	-0.665709	0.308523	-2.15773	0.0309488	0.224494	-1.58635
ENSG00000204256	BRD2	15.6715	1.81742	0.842588	2.15695	0.0310099	0.224729	3.52449
ENSG00000136381	IREB2	5.48555	3.33737	1.54771	2.15632	0.0310586	#N/A	10.1076
ENSG00000085788	DDHD2	61.2273	-0.953086	0.442057	-2.15602	0.0310818	0.22494	-1.93601
ENSG00000078674	PCM1	5.70819	3.44537	1.59816	2.15584	0.0310965	0.22494	10.8933
ENSG00000135829	DHX9	10.6427	2.31908	1.07605	2.15517	0.0311486	0.225109	4.99013
ENSG00000245293	CYP2U1-AS1	23.559	-1.56349	0.725968	-2.15366	0.0312666	0.225651	-2.95568
ENSG00000119335	SET	42.3926	1.23924	0.575462	2.15348	0.0312813	0.225651	2.36075
ENSG00000278811	LINC00624	98.0173	-0.767528	0.356559	-2.1526	0.0313502	0.22594	-1.70235
ENSG00000178685	PARP10	92.1399	-0.796247	0.370129	-2.15127	0.0314549	0.226353	-1.73658
ENSG00000125618	PAX8	95.7836	-0.798901	0.371474	-2.15063	0.0315057	0.226353	-1.73978
ENSG00000170889	RPS9	9.22838	2.40195	1.11687	2.15061	0.0315068	0.226353	5.28515
ENSG00000164742	ADCY1	10.4967	2.25853	1.05028	2.15041	0.031523	0.226353	4.78502
ENSG00000287528	ENSG00000287528	19.1536	-1.73299	0.806155	-2.1497	0.0315791	0.226548	-3.32416
ENSG00000149532	CPSF7	6.22357	3.05051	1.42001	2.14824	0.031695	0.227172	8.28506
ENSG00000129083	COPB1	4.27892	4.55707	2.12136	2.14819	0.0316989	#N/A	23.5404
ENSG00000139990	DCAF5	5.40936	3.33709	1.55413	2.14724	0.0317742	#N/A	10.1056
ENSG00000226054	MEMO1P1	8.18558	-3.0356	1.41415	-2.14659	0.0318262	0.227883	-8.19986
ENSG00000188153	COL4A5	4.55103	4.77107	2.22292	2.1463	0.0318487	#N/A	27.3045
ENSG00000166971	AKTIP	74.4835	-0.874899	0.407639	-2.14626	0.0318524	0.227883	-1.83388
ENSG00000114942	EEF1B2	6.89992	2.90753	1.35575	2.1446	0.0319849	0.228622	7.50334
ENSG00000254762	KLC2-AS2	29.6922	-1.4573	0.679708	-2.14401	0.0320318	0.228749	-2.74594
ENSG00000111581	NUP107	3.95375	4.57343	2.13438	2.14274	0.0321336	#N/A	23.809
ENSG00000122203	KIAA1191	3.95375	4.57343	2.13438	2.14274	0.0321336	#N/A	23.809
ENSG00000160310	PRMT2	3.95375	4.57343	2.13438	2.14274	0.0321336	#N/A	23.809
ENSG00000230204	FTH1P5	3.95375	4.57343	2.13438	2.14274	0.0321336	#N/A	23.809
ENSG00000100036	SLC35E4	43.2543	-1.12647	0.525765	-2.14254	0.0321503	0.229178	-2.18324
ENSG00000135968	GCC2	47.3302	-1.0846	0.506222	-2.14253	0.0321505	0.229178	-2.12078
ENSG00000164855	TMEM184A	365.307	-0.430028	0.200902	-2.14049	0.0323152	0.230081	-1.34726
ENSG00000133243	BTBD2	131.757	-0.658606	0.307726	-2.14023	0.0323359	0.230081	-1.57856
ENSG00000138071	ACTR2	8.65724	2.52947	1.18242	2.13923	0.0324168	0.230378	5.77358
ENSG00000101210	EEF1A2	82.3576	0.845952	0.395491	2.13899	0.0324364	0.230378	1.79745
ENSG00000253506	NACA2	4.83823	3.8637	1.80718	2.13797	0.032519	#N/A	14.5576
ENSG00000241720	ENSG00000241720	217.118	0.590157	0.276055	2.13782	0.0325312	0.230842	1.50541
ENSG00000285600	ENSG00000285600	1006.06	0.316404	0.148081	2.13669	0.0326234	0.231287	1.24522
ENSG00000226849	ENSG00000226849	348.672	0.454457	0.212799	2.13562	0.0327104	0.231694	1.37027
ENSG00000144724	PTPRG	112.54	-0.720379	0.337588	-2.1339	0.032851	0.232479	-1.64761
ENSG00000091483	FH	2.50694	5.40969	2.53769	2.13174	0.0330281	#N/A	42.5088
ENSG00000102265	TIMP1	2.50694	5.40969	2.53769	2.13174	0.0330281	#N/A	42.5088
ENSG00000129657	SEC14L1	2.50694	5.40969	2.53769	2.13174	0.0330281	#N/A	42.5088
ENSG00000137770	CTDSPL2	10.5313	-2.46798	1.15793	-2.13138	0.0330577	0.233731	-5.53269
ENSG00000234166	ARHGEF19-AS1	94.2527	0.762533	0.358236	2.12858	0.0332892	0.235155	1.69647
ENSG00000186318	BACE1	146.572	-0.638469	0.300135	-2.12727	0.0333976	0.235709	-1.55668
ENSG00000168385	SEPTIN2	117.002	-0.699405	0.3289	-2.1265	0.033462	0.235951	-1.62383
ENSG00000244165	P2RY11	180.718	0.564028	0.265306	2.12595	0.0335071	0.236056	1.47839
ENSG00000163359	COL6A3	22.0775	-1.79693	0.84558	-2.12508	0.0335796	0.236354	-3.4748
ENSG00000100567	PSMA3	218.053	-0.617303	0.290609	-2.12417	0.0336561	0.23668	-1.534
ENSG00000121350	PYROXD1	264.195	-0.491158	0.231301	-2.12345	0.0337158	0.236801	-1.40557
ENSG00000230532	ENSG00000230532	688.062	0.34767	0.163745	2.12324	0.0337337	0.236801	1.2725
ENSG00000255680	ENSG00000255680	41.0256	-1.1433	0.538809	-2.1219	0.0338464	0.237379	-2.20885
ENSG00000055917	PUM2	4.61559	3.74209	1.76558	2.11947	0.0340511	#N/A	13.3808
ENSG00000170634	ACYP2	10.1916	-2.60209	1.22811	-2.11878	0.0341088	0.239006	-6.07167
ENSG00000005022	SLC25A5	7.56176	2.75055	1.29909	2.11729	0.0342354	0.239678	6.72972
ENSG00000103150	MLYCD	8.49664	-2.85627	1.34973	-2.11617	0.0343303	0.240128	-7.2414
ENSG00000172932	ANKRD13D	6.50197	3.17707	1.50344	2.11321	0.034583	0.241333	9.0447
ENSG00000225864	ENSG00000225864	34.6907	-1.25565	0.594217	-2.11312	0.0345901	0.241333	-2.38776
ENSG00000268583	ENSG00000268583	8.48706	-3.11242	1.4731	-2.11283	0.0346156	0.241333	-8.64829
ENSG00000224505	HEXIM2-AS1	116.591	-0.70475	0.333577	-2.11271	0.0346258	0.241333	-1.62986
ENSG00000125631	HTR5BP	39.894	-1.17257	0.555144	-2.11219	0.03467	0.241426	-2.25413
ENSG00000288096	ENSG00000288096	13.6389	-2.06092	0.975999	-2.1116	0.0347208	0.241566	-4.17252
ENSG00000167920	KRT10-AS1	23.6109	-1.53107	0.72573	-2.10969	0.0348851	0.242493	-2.88999
ENSG00000198865	CCDC152	3.48508	-4.67872	2.21906	-2.10843	0.0349942	#N/A	-25.6115
ENSG00000258959	ENSG00000258959	1174.71	-0.334125	0.158553	-2.10734	0.0350878	0.24348	-1.26061
ENSG00000108559	NUP88	618.321	-0.377194	0.178991	-2.10733	0.0350893	0.24348	-1.29881
ENSG00000128298	BAIAP2L2	104.349	-0.722351	0.342957	-2.10624	0.0351836	0.243919	-1.64987
ENSG00000279930	ENSG00000279930	8.47621	-2.85246	1.35546	-2.10442	0.0353419	0.244774	-7.22233
ENSG00000131236	CAP1	10.2124	2.24863	1.06885	2.10378	0.0353976	0.244774	4.75231
ENSG00000166164	BRD7	54.2248	-1.06256	0.50508	-2.10375	0.0354006	0.244774	-2.08863
ENSG00000110063	DCPS	25.544	-1.4537	0.691341	-2.10273	0.0354893	0.24517	-2.7391
ENSG00000100201	DDX17	14.0814	1.88508	0.896685	2.10228	0.035529	0.245229	3.69373
ENSG00000008394	MGST1	11.5565	2.15068	1.02357	2.10116	0.0356268	0.245687	4.44037
ENSG00000255644	ENSG00000255644	5.43595	-3.90931	1.86094	-2.10072	0.0356655	#N/A	-15.0251
ENSG00000180423	HARBI1	52.1374	-1.01587	0.484127	-2.09835	0.0358745	0.247178	-2.02212
ENSG00000119457	SLC46A2	11.1823	-2.47286	1.17906	-2.0973	0.0359667	0.247595	-5.55142
ENSG00000169660	HEXD	32.7635	-1.26421	0.603514	-2.09476	0.0361926	0.248932	-2.40196
ENSG00000197191	CYSRT1	41.7408	-1.16868	0.558105	-2.09401	0.0362587	0.249167	-2.24806
ENSG00000285608	ENSG00000285608	290.191	-0.493848	0.235969	-2.09285	0.0363627	0.249663	-1.4082
ENSG00000226647	ENSG00000226647	40.4186	-1.18303	0.565462	-2.09215	0.0364253	0.249874	-2.27053
ENSG00000102882	MAPK3	7.09353	2.87464	1.37477	2.09099	0.0365285	0.250363	7.3342
ENSG00000225067	RPL23AP2	7.93965	2.61081	1.24919	2.09	0.036618	0.250757	6.10848
ENSG00000257557	PPP1R12A-AS1	36.8026	-1.19153	0.570409	-2.08891	0.0367157	0.251206	-2.28396
ENSG00000277873	ENSG00000277873	191.535	0.553472	0.265369	2.08567	0.0370085	0.252835	1.46761
ENSG00000188191	PRKAR1B	24.5422	-1.48511	0.712093	-2.08556	0.0370184	0.252835	-2.79939
ENSG00000177084	POLE	9.26332	2.43051	1.16602	2.08444	0.03712	0.25321	5.39084
ENSG00000287644	ENSG00000287644	95.654	-0.761614	0.365415	-2.08424	0.0371379	0.25321	-1.69539
ENSG00000078687	TNRC6C	62.2819	-0.91042	0.437124	-2.08275	0.0372741	0.253918	-1.87959
ENSG00000106246	PTCD1	888.514	0.328878	0.157981	2.08176	0.0373642	0.254102	1.25604
ENSG00000255177	MUC5B-AS1	432.521	-0.483486	0.232251	-2.08174	0.0373661	0.254102	-1.39812
ENSG00000023734	STRAP	3.80729	4.44623	2.13657	2.08101	0.0374332	#N/A	21.7996
ENSG00000136813	ECPAS	5.784	3.40205	1.63556	2.08005	0.0375212	0.254936	10.5711
ENSG00000115761	NOL10	3.898	4.53085	2.17993	2.07844	0.0376693	#N/A	23.1164
ENSG00000124383	MPHOSPH10	6.65685	2.84669	1.37	2.07788	0.0377208	0.255849	7.19349
ENSG00000266261	ENSG00000266261	76.6715	-1.00779	0.48501	-2.07787	0.037721	0.255849	-2.01083
ENSG00000147403	RPL10	783.599	-0.333265	0.160441	-2.07718	0.0377854	0.256065	-1.25986
ENSG00000110367	DDX6	7.96008	2.59385	1.24979	2.07542	0.0379473	0.256733	6.03708
ENSG00000285932	ENSG00000285932	16.0229	-1.85719	0.895001	-2.07508	0.0379795	0.256733	-3.62302
ENSG00000149927	DOC2A	234.648	0.502594	0.242209	2.07505	0.0379823	0.256733	1.41676
ENSG00000213757	RPS3AP20	4.4487	3.65825	1.76315	2.07483	0.0380019	#N/A	12.6253
ENSG00000215030	RPL13P12	18.9923	1.64325	0.792272	2.07409	0.0380707	0.257108	3.12368
ENSG00000007520	TSR3	36.7555	1.13633	0.547992	2.07362	0.0381147	0.257184	2.19821
ENSG00000226245	ZNF32-AS1	69.0216	0.848656	0.409427	2.07279	0.0381919	0.257483	1.80082
ENSG00000117758	STX12	2.41623	5.27938	2.54767	2.07224	0.038243	#N/A	38.8375
ENSG00000118655	DCLRE1B	2.41623	5.27938	2.54767	2.07224	0.038243	#N/A	38.8375
ENSG00000132294	EFR3A	2.41623	5.27938	2.54767	2.07224	0.038243	#N/A	38.8375
ENSG00000133393	CEP20	2.41623	5.27938	2.54767	2.07224	0.038243	#N/A	38.8375
ENSG00000176624	MEX3C	2.41623	5.27938	2.54767	2.07224	0.038243	#N/A	38.8375
ENSG00000197566	ZNF624	2.41623	5.27938	2.54767	2.07224	0.038243	#N/A	38.8375
ENSG00000278053	DDX52	2.41623	5.27938	2.54767	2.07224	0.038243	#N/A	38.8375
ENSG00000069020	MAST4	18.0142	1.8993	0.917105	2.07097	0.0383612	0.258249	3.73032
ENSG00000172354	GNB2	11.141	2.11137	1.01956	2.07086	0.0383714	0.258249	4.321
ENSG00000253675	ENSG00000253675	13.9704	2.04981	0.990278	2.06993	0.0384587	0.258614	4.14051
ENSG00000065613	SLK	2.67382	5.52253	2.66816	2.06979	0.0384723	#N/A	45.967
ENSG00000161800	RACGAP1	2.67382	5.52253	2.66816	2.06979	0.0384723	#N/A	45.967
ENSG00000107554	DNMBP	4.67725	3.66186	1.77064	2.0681	0.0386303	#N/A	12.657
ENSG00000150337	FCGR1A	38.8703	-1.1817	0.571403	-2.06807	0.0386332	0.259565	-2.26845
ENSG00000223776	LGALS8-AS1	77.6518	-0.81527	0.394294	-2.06767	0.038671	0.259596	-1.75963
ENSG00000108424	KPNB1	25.7725	1.37009	0.662739	2.06731	0.0387049	0.259601	2.58486
ENSG00000134313	KIDINS220	5.16629	3.25949	1.57747	2.06627	0.0388029	#N/A	9.57641
ENSG00000121741	ZMYM2	5.47963	3.43566	1.66317	2.06573	0.0388541	#N/A	10.8202
ENSG00000137496	IL18BP	673.353	0.334687	0.162034	2.06553	0.0388729	0.260138	1.2611
ENSG00000254473	UBQLN1-AS1	81.4558	-0.90263	0.437075	-2.06516	0.0389077	0.260138	-1.86947
ENSG00000213025	COX20P1	7.79334	-2.96323	1.43505	-2.06491	0.038932	0.260138	-7.7987
ENSG00000158805	ZNF276	619.841	0.359622	0.174172	2.06476	0.0389462	0.260138	1.28309
ENSG00000152795	HNRNPDL	17.5634	1.86491	0.903233	2.06471	0.0389509	0.260138	3.64245
ENSG00000226648	PLCG1-AS1	856.056	-0.327579	0.158753	-2.06346	0.0390694	0.260706	-1.25491
ENSG00000232775	BMS1P22	158.395	-0.618814	0.300073	-2.06221	0.0391877	0.261274	-1.53561
ENSG00000176563	CNTD1	412.285	-0.399915	0.193999	-2.06142	0.0392629	0.261475	-1.31943
ENSG00000088205	DDX18	5.27742	3.29986	1.60091	2.06124	0.0392797	#N/A	9.84821
ENSG00000198517	MAFK	170.325	-0.570178	0.276687	-2.06073	0.0393286	0.261475	-1.48471
ENSG00000129007	CALML4	46.1162	-1.06605	0.517341	-2.06063	0.0393385	0.261475	-2.09369
ENSG00000232406	EPB41L1-AS1	16.3039	-1.82179	0.884253	-2.06026	0.0393741	0.261475	-3.53519
ENSG00000261329	ENSG00000261329	48.4762	-1.02778	0.498886	-2.06014	0.0393849	0.261475	-2.03888
ENSG00000260007	ENSG00000260007	76.3336	-0.818147	0.397412	-2.05869	0.0395241	0.262178	-1.76314
ENSG00000065328	MCM10	2.34005	5.27057	2.56077	2.0582	0.0395709	#N/A	38.6011
ENSG00000066322	ELOVL1	2.34005	5.27057	2.56077	2.0582	0.0395709	#N/A	38.6011
ENSG00000106771	TMEM245	2.34005	5.27057	2.56077	2.0582	0.0395709	#N/A	38.6011
ENSG00000111845	PAK1IP1	2.34005	5.27057	2.56077	2.0582	0.0395709	#N/A	38.6011
ENSG00000154473	BUB3	2.34005	5.27057	2.56077	2.0582	0.0395709	#N/A	38.6011
ENSG00000173950	XXYLT1	2.34005	5.27057	2.56077	2.0582	0.0395709	#N/A	38.6011
ENSG00000235363	SNRPGP10	2.34005	5.27057	2.56077	2.0582	0.0395709	#N/A	38.6011
ENSG00000131188	PRR7	12.471	-2.17819	1.05892	-2.057	0.0396864	0.262994	-4.52586
ENSG00000126698	DNAJC8	7.48557	2.74518	1.33485	2.05655	0.0397298	0.262994	6.70473
ENSG00000162434	JAK1	5.82812	2.98034	1.44936	2.05632	0.039752	0.262994	7.89172
ENSG00000204463	BAG6	17.7066	1.68978	0.821916	2.05591	0.0397916	0.262994	3.22608
ENSG00000117298	ECE1	9.76418	2.26565	1.10232	2.05536	0.0398444	0.262994	4.80872
ENSG00000177700	POLR2L	638.223	-0.341255	0.166035	-2.05531	0.0398486	0.262994	-1.26686
ENSG00000131591	C1orf159	56.3604	-1.08833	0.529614	-2.05495	0.0398842	0.263007	-2.12627
ENSG00000122299	ZC3H7A	3.73111	4.4412	2.16179	2.05441	0.0399358	#N/A	21.7237
ENSG00000189343	RPS2P46	13.7938	1.96637	0.957801	2.053	0.0400726	0.264028	3.90782
ENSG00000255959	ENSG00000255959	113.548	0.711233	0.346663	2.05166	0.0402031	0.264665	1.6372
ENSG00000122033	MTIF3	86.3064	0.759176	0.370171	2.05088	0.0402786	0.264932	1.69252
ENSG00000163041	H3-3A	5.83384	3.51902	1.71614	2.05054	0.0403114	0.264932	11.4639
ENSG00000230424	EMC1-AS1	68.5395	-0.867388	0.423579	-2.04776	0.0405834	0.266497	-1.82436
ENSG00000166246	DNAAF8	11.5716	-2.19875	1.07438	-2.04653	0.0407041	0.267065	-4.59081
ENSG00000275552	ENSG00000275552	14.1517	-1.94798	0.952525	-2.04507	0.0408482	0.267787	-3.85833
ENSG00000120948	TARDBP	5.0901	3.25873	1.59399	2.04438	0.0409158	#N/A	9.57141
ENSG00000143612	C1orf43	5.0901	3.25873	1.59399	2.04438	0.0409158	#N/A	9.57141
ENSG00000274859	ENSG00000274859	86.6515	-0.765543	0.374626	-2.04348	0.0410047	0.268587	-1.70001
ENSG00000165140	FBP1	10.7779	2.20324	1.0784	2.04306	0.0410462	0.268635	4.60512
ENSG00000278177	ENSG00000278177	11.7972	-2.31564	1.13428	-2.04151	0.0412003	0.269338	-4.97825
ENSG00000272269	NUP153-AS1	50.945	-1.09561	0.536727	-2.04129	0.0412225	0.269338	-2.13704
ENSG00000087510	TFAP2C	4.37251	3.6555	1.79104	2.041	0.0412513	#N/A	12.6013
ENSG00000174939	ASPHD1	13.0533	-2.04551	1.00257	-2.04025	0.041325	0.269783	-4.12818
ENSG00000132305	IMMT	15.0125	1.76194	0.864412	2.03831	0.0415193	0.270826	3.39153
ENSG00000106477	CEP41	2.49242	5.2925	2.59968	2.03583	0.0417673	#N/A	39.1924
ENSG00000251333	RTN3P1	2.49242	5.2925	2.59968	2.03583	0.0417673	#N/A	39.1924
ENSG00000266049	ENSG00000266049	11.8877	-2.1652	1.06367	-2.03559	0.0417914	0.272207	-4.48527
ENSG00000122483	CCDC18	73.1357	-0.827121	0.406358	-2.03545	0.0418059	0.272207	-1.77414
ENSG00000183784	DOCK8-AS1	5.14587	-3.82655	1.8801	-2.03529	0.0418212	#N/A	-14.1876
ENSG00000164125	GASK1B	19.3436	-1.6365	0.804118	-2.03515	0.0418353	0.272207	-3.10912
ENSG00000227081	ENSG00000227081	11.3632	2.1649	1.06512	2.03254	0.0420986	0.273635	4.48436
ENSG00000273212	ENSG00000273212	378.787	0.414636	0.204024	2.03229	0.0421246	0.273635	1.33296
ENSG00000198888	MT-ND1	1452.68	0.318466	0.156759	2.03156	0.0421983	0.273887	1.247
ENSG00000143761	ARF1	13.1761	1.88145	0.926659	2.03036	0.0423205	0.274452	3.68444
ENSG00000143106	PSMA5	5.75194	2.97933	1.4686	2.02868	0.0424908	0.275102	7.88619
ENSG00000214975	PPIAP29	5.75194	2.97933	1.4686	2.02868	0.0424908	0.275102	7.88619
ENSG00000184068	SREBF2-AS1	97.8842	-0.765849	0.377582	-2.0283	0.0425299	0.275127	-1.70037
ENSG00000115137	DNAJC27	2.81168	5.46576	2.6948	2.02826	0.0425338	#N/A	44.1934
ENSG00000107331	ABCA2	12.0896	2.00288	0.987752	2.02772	0.0425891	0.275283	4.008
ENSG00000087086	FTL	6.84417	2.87706	1.41925	2.02717	0.0426455	0.275283	7.34654
ENSG00000274904	ENSG00000274904	224.459	0.506211	0.24973	2.02703	0.0426594	0.275283	1.42031
ENSG00000080644	CHRNA3	66.0835	-0.859637	0.424216	-2.02641	0.0427225	0.275464	-1.81458
ENSG00000177374	HIC1	352.287	0.432941	0.213748	2.02547	0.0428186	0.275856	1.34998
ENSG00000164404	GDF9	629.45	0.341749	0.168848	2.024	0.0429699	0.276419	1.26729
ENSG00000233893	EZR-AS1	146.95	-0.600731	0.296813	-2.02394	0.0429765	0.276419	-1.51648
ENSG00000175029	CTBP2	436.919	-0.393648	0.194608	-2.02278	0.043096	0.276709	-1.31371
ENSG00000128585	MKLN1	13.5744	1.83909	0.909191	2.02277	0.0430968	0.276709	3.57783
ENSG00000268292	ENSG00000268292	225.795	-0.500655	0.247568	-2.02229	0.043146	0.276709	-1.41486
ENSG00000177971	IMP3	60.8968	-0.934349	0.462138	-2.0218	0.0431975	0.276709	-1.91103
ENSG00000179222	MAGED1	7.05517	2.65638	1.31409	2.02145	0.0432328	0.276709	6.30448
ENSG00000121774	KHDRBS1	8.74223	2.30237	1.13897	2.02145	0.0432336	0.276709	4.93267
ENSG00000089685	BIRC5	4.42827	3.70122	1.83157	2.02079	0.0433013	#N/A	13.0071
ENSG00000286430	ENSG00000286430	109.797	0.707716	0.350268	2.0205	0.0433315	0.277109	1.63322
ENSG00000144028	SNRNP200	10.9886	2.11057	1.04485	2.01998	0.0433855	0.277228	4.31862
ENSG00000118705	RPN2	6.72712	2.91783	1.4451	2.01912	0.0434743	0.277569	7.5571
ENSG00000131828	PDHA1	4.06488	4.60137	2.28256	2.01588	0.0438122	#N/A	24.2744
ENSG00000288758	ENSG00000288758	14.8603	-2.00707	0.995638	-2.01587	0.043814	0.27951	-4.01966
ENSG00000165731	RET	8.19152	2.41281	1.1975	2.01487	0.043918	0.279946	5.32509
ENSG00000286886	ENSG00000286886	5.07234	-3.80308	1.88765	-2.01472	0.0439338	#N/A	-13.9586
ENSG00000111229	ARPC3	3.63449	4.46785	2.21841	2.01399	0.044011	#N/A	22.1288
ENSG00000115128	SF3B6	3.63449	4.46785	2.21841	2.01399	0.044011	#N/A	22.1288
ENSG00000115875	SRSF7	3.63449	4.46785	2.21841	2.01399	0.044011	#N/A	22.1288
ENSG00000167747	C19orf48	3.63449	4.46785	2.21841	2.01399	0.044011	#N/A	22.1288
ENSG00000169662	BCRP6	9.89901	2.14707	1.06643	2.01332	0.0440814	0.280438	4.42927
ENSG00000272849	ENSG00000272849	87.4917	-0.750799	0.373018	-2.01277	0.0441387	0.280438	-1.68272
ENSG00000182993	C12orf60	153.335	-0.750767	0.373028	-2.01263	0.0441535	0.280438	-1.68269
ENSG00000115317	HTRA2	165.619	-0.565822	0.281162	-2.01244	0.0441734	0.280438	-1.48023
ENSG00000258843	ENSG00000258843	14.9096	-1.87698	0.932996	-2.01178	0.0442434	0.280438	-3.67305
ENSG00000140612	SEC11A	11.9227	1.96578	0.977196	2.01165	0.0442564	0.280438	3.90624
ENSG00000280356	ENSG00000280356	3.61997	4.37636	2.17595	2.01124	0.0443002	#N/A	20.769
ENSG00000160633	SAFB	11.2431	2.06217	1.02534	2.01122	0.0443027	0.280438	4.17614
ENSG00000134255	CEPT1	52.8515	-0.9519	0.473435	-2.01062	0.0443652	0.280438	-1.93442
ENSG00000160285	LSS	7.85486	2.4851	1.23609	2.01046	0.0443829	0.280438	5.59873
ENSG00000180304	OAZ2	61.73	-0.911138	0.453249	-2.01024	0.0444061	0.280438	-1.88053
ENSG00000104518	GSDMD	13.7212	-1.94492	0.967592	-2.01006	0.0444247	0.280438	-3.85016
ENSG00000259564	ENSG00000259564	13.7212	-1.94492	0.967592	-2.01006	0.0444247	0.280438	-3.85016
ENSG00000146700	SSC4D	38.7615	1.07232	0.53375	2.00903	0.0445335	0.280511	2.10281
ENSG00000150459	SAP18	6.41377	2.78308	1.38531	2.009	0.0445371	0.280511	6.88321
ENSG00000250642	ENSG00000250642	6.46349	-3.28269	1.63404	-2.00894	0.0445437	0.280511	-9.73168
ENSG00000071859	FAM50A	14.0694	1.79217	0.892432	2.00818	0.0446239	0.28079	3.46334
ENSG00000226525	RPS7P10	2.26386	5.25927	2.61931	2.00788	0.0446557	#N/A	38.3001
ENSG00000230897	RPS18P12	2.26386	5.25927	2.61931	2.00788	0.0446557	#N/A	38.3001
ENSG00000235001	EIF4A1P2	2.26386	5.25927	2.61931	2.00788	0.0446557	#N/A	38.3001
ENSG00000241494	ENSG00000241494	2.26386	5.25927	2.61931	2.00788	0.0446557	#N/A	38.3001
ENSG00000242950	ERVW-1	7.56456	-2.91822	1.45355	-2.00766	0.0446797	0.280916	-7.55914
ENSG00000175305	CCNE2	161.601	-0.564383	0.281235	-2.0068	0.0447707	0.281262	-1.47876
ENSG00000134717	BTF3L4	3.54379	4.37348	2.18026	2.00595	0.044862	#N/A	20.7276
ENSG00000225200	ENSG00000225200	3.54379	4.37348	2.18026	2.00595	0.044862	#N/A	20.7276
ENSG00000278311	GGNBP2	3.54379	4.37348	2.18026	2.00595	0.044862	#N/A	20.7276
ENSG00000138459	SLC35A5	27.4391	-1.36703	0.681728	-2.00525	0.0449364	0.281867	-2.5794
ENSG00000166197	NOLC1	11.7321	2.03987	1.01733	2.00512	0.04495	0.281867	4.11208
ENSG00000174177	CTU2	324.536	-0.436969	0.217964	-2.00477	0.0449872	0.281867	-1.35376
ENSG00000107742	SPOCK2	7.5237	-2.90975	1.45157	-2.00455	0.045011	0.281867	-7.51487
ENSG00000172458	IL17D	104.424	-0.694902	0.346761	-2.00398	0.0450719	0.282024	-1.61877
ENSG00000113575	PPP2CA	3.65492	4.43172	2.21283	2.00273	0.0452057	#N/A	21.5815
ENSG00000258651	SEC23A-AS1	21.2384	-1.54585	0.772368	-2.00144	0.0453449	0.283505	-2.91976
ENSG00000134077	THUMPD3	118.976	-0.644557	0.322195	-2.00052	0.0454444	0.283901	-1.56326
ENSG00000145734	BDP1	3.6404	4.34209	2.1705	2.00051	0.0454457	#N/A	20.2815
ENSG00000077150	NFKB2	6.30264	2.7394	1.37165	1.99716	0.0458079	0.285785	6.67793
ENSG00000266445	NARF-AS1	10.5286	-2.37277	1.18813	-1.99706	0.045819	0.285785	-5.17933
ENSG00000001084	GCLC	3.69616	4.38117	2.19394	1.99694	0.0458322	#N/A	20.8383
ENSG00000109805	NCAPG	49.335	-1.02886	0.515595	-1.99548	0.0459906	0.286627	-2.04041
ENSG00000049656	CLPTM1L	3.56422	4.33904	2.17473	1.99521	0.0460203	#N/A	20.2386
ENSG00000167325	RRM1	3.56422	4.33904	2.17473	1.99521	0.0460203	#N/A	20.2386
ENSG00000005156	LIG3	51.3492	-0.959571	0.481337	-1.99355	0.0462008	0.287708	-1.94473
ENSG00000259116	HSPA2-AS1	33.285	-1.19188	0.59836	-1.9919	0.0463818	0.288606	-2.2845
ENSG00000137868	STRA6	6.38177	-3.26545	1.63968	-1.99152	0.0464233	0.288635	-9.61611
ENSG00000166526	ZNF3	118.868	0.683562	0.343592	1.98946	0.0466508	0.289819	1.6061
ENSG00000179918	SEPHS2	4.20562	3.56544	1.79243	1.98917	0.0466825	#N/A	11.8387
ENSG00000154721	JAM2	7.94511	-2.74008	1.3785	-1.98773	0.0468418	0.290633	-6.68106
ENSG00000229619	MBNL1-AS1	28.8445	-1.3333	0.67085	-1.98748	0.0468697	0.290633	-2.51978
ENSG00000112137	PHACTR1	29.9342	-1.2587	0.633382	-1.98726	0.0468931	0.290633	-2.3928
ENSG00000255992	ENSG00000255992	39.0983	-1.159	0.583369	-1.98673	0.0469519	0.290768	-2.23302
ENSG00000062485	CS	5.03435	3.22254	1.6222	1.98653	0.0469745	#N/A	9.33429
ENSG00000143384	MCL1	10.2064	2.29176	1.15385	1.98619	0.047012	0.29091	4.89654
ENSG00000230291	ENSG00000230291	3.71659	4.34619	2.18886	1.98559	0.0470785	#N/A	20.3392
ENSG00000255498	ENSG00000255498	31.92	1.16592	0.587327	1.98512	0.0471309	0.291416	2.24376
ENSG00000187555	USP7	9.20757	2.40954	1.21487	1.98338	0.0473253	0.291973	5.31306
ENSG00000135506	OS9	17.2115	1.85616	0.935938	1.98321	0.047344	0.291973	3.62043
ENSG00000235652	EPM2A-DT	111.682	-0.675302	0.34052	-1.98315	0.0473505	0.291973	-1.59693
ENSG00000081665	ZNF506	26.9147	-1.33692	0.6742	-1.98297	0.0473711	0.291973	-2.52611
ENSG00000226438	ENSG00000226438	9.47164	-2.41864	1.21991	-1.98264	0.0474074	0.291973	-5.34665
ENSG00000117868	ESYT2	3.4676	4.36976	2.20419	1.98248	0.0474255	#N/A	20.6741
ENSG00000136810	TXN	3.4676	4.36976	2.20419	1.98248	0.0474255	#N/A	20.6741
ENSG00000172785	CBWD1	3.4676	4.36976	2.20419	1.98248	0.0474255	#N/A	20.6741
ENSG00000101199	ARFGAP1	8.53713	2.38306	1.2025	1.98176	0.0475058	0.292164	5.21644
ENSG00000244363	RPL7P23	6.32307	2.71754	1.37148	1.98147	0.0475391	0.292164	6.57751
ENSG00000096746	HNRNPH3	15.733	1.69876	0.85737	1.98137	0.0475502	0.292164	3.24623
ENSG00000168137	SETD5	8.73631	2.36288	1.1928	1.98095	0.0475966	0.292219	5.14397
ENSG00000273132	ENSG00000273132	43.7165	-1.03126	0.520728	-1.98041	0.0476572	0.292362	-2.0438
ENSG00000084733	RAB10	4.29632	3.64879	1.84289	1.97992	0.047712	#N/A	12.5428
ENSG00000247728	ARHGAP11B-DT	6.84404	-3.05779	1.54539	-1.97866	0.0478545	0.293343	-8.32698
ENSG00000180479	ZNF571	3.13371	-4.52599	2.28858	-1.97764	0.0479693	#N/A	-23.0388
ENSG00000011304	PTBP1	12.7633	1.88772	0.954746	1.9772	0.048019	0.294121	3.70051
ENSG00000172215	CXCR6	6.3409	-3.25792	1.64835	-1.97647	0.0481018	0.294306	-9.566
ENSG00000012061	ERCC1	303.162	0.427377	0.216254	1.97627	0.0481244	0.294306	1.34479
ENSG00000111605	CPSF6	5.84264	3.03807	1.5376	1.97585	0.0481715	0.294364	8.21392
ENSG00000155666	KDM8	8.78878	-2.4949	1.26484	-1.9725	0.0485528	0.296083	-5.63689
ENSG00000273151	ENSG00000273151	486.603	-0.372022	0.188606	-1.97249	0.0485542	0.296083	-1.29417
ENSG00000101193	GID8	5.65532	3.00191	1.5221	1.97222	0.0485845	0.296083	8.0106
ENSG00000272182	ENSG00000272182	157.976	0.56611	0.287067	1.97205	0.0486038	0.296083	1.48053
ENSG00000135390	ATP5MC2	3.48803	4.33435	2.19853	1.97148	0.048669	#N/A	20.173
ENSG00000264211	MIR4492	10.5204	-2.37839	1.20694	-1.97059	0.0487712	0.296624	-5.19956
ENSG00000182718	ANXA2	8.9032	2.40614	1.22115	1.97038	0.0487945	0.296624	5.30055
ENSG00000184640	SEPTIN9	21.0926	1.41731	0.719345	1.97028	0.0488063	0.296624	2.67087
ENSG00000186625	KATNA1	8.85007	-2.50607	1.27301	-1.96862	0.0489964	0.297382	-5.68071
ENSG00000196313	POM121	1426.12	-0.265147	0.134702	-1.9684	0.0490218	0.297382	-1.20176
ENSG00000086598	TMED2	7.82261	2.63745	1.34003	1.9682	0.0490449	0.297382	6.2223
ENSG00000259488	DUT-AS1	48.395	-0.993206	0.504752	-1.96771	0.0491013	0.297494	-1.9906
ENSG00000273302	ENSG00000273302	6.32047	-3.25443	1.6543	-1.96726	0.0491537	0.297581	-9.54294
ENSG00000274629	ENSG00000274629	289.507	-0.451181	0.229458	-1.96629	0.0492648	0.298024	-1.36716
ENSG00000188199	NUTM2B	22.6181	-1.44908	0.737265	-1.96548	0.049359	0.298363	-2.73033
ENSG00000128595	CALU	4.94364	3.14467	1.60063	1.96465	0.0494551	#N/A	8.84385
ENSG00000270084	GAS5-AS1	223.533	0.480794	0.244788	1.96413	0.0495151	0.299076	1.39551
ENSG00000033327	GAB2	69.2438	-0.840957	0.428274	-1.9636	0.049577	0.299132	-1.79124
ENSG00000214413	BBIP1	146.213	-0.606435	0.308871	-1.96339	0.0496007	0.299132	-1.52249
ENSG00000085760	MTIF2	4.84703	3.17698	1.61811	1.96339	0.049601	#N/A	9.04411
ENSG00000160305	DIP2A	4.84703	3.17698	1.61811	1.96339	0.049601	#N/A	9.04411
ENSG00000067900	ROCK1	5.06967	3.29131	1.67635	1.96338	0.0496022	#N/A	9.79003
ENSG00000225313	ENSG00000225313	34.3921	-1.15235	0.58714	-1.96264	0.0496876	0.299425	-2.22275
ENSG00000188529	SRSF10	7.34809	2.79479	1.42431	1.9622	0.0497389	0.299504	6.93931
ENSG00000286038	SPDYE13	73.0192	-0.802114	0.408909	-1.96159	0.0498099	0.299701	-1.74365
ENSG00000089053	ANAPC5	4.55983	3.68207	1.87746	1.9612	0.0498561	#N/A	12.8356
ENSG00000288065	ENSG00000288065	17.0483	-1.70567	0.869747	-1.96111	0.0498659	0.299808	-3.26181
ENSG00000163468	CCT3	9.0848	2.19484	1.11948	1.9606	0.0499263	0.29994	4.57839
ENSG00000260447	ENSG00000260447	65.5333	-0.840353	0.428701	-1.96023	0.0499688	0.299966	-1.79049
ENSG00000135446	CDK4	210.552	-0.516194	0.263425	-1.95955	0.0500488	0.300189	-1.43018
ENSG00000075711	DLG1	4.12944	3.56323	1.81919	1.95869	0.0501493	#N/A	11.8206
ENSG00000277972	CISD3	435.194	0.369895	0.188865	1.95852	0.0501693	0.300189	1.29226
ENSG00000122477	LRRC39	25.4439	-1.36999	0.699519	-1.95847	0.0501744	0.300189	-2.58469
ENSG00000105983	LMBR1	11.352	2.01705	1.02999	1.95831	0.0501937	0.300189	4.04754
ENSG00000197958	RPL12	19.0892	1.56237	0.797831	1.95828	0.0501976	0.300189	2.95339
ENSG00000132646	PCNA	3.80138	4.54862	2.3229	1.95816	0.0502112	#N/A	23.4029
ENSG00000143442	POGZ	2.43075	5.38559	2.75036	1.95814	0.0502138	#N/A	41.8045
ENSG00000146587	RBAK	2.43075	5.38559	2.75036	1.95814	0.0502138	#N/A	41.8045
ENSG00000213621	RPSAP54	2.43075	5.38559	2.75036	1.95814	0.0502138	#N/A	41.8045
ENSG00000160932	LY6E	8.57534	2.24863	1.1487	1.95754	0.0502837	0.300475	4.75232
ENSG00000230615	ENSG00000230615	35.0097	-1.14288	0.584029	-1.9569	0.0503596	0.300699	-2.20822
ENSG00000166183	ASPG	4.83536	-3.73311	1.9081	-1.95645	0.0504119	#N/A	-13.2977
ENSG00000254132	MTND6P3	4.83536	-3.73311	1.9081	-1.95645	0.0504119	#N/A	-13.2977
ENSG00000267352	SH3GL1P3	186.005	0.538908	0.275603	1.95538	0.0505381	0.301535	1.45287
ENSG00000174780	SRP72	6.79167	2.61447	1.3382	1.95372	0.0507347	0.302478	6.12398
ENSG00000269910	ENSG00000269910	182.209	-0.542703	0.277988	-1.95225	0.0509083	0.30304	-1.4567
ENSG00000103512	NOMO1	12.2712	1.85949	0.952569	1.95208	0.0509286	0.30304	3.6288
ENSG00000232940	HCG25	464.157	0.358531	0.183696	1.95176	0.0509661	0.30304	1.28212
ENSG00000161057	PSMC2	7.94845	2.35875	1.20891	1.95115	0.0510396	0.30304	5.12927
ENSG00000197774	EME2	778.789	-0.317126	0.162534	-1.95113	0.0510413	0.30304	-1.24585
ENSG00000204253	HNRNPCP2	9.35728	2.32139	1.18987	1.95097	0.0510611	0.30304	4.99815
ENSG00000126261	UBA2	4.39294	3.6055	1.84981	1.94912	0.0512813	#N/A	12.172
ENSG00000004700	RECQL	33.6302	-1.15792	0.594159	-1.94884	0.0513148	0.304315	-2.23135
ENSG00000263644	ENSG00000263644	11.5854	-2.12169	1.08938	-1.94761	0.051462	0.304957	-4.35205
ENSG00000260552	COSMOC	71.8704	0.781702	0.401647	1.94624	0.0516257	0.305696	1.71916
ENSG00000064313	TAF2	4.86746	3.14383	1.61548	1.94606	0.0516475	#N/A	8.83867
ENSG00000183199	HSP90AB3P	4.86746	3.14383	1.61548	1.94606	0.0516475	#N/A	8.83867
ENSG00000133706	LARS1	3.82181	4.50834	2.31725	1.94555	0.0517086	#N/A	22.7586
ENSG00000082898	XPO1	39.4935	-1.06244	0.546149	-1.94533	0.0517348	0.306111	-2.08846
ENSG00000227006	ENSG00000227006	15.2668	-1.88308	0.968317	-1.94469	0.0518122	0.306337	-3.68861
ENSG00000233635	ENSG00000233635	71.5197	-0.869993	0.447524	-1.94402	0.0518934	0.306586	-1.82765
ENSG00000204323	SMIM5	74.1886	-0.79816	0.410674	-1.94354	0.0519513	0.306635	-1.73888
ENSG00000164941	INTS8	444.292	-0.461018	0.237235	-1.9433	0.05198	0.306635	-1.37651
ENSG00000118900	UBN1	334.207	-0.402739	0.207478	-1.94112	0.052244	0.30796	-1.32202
ENSG00000260621	ENSG00000260621	60.2207	-0.863374	0.444966	-1.94031	0.0523416	0.308178	-1.81929
ENSG00000166676	TVP23A	204.496	0.491646	0.253406	1.94015	0.0523617	0.308178	1.40605
ENSG00000234975	FTH1P2	8.23239	2.38032	1.22707	1.93984	0.0523989	0.308178	5.20651
ENSG00000188931	CFAP126	24.4981	-1.37174	0.707748	-1.93818	0.0526009	0.309134	-2.58783
ENSG00000234419	CICP13	38.6326	-1.13463	0.585615	-1.93751	0.0526836	0.309388	-2.19563
ENSG00000102172	SMS	4.18519	3.60994	1.86452	1.93612	0.0528524	#N/A	12.2096
ENSG00000269145	MAST3-AS1	73.6815	0.778882	0.402362	1.93578	0.0528952	0.310398	1.7158
ENSG00000285763	ENSG00000285763	17.1006	-1.63985	0.847369	-1.93523	0.052962	0.310557	-3.11634
ENSG00000182325	FBXL6	342.397	-0.40108	0.207342	-1.93439	0.0530657	0.310783	-1.3205
ENSG00000262503	ENSG00000262503	33.9527	-1.19507	0.61784	-1.93427	0.0530799	0.310783	-2.28956
ENSG00000137876	RSL24D1	3.39141	4.36261	2.25571	1.93403	0.0531092	#N/A	20.572
ENSG00000233762	RPS15P4	6.7214	2.53258	1.3101	1.93311	0.0532222	0.311307	5.78605
ENSG00000215086	NPM1P24	6.46361	2.87899	1.48958	1.93276	0.0532662	0.311307	7.35634
ENSG00000101224	CDC25B	6.70097	2.55169	1.32036	1.93258	0.0532885	0.311307	5.8632
ENSG00000197258	EIF4BP6	11.2256	1.97072	1.01996	1.93215	0.0533406	0.311378	3.91963
ENSG00000245904	BTG1-DT	20.8908	-1.54465	0.79985	-1.93117	0.0534621	0.311856	-2.91733
ENSG00000120215	MLANA	8.2121	-2.61038	1.35353	-1.92857	0.053784	0.3135	-6.10664
ENSG00000103091	WDR59	226.244	-0.503878	0.261465	-1.92713	0.0539632	0.31431	-1.41802
ENSG00000136636	KCTD3	4.77084	3.17475	1.64811	1.9263	0.0540673	#N/A	9.03018
ENSG00000062716	VMP1	30.3233	1.30094	0.675899	1.92475	0.054261	0.315658	2.46389
ENSG00000110871	COQ5	22.5781	-1.51476	0.78704	-1.92463	0.0542751	0.315658	-2.85752
ENSG00000198689	SLC9A6	14.3539	-1.81094	0.941306	-1.92386	0.0543721	0.315976	-3.50871
ENSG00000013523	ANGEL1	2.17316	5.11309	2.65856	1.92325	0.0544484	#N/A	34.6092
ENSG00000068120	COASY	2.17316	5.11309	2.65856	1.92325	0.0544484	#N/A	34.6092
ENSG00000119977	TCTN3	2.17316	5.11309	2.65856	1.92325	0.0544484	#N/A	34.6092
ENSG00000178691	SUZ12	2.17316	5.11309	2.65856	1.92325	0.0544484	#N/A	34.6092
ENSG00000184613	NELL2	2.17316	5.11309	2.65856	1.92325	0.0544484	#N/A	34.6092
ENSG00000115091	ACTR3	7.30705	2.42754	1.26231	1.9231	0.054468	0.315976	5.37975
ENSG00000258875	ENSG00000258875	6.14479	-3.21387	1.67128	-1.923	0.0544798	0.315976	-9.27838
ENSG00000111361	EIF2B1	172.386	0.550634	0.286354	1.92291	0.0544911	0.315976	1.46473
ENSG00000155657	TTN	254.248	-0.463753	0.241242	-1.92236	0.0545607	0.316019	-1.37913
ENSG00000168259	DNAJC7	12.9712	1.78215	0.927136	1.92221	0.0545792	0.316019	3.43939
ENSG00000135940	COX5B	4.99348	3.28724	1.71016	1.92218	0.0545826	#N/A	9.76245
ENSG00000147996	CBWD5	4.99348	3.28724	1.71016	1.92218	0.0545826	#N/A	9.76245
ENSG00000236732	ENSG00000236732	18.5685	-1.60806	0.836721	-1.92186	0.0546229	0.316038	-3.04842
ENSG00000101160	CTSZ	6536.74	0.215915	0.112379	1.92132	0.0546919	0.316038	1.16144
ENSG00000269984	ENSG00000269984	193.525	-0.505166	0.26294	-1.92122	0.0547035	0.316038	-1.41929
ENSG00000155275	TRMT44	2.99889	-4.46158	2.32256	-1.92097	0.0547353	#N/A	-22.0328
ENSG00000179271	GADD45GIP1	451.885	0.366742	0.190927	1.92085	0.0547511	0.31608	1.28944
ENSG00000006282	SPATA20	2.09697	5.10288	2.65936	1.91884	0.0550051	#N/A	34.3653
ENSG00000011105	TSPAN9	2.09697	5.10288	2.65936	1.91884	0.0550051	#N/A	34.3653
ENSG00000099795	NDUFB7	2.09697	5.10288	2.65936	1.91884	0.0550051	#N/A	34.3653
ENSG00000107372	ZFAND5	2.09697	5.10288	2.65936	1.91884	0.0550051	#N/A	34.3653
ENSG00000133872	SARAF	2.09697	5.10288	2.65936	1.91884	0.0550051	#N/A	34.3653
ENSG00000171155	C1GALT1C1	2.09697	5.10288	2.65936	1.91884	0.0550051	#N/A	34.3653
ENSG00000197302	KRBOX5	2.09697	5.10288	2.65936	1.91884	0.0550051	#N/A	34.3653
ENSG00000213235	EEF1A1P16	2.09697	5.10288	2.65936	1.91884	0.0550051	#N/A	34.3653
ENSG00000223642	ENSG00000223642	51.2409	-0.921583	0.480628	-1.91746	0.05518	0.317931	-1.89419
ENSG00000210154	MT-TD	12.4527	-1.95673	1.02073	-1.917	0.0552378	0.317931	-3.88182
ENSG00000103061	SLC7A6OS	632.174	-0.325807	0.169958	-1.91699	0.0552396	0.317931	-1.25336
ENSG00000235776	ENSG00000235776	6.05956	2.66889	1.3923	1.91689	0.0552522	0.317931	6.35939
ENSG00000271969	ENSG00000271969	43.7374	0.963452	0.502659	1.91671	0.0552748	0.317931	1.94997
ENSG00000197102	DYNC1H1	19.9299	1.46264	0.763366	1.91605	0.0553592	0.318024	2.75613
ENSG00000237705	ENSG00000237705	35.2737	-1.18276	0.617323	-1.91595	0.055372	0.318024	-2.2701
ENSG00000070413	DGCR2	3.30071	4.25916	2.22438	1.91477	0.0555221	#N/A	19.1485
ENSG00000129204	USP6	14.0052	-1.80754	0.944182	-1.9144	0.0555689	0.318761	-3.50046
ENSG00000204618	RNF39	108.879	0.642906	0.335879	1.9141	0.0556075	0.318761	1.56147
ENSG00000278899	ENSG00000278899	9.43632	-2.2853	1.19401	-1.91398	0.0556225	0.318761	-4.87467
ENSG00000157734	SNX22	4650.84	0.245764	0.128503	1.91252	0.0558095	0.319398	1.18572
ENSG00000205302	SNX2	7.5881	2.65717	1.38939	1.91248	0.0558152	0.319398	6.30792
ENSG00000177788	ENSG00000177788	24.5567	-1.36592	0.714629	-1.91136	0.0559579	0.319738	-2.5774
ENSG00000233589	ENSG00000233589	51.4048	-0.96749	0.506214	-1.91123	0.0559755	0.319738	-1.95544
ENSG00000196656	ENSG00000196656	9.77279	2.34684	1.22803	1.91106	0.0559971	0.319738	5.0871
ENSG00000152117	SMPD4BP	6.26731	2.69394	1.41117	1.90902	0.05626	0.320663	6.4708
ENSG00000198952	SMG5	6.26731	2.69394	1.41117	1.90902	0.05626	0.320663	6.4708
ENSG00000076003	MCM6	4.79127	3.14074	1.64543	1.90877	0.0562923	#N/A	8.81976
ENSG00000273221	ENSG00000273221	92.4236	-0.701383	0.367464	-1.90871	0.0562994	0.320663	-1.62606
ENSG00000260465	ENSG00000260465	522.76	-0.345958	0.181269	-1.90853	0.0563227	0.320663	-1.27099
ENSG00000114867	EIF4G1	29.0788	1.44298	0.756612	1.90716	0.0564996	0.321413	2.71882
ENSG00000087470	DNM1L	48.2279	-0.960054	0.503469	-1.90688	0.0565365	0.321413	-1.94538
ENSG00000163939	PBRM1	13.2024	-1.87125	0.981854	-1.90584	0.0566716	0.32191	-3.6585
ENSG00000121089	NACA3P	6.91444	2.93622	1.54086	1.90557	0.056706	0.32191	7.65403
ENSG00000188761	BCL2L15	15.5048	-1.89619	0.995427	-1.9049	0.0567929	0.322153	-3.72229
ENSG00000265907	ENSG00000265907	38.2675	-1.11992	0.588008	-1.90461	0.0568312	0.322153	-2.17335
ENSG00000215456	BCRP4	3.39733	4.22621	2.21944	1.90418	0.0568865	#N/A	18.7161
ENSG00000181192	DHTKD1	3.32114	4.22312	2.21852	1.90357	0.0569656	#N/A	18.6761
ENSG00000065978	YBX1	33.4164	1.15511	0.606913	1.90326	0.0570068	0.322843	2.22702
ENSG00000227028	SLC8A1-AS1	34.8246	-1.11909	0.588142	-1.90276	0.0570724	0.322843	-2.1721
ENSG00000260017	ENSG00000260017	152.503	-0.552546	0.290397	-1.90272	0.0570766	0.322843	-1.46667
ENSG00000133026	MYH10	109.302	-0.638098	0.335685	-1.90088	0.0573171	0.32397	-1.55628
ENSG00000026036	RTEL1-TNFRSF6B	32.0109	-1.17251	0.617109	-1.90001	0.0574314	0.324382	-2.25404
ENSG00000168566	SNRNP48	4.22605	3.51809	1.85212	1.89949	0.0575004	#N/A	11.4564
ENSG00000257386	ENSG00000257386	648.75	-0.318786	0.16783	-1.89946	0.0575038	0.324389	-1.24728
ENSG00000258428	ENSG00000258428	44.3522	-0.996848	0.52483	-1.89937	0.0575154	0.324389	-1.99564
ENSG00000063241	ISOC2	3.96255	3.46607	1.82515	1.89906	0.0575565	#N/A	11.0508
ENSG00000153827	TRIP12	5.57913	2.99548	1.57736	1.89905	0.0575579	#N/A	7.97499
ENSG00000230021	ENSG00000230021	10836.4	-0.22959	0.120933	-1.89849	0.0576312	0.324808	-1.1725
ENSG00000128594	LRRC4	2.93759	-4.43378	2.33719	-1.89706	0.0578202	#N/A	-21.6123
ENSG00000289091	ENSG00000289091	2.93759	-4.43378	2.33719	-1.89706	0.0578202	#N/A	-21.6123
ENSG00000244371	PFN1P8	31.7913	-1.18273	0.62352	-1.89686	0.0578467	0.325788	-2.27006
ENSG00000173567	ADGRF3	27.477	-1.25114	0.65981	-1.89621	0.0579328	0.326038	-2.38029
ENSG00000146731	CCT6A	6.68053	2.5717	1.35655	1.89577	0.0579911	0.326058	5.9451
ENSG00000163590	PPM1L	40.0657	1.04432	0.550949	1.8955	0.0580261	0.326058	2.0624
ENSG00000131747	TOP2A	10.6254	1.9503	1.02905	1.89524	0.0580611	0.326058	3.86455
ENSG00000173726	TOMM20	3.22453	4.25571	2.24634	1.89451	0.0581576	#N/A	19.1028
ENSG00000173653	RCE1	18.5845	-1.6318	0.861381	-1.8944	0.0581723	0.32643	-3.09899
ENSG00000100722	ZC3H14	53.7482	-0.895197	0.472637	-1.89405	0.0582186	0.32643	-1.85986
ENSG00000253722	ENSG00000253722	137.659	-0.576714	0.304529	-1.89379	0.0582524	0.32643	-1.49145
ENSG00000173960	UBXN2A	4.68014	3.09007	1.63208	1.89333	0.0583139	#N/A	8.51538
ENSG00000128833	MYO5C	10.1744	2.14345	1.13255	1.89258	0.0584134	0.327098	4.41817
ENSG00000101057	MYBL2	10.6983	2.07409	1.09702	1.89065	0.0586707	0.328201	4.21079
ENSG00000232638	ENSG00000232638	143.22	0.551289	0.291624	1.89041	0.0587036	0.328201	1.46539
ENSG00000142453	CARM1	342.39	-0.417833	0.221057	-1.89016	0.058736	0.328201	-1.33592
ENSG00000162194	LBHD1	262.801	0.434956	0.23019	1.88955	0.0588178	0.328424	1.35187
ENSG00000246596	ENSG00000246596	8.37611	-2.41516	1.27884	-1.88855	0.0589524	0.328941	-5.33379
ENSG00000266473	HELZ-AS1	13.7445	-1.85579	0.983346	-1.88722	0.0591314	0.329705	-3.61949
ENSG00000189196	LINC00994	69.1674	-0.792021	0.419819	-1.88658	0.0592174	0.329949	-1.7315
ENSG00000237264	FTH1P11	6.8646	2.84417	1.50835	1.88562	0.0593463	0.330218	7.18094
ENSG00000143742	SRP9	6.56902	2.5321	1.34293	1.88551	0.0593616	0.330218	5.78411
ENSG00000139239	RPL14P1	14.775	1.70195	0.902815	1.88516	0.0594087	0.330218	3.2534
ENSG00000254909	ENSG00000254909	28.52	-1.21429	0.644198	-1.88497	0.0594342	0.330218	-2.32027
ENSG00000147140	NONO	28.0036	1.37145	0.727902	1.88411	0.0595502	0.330628	2.5873
ENSG00000126353	CCR7	4.58615	-3.65205	1.93892	-1.88355	0.0596261	#N/A	-12.5712
ENSG00000136715	SAP130	3.24496	4.21882	2.24035	1.88311	0.0596855	#N/A	18.6205
ENSG00000278540	ACACA	3.24496	4.21882	2.24035	1.88311	0.0596855	#N/A	18.6205
ENSG00000270959	LPP-AS2	5.916	-3.15288	1.67441	-1.88298	0.0597029	0.331241	-8.89432
ENSG00000281181	ENSG00000281181	8056.84	-0.85213	0.452783	-1.88198	0.0598384	0.331758	-1.80516
ENSG00000075292	ZNF638	15.1766	1.59765	0.849089	1.88161	0.059889	0.331804	3.02651
ENSG00000107957	SH3PXD2A	70.3288	0.851775	0.45294	1.88054	0.0600338	0.332088	1.80472
ENSG00000259295	CSPG4P12	829.13	-0.29433	0.156526	-1.88039	0.0600545	0.332088	-1.22632
ENSG00000280614	ENSG00000280614	8056.51	-0.851658	0.452976	-1.88014	0.0600888	0.332088	-1.80457
ENSG00000286155	ENSG00000286155	10.9008	1.96576	1.04581	1.87965	0.0601554	0.332088	3.90619
ENSG00000171490	RSL1D1	15.2699	1.66538	0.88607	1.87951	0.0601747	0.332088	3.17197
ENSG00000198961	PJA2	3.47351	4.2317	2.25175	1.8793	0.0602036	#N/A	18.7875
ENSG00000280800	ENSG00000280800	8060.6	-0.851469	0.453087	-1.87926	0.060209	0.332088	-1.80434
ENSG00000288933	ENSG00000288933	96.2223	-0.677195	0.360391	-1.87906	0.060237	0.332088	-1.59903
ENSG00000149658	YTHDF1	4.60395	3.09015	1.64468	1.87887	0.0602616	#N/A	8.51582
ENSG00000272267	ENSG00000272267	17.4058	-1.62491	0.864927	-1.87867	0.06029	0.332146	-3.08423
ENSG00000235989	MORC2-AS1	281.081	0.431364	0.229675	1.87815	0.0603609	0.332303	1.34851
ENSG00000105819	PMPCB	221.71	-0.471283	0.250999	-1.87763	0.0604314	0.332458	-1.38634
ENSG00000121892	PDS5A	7.43573	2.64911	1.41321	1.87454	0.0608563	0.334522	6.2728
ENSG00000279758	ENSG00000279758	23.3397	1.40803	0.751237	1.87428	0.0608921	0.334522	2.65374
ENSG00000021776	AQR	2.02079	5.09116	2.71686	1.87391	0.0609423	#N/A	34.0873
ENSG00000040275	SPDL1	2.02079	5.09116	2.71686	1.87391	0.0609423	#N/A	34.0873
ENSG00000042088	TDP1	2.02079	5.09116	2.71686	1.87391	0.0609423	#N/A	34.0873
ENSG00000132793	LPIN3	2.02079	5.09116	2.71686	1.87391	0.0609423	#N/A	34.0873
ENSG00000135048	CEMIP2	2.02079	5.09116	2.71686	1.87391	0.0609423	#N/A	34.0873
ENSG00000139620	KANSL2	2.02079	5.09116	2.71686	1.87391	0.0609423	#N/A	34.0873
ENSG00000151718	WWC2	2.02079	5.09116	2.71686	1.87391	0.0609423	#N/A	34.0873
ENSG00000161204	ABCF3	2.02079	5.09116	2.71686	1.87391	0.0609423	#N/A	34.0873
ENSG00000165678	GHITM	2.02079	5.09116	2.71686	1.87391	0.0609423	#N/A	34.0873
ENSG00000171109	MFN1	2.02079	5.09116	2.71686	1.87391	0.0609423	#N/A	34.0873
ENSG00000177383	MAGEF1	2.02079	5.09116	2.71686	1.87391	0.0609423	#N/A	34.0873
ENSG00000143621	ILF2	28.6634	1.15613	0.616999	1.8738	0.0609583	0.334651	2.22859
ENSG00000127589	TUBBP1	5.26579	2.82821	1.50975	1.87329	0.061028	#N/A	7.10194
ENSG00000162576	MXRA8	96.2008	-0.67748	0.361691	-1.87309	0.0610557	0.334951	-1.59934
ENSG00000023228	NDUFS1	3.88636	3.46448	1.85051	1.87218	0.0611824	#N/A	11.0385
ENSG00000130707	ASS1	3.88636	3.46448	1.85051	1.87218	0.0611824	#N/A	11.0385
ENSG00000172939	OXSR1	3.88636	3.46448	1.85051	1.87218	0.0611824	#N/A	11.0385
ENSG00000234737	KRT18P15	3.88636	3.46448	1.85051	1.87218	0.0611824	#N/A	11.0385
ENSG00000137710	RDX	18.2662	1.632	0.872245	1.87104	0.0613397	0.336274	3.09943
ENSG00000142530	FAM71E1	39.7689	-1.06558	0.569627	-1.87066	0.0613928	0.33633	-2.09301
ENSG00000233122	CTAGE7P	26.3935	-1.25806	0.672832	-1.86979	0.0615126	0.33675	-2.39173
ENSG00000202522	Y_RNA	14.3711	-1.91019	1.02201	-1.86905	0.0616165	0.337075	-3.75857
ENSG00000279541	ENSG00000279541	12.4349	-2.00738	1.07448	-1.86824	0.0617284	0.337075	-4.02053
ENSG00000141736	ERBB2	137.173	0.56326	0.301531	1.868	0.0617624	0.337075	1.4776
ENSG00000130024	PHF10	144.542	-0.559933	0.299754	-1.86798	0.0617653	0.337075	-1.4742
ENSG00000248734	ENSG00000248734	22.3376	-1.41583	0.758109	-1.86758	0.0618211	0.337075	-2.66813
ENSG00000285278	TFAP2A-AS2	16.1458	1.69223	0.906143	1.86751	0.06183	0.337075	3.23157
ENSG00000079785	DDX1	5.45311	2.8737	1.53947	1.86668	0.0619461	#N/A	7.32944
ENSG00000259342	ENSG00000259342	29.7126	1.25425	0.672334	1.86552	0.0621092	0.338361	2.38543
ENSG00000126934	MAP2K2	5.92762	2.64646	1.41959	1.86424	0.0622877	0.339098	6.2613
ENSG00000185250	PPIL6	27.4743	-1.24402	0.668805	-1.86006	0.0628774	0.34207	-2.36857
ENSG00000166598	HSP90B1	109.94	0.637302	0.342795	1.85914	0.0630077	0.342351	1.55542
ENSG00000263826	ENSG00000263826	159.583	-0.524652	0.282211	-1.85908	0.0630163	0.342351	-1.43859
ENSG00000141522	ARHGDIA	19.2532	1.4452	0.777714	1.85827	0.0631311	0.34262	2.72301
ENSG00000286060	ENSG00000286060	8.34344	-2.40689	1.29534	-1.85811	0.0631533	0.34262	-5.30328
ENSG00000166441	RPL27A	14.9801	1.68214	0.905813	1.85705	0.0633039	0.343115	3.20904
ENSG00000101608	MYL12A	14.0664	1.75811	0.946826	1.85685	0.0633323	0.343115	3.38256
ENSG00000116731	PRDM2	4.0183	3.51473	1.89296	1.85674	0.0633485	#N/A	11.4298
ENSG00000206503	HLA-A	4.1911	3.47228	1.87195	1.8549	0.0636099	#N/A	11.0984
ENSG00000206936	RNU4-52P	2.84363	-4.38451	2.36381	-1.85485	0.0636176	#N/A	-20.8866
ENSG00000140632	GLYR1	9.62098	2.05973	1.11046	1.85484	0.0636193	0.343591	4.16908
ENSG00000261373	VPS9D1-AS1	74.2775	-0.752512	0.405749	-1.85462	0.0636499	0.343591	-1.68472
ENSG00000103168	TAF1C	37.1767	-1.22343	0.659677	-1.85458	0.0636556	0.343591	-2.33501
ENSG00000127616	SMARCA4	32.6172	1.07619	0.580293	1.85456	0.063659	0.343591	2.10846
ENSG00000132692	BCAN	71.9116	-0.789448	0.425701	-1.85447	0.0636724	0.343591	-1.72841
ENSG00000269068	ENSG00000269068	41.6724	0.960734	0.518119	1.85427	0.0636998	0.343591	1.9463
ENSG00000123066	MED13L	5.7928	2.91735	1.57407	1.85338	0.0638279	0.343591	7.55457
ENSG00000184117	NIPSNAP1	5.7928	2.91735	1.57407	1.85338	0.0638279	0.343591	7.55457
ENSG00000165240	ATP7A	510.035	-0.382965	0.206637	-1.85332	0.0638362	0.343591	-1.30402
ENSG00000042317	SPATA7	55.204	-0.933261	0.503613	-1.85313	0.0638636	0.343591	-1.90959
ENSG00000131473	ACLY	8.6544	2.10346	1.13533	1.85273	0.0639205	0.343591	4.29738
ENSG00000229853	ENSG00000229853	13.6769	-1.80583	0.974822	-1.85247	0.0639586	0.343591	-3.4963
ENSG00000280441	ENSG00000280441	70.7623	-0.777295	0.41965	-1.85225	0.0639902	0.343591	-1.71391
ENSG00000236953	ZDHHC20-IT1	2.90493	-4.41341	2.38276	-1.85223	0.0639935	#N/A	-21.3093
ENSG00000108510	MED13	5.3624	2.80109	1.51242	1.85206	0.0640179	#N/A	6.96969
ENSG00000143570	SLC39A1	36.176	-1.06256	0.57391	-1.85145	0.0641054	0.343974	-2.08864
ENSG00000280195	ENSG00000280195	338.048	0.403578	0.218137	1.85012	0.0642969	0.344765	1.32278
ENSG00000125991	ERGIC3	7.13424	2.43955	1.32033	1.84768	0.0646484	0.346413	5.42472
ENSG00000175356	SCUBE2	4.75041	3.20668	1.73659	1.84654	0.0648144	#N/A	9.23222
ENSG00000288234	ENSG00000288234	61.0376	0.801905	0.434497	1.84559	0.0649515	0.347799	1.7434
ENSG00000103740	ACSBG1	692.363	-0.335296	0.181921	-1.84309	0.0653162	0.349291	-1.26164
ENSG00000234775	ENSG00000234775	12.2239	-1.91892	1.04115	-1.84307	0.0653193	0.349291	-3.78139
ENSG00000229598	PRDX3P1	2.80277	-4.36501	2.36866	-1.84282	0.0653548	#N/A	-20.6063
ENSG00000166477	LEO1	14.9272	1.85691	1.00795	1.84226	0.0654374	0.349459	3.62232
ENSG00000259381	ENSG00000259381	8.17999	-2.37567	1.28956	-1.84224	0.0654399	0.349459	-5.18978
ENSG00000213398	LCAT	10.0103	-2.10939	1.14573	-1.8411	0.0656071	0.350113	-4.3151
ENSG00000226963	ENSG00000226963	5.74032	-3.1086	1.68982	-1.83961	0.0658257	0.350746	-8.62544
ENSG00000178372	CALML5	7.72027	2.3481	1.27658	1.83937	0.0658611	0.350746	5.09155
ENSG00000110060	PUS3	10.6279	-2.04331	1.11103	-1.83912	0.0658977	0.350746	-4.12191
ENSG00000183044	ABAT	11.8962	1.81198	0.985272	1.83907	0.0659048	0.350746	3.51125
ENSG00000078070	MCCC1	2.18767	5.23422	2.84725	1.83834	0.0660126	#N/A	37.6406
ENSG00000106400	ZNHIT1	2.18767	5.23422	2.84725	1.83834	0.0660126	#N/A	37.6406
ENSG00000113643	RARS1	2.18767	5.23422	2.84725	1.83834	0.0660126	#N/A	37.6406
ENSG00000138448	ITGAV	2.18767	5.23422	2.84725	1.83834	0.0660126	#N/A	37.6406
ENSG00000156398	SFXN2	2.18767	5.23422	2.84725	1.83834	0.0660126	#N/A	37.6406
ENSG00000189043	NDUFA4	2.18767	5.23422	2.84725	1.83834	0.0660126	#N/A	37.6406
ENSG00000116489	CAPZA1	3.16877	4.21002	2.29177	1.83701	0.0662078	#N/A	18.5073
ENSG00000232346	ENSG00000232346	6.49284	2.52874	1.37723	1.8361	0.0663423	0.352747	5.77068
ENSG00000277142	LINC00235	4.41046	-3.59352	1.95723	-1.83602	0.0663544	#N/A	-12.0714
ENSG00000273729	ENSG00000273729	95.8911	-0.701539	0.38212	-1.83591	0.0663709	0.352747	-1.62624
ENSG00000178184	PARD6G	13.6129	-1.75491	0.956767	-1.83421	0.0666227	0.353846	-3.37506
ENSG00000131711	MAP1B	2.78234	-4.35517	2.37562	-1.83328	0.0667615	#N/A	-20.4662
ENSG00000285651	ENSG00000285651	4.39003	-3.58694	1.95699	-1.83289	0.0668187	#N/A	-12.0165
ENSG00000267395	DM1-AS	258.74	-0.448334	0.244621	-1.83277	0.066837	0.354743	-1.36446
ENSG00000274276	ENSG00000274276	9.2899	2.13068	1.16291	1.8322	0.0669221	0.354815	4.37922
ENSG00000206053	JPT2	7.16059	2.34857	1.28192	1.83207	0.0669411	0.354815	5.09319
ENSG00000168286	THAP11	12.1804	-1.85835	1.01526	-1.83042	0.0671872	0.355388	-3.62593
ENSG00000166478	ZNF143	5.79342	-3.12924	1.70958	-1.83042	0.0671875	0.355388	-8.74974
ENSG00000005187	ACSM3	93.8031	-0.667318	0.364623	-1.83016	0.0672261	0.355388	-1.58812
ENSG00000236263	ENSG00000236263	127.817	0.582764	0.318428	1.83013	0.0672306	0.355388	1.49772
ENSG00000155906	RMND1	46.8541	-1.07559	0.588026	-1.82915	0.0673773	0.355923	-2.10758
ENSG00000130726	TRIM28	12.3911	1.7609	0.963278	1.82803	0.0675452	0.35642	3.38909
ENSG00000113719	ERGIC1	4.5482	3.05388	1.6709	1.82769	0.0675964	#N/A	8.30443
ENSG00000076685	NT5C2	21.9976	1.28522	0.703221	1.82763	0.0676058	0.35642	2.4372
ENSG00000275625	ENSG00000275625	9.83813	-2.27519	1.2449	-1.82761	0.067608	0.35642	-4.8406
ENSG00000287086	ENSG00000287086	868.433	-0.307895	0.168533	-1.82692	0.0677121	0.356481	-1.2379
ENSG00000127481	UBR4	5.7403	2.59572	1.42104	1.82663	0.067756	0.356481	6.04489
ENSG00000164190	NIPBL	5.76645	3.02221	1.65453	1.82663	0.067756	0.356481	8.12414
ENSG00000214439	FAM185BP	5.69946	-3.09982	1.69818	-1.82538	0.0679443	0.357232	-8.57313
ENSG00000170348	TMED10	8.47834	2.26545	1.24146	1.82482	0.068028	0.357374	4.80804
ENSG00000170759	KIF5B	11.3046	1.87488	1.02756	1.82459	0.0680625	0.357374	3.66772
ENSG00000265666	RARA-AS1	14.33	-1.68918	0.926705	-1.82278	0.0683371	0.358575	-3.22473
ENSG00000130779	CLIP1	6.51365	2.50535	1.37556	1.82133	0.068556	0.359066	5.67789
ENSG00000225450	ENSG00000225450	14.3095	-1.68673	0.926128	-1.82128	0.0685649	0.359066	-3.21927
ENSG00000228294	BMS1P17	156.67	-0.542995	0.29816	-1.82115	0.0685838	0.359066	-1.45699
ENSG00000143158	MPC2	10.8336	-2.00877	1.10314	-1.82095	0.068614	0.359066	-4.02439
ENSG00000257878	ENSG00000257878	44.2359	-0.944672	0.519032	-1.82007	0.068749	0.359464	-1.92475
ENSG00000159147	DONSON	674.323	-0.303967	0.167029	-1.81985	0.0687818	0.359464	-1.23453
ENSG00000168769	TET2	19.0365	1.38238	0.759879	1.81921	0.0688801	0.359738	2.60697
ENSG00000203280	KIAA1671-AS1	8.1187	-2.36434	1.30029	-1.81831	0.0690165	0.36021	-5.14917
ENSG00000264281	ENSG00000264281	42.6905	1.0332	0.568372	1.81782	0.0690918	0.360363	2.04656
ENSG00000120725	SIL1	29.3312	-1.18835	0.653859	-1.81744	0.06915	0.360427	-2.27892
ENSG00000139697	SBNO1	3.05764	4.13481	2.27567	1.81697	0.0692221	#N/A	17.5672
ENSG00000172500	FIBP	3.05764	4.13481	2.27567	1.81697	0.0692221	#N/A	17.5672
ENSG00000133048	CHI3L1	4.88498	-3.45467	1.90171	-1.81661	0.0692768	#N/A	-10.9638
ENSG00000279945	ENSG00000279945	370.337	0.3707	0.204107	1.81621	0.0693388	0.36117	1.29298
ENSG00000246582	TNFRSF10A-DT	8.69216	-2.35507	1.29694	-1.81587	0.06939	0.361197	-5.1162
ENSG00000125733	TRIP10	9.02365	-2.21141	1.21877	-1.81446	0.0696063	0.361853	-4.63127
ENSG00000167468	GPX4	6.30552	2.4848	1.36953	1.81435	0.0696243	0.361853	5.59756
ENSG00000054654	SYNE2	12.28	1.72744	0.952202	1.81415	0.0696546	0.361853	3.31139
ENSG00000187627	RGPD1	25.6849	-1.24479	0.68636	-1.81362	0.0697365	0.362038	-2.36985
ENSG00000233330	ENSG00000233330	5.64636	-3.08316	1.70104	-1.81252	0.0699061	0.362678	-8.4747
ENSG00000157538	VPS26C	36.5095	-1.11095	0.613071	-1.8121	0.0699708	0.362774	-2.15987
ENSG00000153774	CFDP1	3.13382	4.1385	2.28403	1.81193	0.0699969	#N/A	17.6122
ENSG00000121897	LIAS	8.97056	-2.19883	1.21399	-1.81125	0.0701017	0.363212	-4.59108
ENSG00000164542	KIAA0895	66.3801	-0.772901	0.426943	-1.81032	0.0702468	0.363723	-1.7087
ENSG00000265972	TXNIP	3.98298	3.41806	1.88868	1.80976	0.0703323	#N/A	10.6891
ENSG00000253406	ENSG00000253406	10.6083	-2.149	1.18749	-1.8097	0.0703419	0.36379	-4.43519
ENSG00000176731	RBIS	67.3578	-0.758905	0.419403	-1.80949	0.0703752	0.36379	-1.69221
ENSG00000260657	ENSG00000260657	19.3884	-1.432	0.791535	-1.80914	0.0704296	0.36379	-2.6982
ENSG00000250186	ENSG00000250186	1744.52	0.24944	0.137886	1.80904	0.0704455	0.36379	1.18875
ENSG00000168159	RNF187	5.0989	2.7456	1.51867	1.80789	0.0706237	#N/A	6.70667
ENSG00000274180	NATD1	15.4161	-1.64947	0.912718	-1.80721	0.0707298	0.365018	-3.13719
ENSG00000123983	ACSL3	4.07368	3.50209	1.93791	1.80715	0.0707388	#N/A	11.3301
ENSG00000146223	RPL7L1	4.07368	3.50209	1.93791	1.80715	0.0707388	#N/A	11.3301
ENSG00000128245	YWHAH	3.79566	3.35881	1.85917	1.80662	0.0708211	#N/A	10.259
ENSG00000133835	HSD17B4	3.79566	3.35881	1.85917	1.80662	0.0708211	#N/A	10.259
ENSG00000243305	ENSG00000243305	10.5021	-2.12635	1.17733	-1.80607	0.0709072	0.365495	-4.36611
ENSG00000156411	ATP5MJ	3.31523	4.34491	2.40577	1.80604	0.0709123	#N/A	20.3211
ENSG00000161048	NAPEPLD	116.89	-0.588622	0.325923	-1.80602	0.0709156	0.365495	-1.50381
ENSG00000115963	RND3	3.07807	4.09695	2.26942	1.80529	0.0710297	#N/A	17.1121
ENSG00000205542	TMSB4X	22.2666	1.29161	0.715486	1.80522	0.0710408	0.3659	2.44801
ENSG00000094916	CBX5	5.5587	3.01929	1.67284	1.80489	0.0710923	#N/A	8.10768
ENSG00000101144	BMP7	19.701	1.41251	0.782602	1.80489	0.0710926	0.365926	2.66199
ENSG00000134283	PPHLN1	3.71947	3.35915	1.86207	1.80398	0.0712339	#N/A	10.2613
ENSG00000259881	ENSG00000259881	436.234	-0.368662	0.204445	-1.80323	0.0713514	0.367017	-1.29115
ENSG00000260279	ENSG00000260279	187.076	-0.477925	0.265296	-1.80148	0.0716277	0.368196	-1.39274
ENSG00000188976	NOC2L	80.6735	-0.697374	0.387332	-1.80045	0.0717891	0.368784	-1.62155
ENSG00000087995	METTL2A	2.98145	4.13164	2.29481	1.80042	0.0717937	#N/A	17.5286
ENSG00000136295	TTYH3	2.98145	4.13164	2.29481	1.80042	0.0717937	#N/A	17.5286
ENSG00000156471	PTDSS1	2.98145	4.13164	2.29481	1.80042	0.0717937	#N/A	17.5286
ENSG00000138709	LARP1B	3.15425	4.1003	2.27788	1.80005	0.0718529	#N/A	17.1519
ENSG00000178078	STAP2	3.15425	4.1003	2.27788	1.80005	0.0718529	#N/A	17.1519
ENSG00000196366	C9orf163	10.4939	-2.12859	1.18299	-1.79932	0.0719674	0.369449	-4.3729
ENSG00000198960	ARMCX6	9.52725	1.95174	1.08497	1.79889	0.0720368	0.369449	3.86841
ENSG00000205869	KRTAP5-1	51.118	-0.876071	0.487051	-1.79873	0.0720619	0.369449	-1.83537
ENSG00000123353	ORMDL2	369.985	-0.360608	0.200527	-1.7983	0.0721291	0.369449	-1.28397
ENSG00000162931	TRIM17	15.8892	-1.63208	0.907646	-1.79814	0.0721543	0.369449	-3.09959
ENSG00000262413	ENSG00000262413	2325.7	0.231633	0.128867	1.79745	0.0722636	0.369767	1.17416
ENSG00000114857	NKTR	9.74398	2.06755	1.15065	1.79685	0.0723594	0.369999	4.19174
ENSG00000264177	ENSG00000264177	51.3127	-0.88462	0.492393	-1.79657	0.0724034	0.369999	-1.84628
ENSG00000175348	TMEM9B	2.83544	-4.38579	2.44282	-1.79538	0.0725937	#N/A	-20.9052
ENSG00000272277	ENSG00000272277	5.56463	-3.0629	1.70638	-1.79498	0.0726575	#N/A	-8.35653
ENSG00000279641	ENSG00000279641	431.457	0.34082	0.189944	1.79432	0.0727629	0.371439	1.26648
ENSG00000239653	PSMD6-AS2	60.5072	-0.79251	0.441704	-1.79421	0.07278	0.371439	-1.73208
ENSG00000267207	ENSG00000267207	120.679	0.578181	0.322321	1.79381	0.0728441	0.371524	1.49297
ENSG00000049860	HEXB	163.021	-0.500251	0.278932	-1.79345	0.0729006	0.37157	-1.41446
ENSG00000213236	YWHAZP2	3.33566	4.30188	2.39948	1.79284	0.072999	#N/A	19.724
ENSG00000170027	YWHAG	11.7234	1.81801	1.0143	1.79237	0.0730734	0.372209	3.52594
ENSG00000107036	RIC1	47.7495	-0.892084	0.498049	-1.79116	0.0732684	0.372959	-1.85585
ENSG00000213958	KRT18P29	5.02271	2.74605	1.53324	1.79101	0.0732913	#N/A	6.70879
ENSG00000234961	ENSG00000234961	4.36088	2.99756	1.67412	1.79053	0.0733685	#N/A	7.98646
ENSG00000236326	ENSG00000236326	58.7729	-0.808403	0.451564	-1.79023	0.0734169	0.373473	-1.75127
ENSG00000075223	SEMA3C	11.1118	1.87823	1.04966	1.78937	0.0735551	0.373933	3.67625
ENSG00000238123	MID1IP1-AS1	22.0239	-1.46376	0.818757	-1.78778	0.0738118	0.3746	-2.75825
ENSG00000278156	TSC22D1-AS1	45.2546	-0.916073	0.512423	-1.78773	0.0738199	0.3746	-1.88697
ENSG00000250033	SLC7A11-AS1	45.0289	-1.0545	0.589916	-1.78754	0.0738506	0.3746	-2.07699
ENSG00000233771	CICP5	45.0022	-0.93671	0.5241	-1.78727	0.0738932	0.3746	-1.91416
ENSG00000281383	ENSG00000281383	5798.05	-0.785531	0.439563	-1.78707	0.0739255	0.3746	-1.72373
ENSG00000086061	DNAJA1	13.9085	1.77986	0.997035	1.78516	0.074236	0.375931	3.43394
ENSG00000120306	CYSTM1	118.61	0.565849	0.317111	1.78439	0.0743603	0.376286	1.48026
ENSG00000136709	WDR33	328.884	-0.374345	0.209846	-1.78391	0.0744385	0.376286	-1.29625
ENSG00000177932	ZNF354C	531.218	-0.327846	0.183787	-1.78384	0.0744503	0.376286	-1.25514
ENSG00000125944	HNRNPR	7.38611	2.24275	1.25747	1.78354	0.0744983	0.376286	4.73298
ENSG00000249936	RAC1P2	4.45749	2.96297	1.66131	1.78351	0.0745027	#N/A	7.7973
ENSG00000009954	BAZ1B	7.86063	2.13995	1.2001	1.78315	0.0745625	0.376368	4.40746
ENSG00000273749	CYFIP1	394.865	-0.411094	0.230591	-1.78279	0.0746207	0.376419	-1.32969
ENSG00000275936	ENSG00000275936	6.58398	-2.71196	1.52151	-1.78241	0.0746827	0.376489	-6.5521
ENSG00000276691	ENSG00000276691	2.66795	-4.2928	2.40945	-1.78165	0.0748062	#N/A	-19.6002
ENSG00000156831	NSMCE2	15.6218	-1.65397	0.928467	-1.7814	0.0748471	0.377075	-3.14699
ENSG00000129460	NGDN	2.24934	5.14147	2.88719	1.78079	0.0749467	#N/A	35.297
ENSG00000166192	SENP8	2.24934	5.14147	2.88719	1.78079	0.0749467	#N/A	35.297
ENSG00000173918	C1QTNF1	2.24934	5.14147	2.88719	1.78079	0.0749467	#N/A	35.297
ENSG00000233242	ENSG00000233242	2.24934	5.14147	2.88719	1.78079	0.0749467	#N/A	35.297
ENSG00000244045	TMEM199	2.24934	5.14147	2.88719	1.78079	0.0749467	#N/A	35.297
ENSG00000260278	BMP2K-DT	2.24934	5.14147	2.88719	1.78079	0.0749467	#N/A	35.297
ENSG00000272341	ENSG00000272341	2.24934	5.14147	2.88719	1.78079	0.0749467	#N/A	35.297
ENSG00000254964	ENSG00000254964	79.4562	0.681941	0.382948	1.78076	0.0749509	0.37718	1.6043
ENSG00000141337	ARSG	189.918	-0.464584	0.260902	-1.78068	0.0749642	0.37718	-1.37992
ENSG00000139343	SNRPF	6.28509	2.50354	1.40643	1.78006	0.0750655	0.377225	5.67075
ENSG00000163788	SNRK	35.941	-1.12662	0.632916	-1.78004	0.0750694	0.377225	-2.18346
ENSG00000143819	EPHX1	121.51	-0.579049	0.325409	-1.77945	0.0751659	0.377468	-1.49386
ENSG00000123342	MMP19	254.619	0.412068	0.231609	1.77915	0.0752146	0.37747	1.33059
ENSG00000189171	S100A13	7.8402	2.15347	1.21085	1.77848	0.0753252	0.377662	4.44896
ENSG00000254548	ENSG00000254548	10.2708	1.88645	1.0608	1.77833	0.0753493	0.377662	3.69724
ENSG00000119705	SLIRP	295.231	0.406047	0.228485	1.77712	0.0755478	0.378004	1.32505
ENSG00000196504	PRPF40A	12.2388	1.75939	0.990653	1.77599	0.0757347	0.378004	3.38555
ENSG00000086758	HUWE1	15.9992	1.51899	0.855303	1.77596	0.0757388	0.378004	2.8659
ENSG00000106100	NOD1	62.0051	-0.796553	0.448678	-1.77533	0.0758432	0.378004	-1.73695
ENSG00000184058	TBX1	2.64752	-4.28245	2.41226	-1.77529	0.0758507	#N/A	-19.4601
ENSG00000184428	TOP1MT	6.53088	-2.69607	1.51893	-1.77498	0.0759007	0.378004	-6.48035
ENSG00000205918	PDPK2P	180.197	-0.482583	0.27194	-1.7746	0.0759647	0.378004	-1.39724
ENSG00000267199	ENSG00000267199	295.27	-0.396268	0.223331	-1.77435	0.0760047	0.378004	-1.3161
ENSG00000281490	CICP14	593.797	-0.307239	0.173164	-1.77427	0.0760189	0.378004	-1.23734
ENSG00000286149	ENSG00000286149	9.37488	1.95353	1.10107	1.77421	0.0760287	0.378004	3.87321
ENSG00000286267	ENSG00000286267	9.37488	1.95353	1.10107	1.77421	0.0760287	0.378004	3.87321
ENSG00000119608	PROX2	23.1101	-1.27939	0.721232	-1.7739	0.0760805	0.378004	-2.42736
ENSG00000284726	ENSG00000284726	6.9441	-2.51614	1.41845	-1.77387	0.0760839	0.378004	-5.72051
ENSG00000250734	ENSG00000250734	15.1505	-1.61973	0.913168	-1.77375	0.0761047	0.378004	-3.07318
ENSG00000167863	ATP5PD	8.3909	2.0616	1.16251	1.7734	0.0761623	0.378004	4.17449
ENSG00000132780	NASP	22.6886	1.22885	0.692997	1.77324	0.0761889	0.378004	2.3438
ENSG00000253250	C8orf88	152.585	0.53042	0.299155	1.77306	0.0762186	0.378004	1.44435
ENSG00000172086	KRCC1	4.38131	2.96316	1.6713	1.77296	0.0762347	#N/A	7.79831
ENSG00000005483	KMT2E	56.8643	-0.841123	0.474446	-1.77285	0.076253	0.378004	-1.79144
ENSG00000210100	MT-TI	39.0099	-1.0698	0.603504	-1.77265	0.0762861	0.378004	-2.09915
ENSG00000254340	ENSG00000254340	28.3995	-1.14016	0.643354	-1.77221	0.07636	0.378132	-2.20405
ENSG00000107262	BAG1	14.6845	1.5711	0.887183	1.77088	0.07658	0.378869	2.97131
ENSG00000175920	DOK7	57.9292	-0.824866	0.465853	-1.77066	0.0766181	0.378869	-1.77137
ENSG00000115268	RPS15	15.2969	1.50716	0.851293	1.77044	0.0766541	0.378869	2.8425
ENSG00000111666	CHPT1	4.17349	-3.51217	1.98385	-1.77038	0.0766638	#N/A	-11.4096
ENSG00000251455	ENSG00000251455	5.47067	-3.03615	1.7159	-1.76942	0.0768237	#N/A	-8.20297
ENSG00000254501	ENSG00000254501	205.542	0.445746	0.251996	1.76886	0.0769175	0.37978	1.36202
ENSG00000154920	EME1	533.992	0.308927	0.174658	1.76875	0.0769352	0.37978	1.23879
ENSG00000122515	ZMIZ2	5.19551	2.71798	1.53723	1.7681	0.0770445	#N/A	6.5795
ENSG00000167476	JSRP1	1301.65	0.255507	0.144517	1.768	0.0770608	0.379966	1.19375
ENSG00000270647	TAF15	8.35558	2.0375	1.15247	1.76795	0.0770699	0.379966	4.10533
ENSG00000224855	OPA1-AS1	82.5924	-0.67403	0.381353	-1.76747	0.0771496	0.379975	-1.59552
ENSG00000253954	HMGN1P38	10.1278	1.95777	1.10783	1.76722	0.0771915	0.379975	3.88461
ENSG00000119714	GPR68	2.62708	-4.27202	2.41836	-1.7665	0.0773124	#N/A	-19.32
ENSG00000243944	ENSG00000243944	2.62708	-4.27202	2.41836	-1.7665	0.0773124	#N/A	-19.32
ENSG00000168679	SLC16A4	23.207	-1.26471	0.716045	-1.76625	0.0773547	0.379975	-2.40279
ENSG00000026508	CD44	1.8539	4.91297	2.78165	1.76621	0.0773609	#N/A	30.1267
ENSG00000066926	FECH	1.8539	4.91297	2.78165	1.76621	0.0773609	#N/A	30.1267
ENSG00000118503	TNFAIP3	1.8539	4.91297	2.78165	1.76621	0.0773609	#N/A	30.1267
ENSG00000119638	NEK9	1.8539	4.91297	2.78165	1.76621	0.0773609	#N/A	30.1267
ENSG00000121073	SLC35B1	1.8539	4.91297	2.78165	1.76621	0.0773609	#N/A	30.1267
ENSG00000165233	CARD19	1.8539	4.91297	2.78165	1.76621	0.0773609	#N/A	30.1267
ENSG00000167987	VPS37C	1.8539	4.91297	2.78165	1.76621	0.0773609	#N/A	30.1267
ENSG00000185753	CXorf38	1.8539	4.91297	2.78165	1.76621	0.0773609	#N/A	30.1267
ENSG00000205659	LIN52	1.8539	4.91297	2.78165	1.76621	0.0773609	#N/A	30.1267
ENSG00000232060	SLC4A1APP1	1.8539	4.91297	2.78165	1.76621	0.0773609	#N/A	30.1267
ENSG00000233868	LLPHP3	1.8539	4.91297	2.78165	1.76621	0.0773609	#N/A	30.1267
ENSG00000255213	NPM1P35	1.8539	4.91297	2.78165	1.76621	0.0773609	#N/A	30.1267
ENSG00000265418	MIR4261	1.8539	4.91297	2.78165	1.76621	0.0773609	#N/A	30.1267
ENSG00000276945	ENSG00000276945	1.8539	4.91297	2.78165	1.76621	0.0773609	#N/A	30.1267
ENSG00000275266	ENSG00000275266	151.513	0.526421	0.298072	1.76609	0.0773809	0.379975	1.44035
ENSG00000102241	HTATSF1	6.72428	2.31903	1.31321	1.76592	0.0774091	0.379975	4.98998
ENSG00000161526	SAP30BP	8.10045	2.35049	1.3311	1.76582	0.0774254	0.379975	5.09997
ENSG00000160401	CFAP157	200.773	-0.453702	0.256957	-1.76567	0.0774512	0.379975	-1.36955
ENSG00000160200	CBS	12.2069	1.83918	1.04174	1.76548	0.0774831	0.379975	3.57805
ENSG00000236754	ENSG00000236754	8.63701	2.20111	1.24705	1.76505	0.0775559	0.379975	4.59833
ENSG00000112237	CCNC	30.1387	-1.12951	0.639932	-1.76504	0.0775568	0.379975	-2.18784
ENSG00000128438	TBC1D27P	4.58943	2.99991	1.70035	1.76429	0.0776823	#N/A	7.99951
ENSG00000254332	ENSG00000254332	5.85735	2.5496	1.44526	1.76411	0.0777131	0.380032	5.85472
ENSG00000289124	ENSG00000289124	122.759	-0.574351	0.325594	-1.76401	0.0777305	0.380032	-1.48901
ENSG00000240898	ENSG00000240898	19.1474	-1.40511	0.796554	-1.76399	0.0777339	0.380032	-2.64838
ENSG00000249310	APOBEC3B-AS1	85.9514	0.660598	0.374527	1.76382	0.0777625	0.380032	1.58074
ENSG00000185304	RGPD2	33.7066	-1.04673	0.59356	-1.76348	0.0778194	0.380067	-2.06584
ENSG00000101166	PRELID3B	5.52338	2.953	1.67477	1.76323	0.0778621	#N/A	7.74357
ENSG00000276600	RAB7B	9.91069	1.86031	1.05511	1.76315	0.077875	0.380067	3.63087
ENSG00000272910	ENSG00000272910	324.321	0.384839	0.218298	1.76291	0.0779153	0.380067	1.30571
ENSG00000013275	PSMC4	5.58793	2.59364	1.47158	1.76249	0.0779863	#N/A	6.0362
ENSG00000231365	WARS2-AS1	7.48893	-2.47073	1.40272	-1.76139	0.0781729	0.381087	-5.54324
ENSG00000005075	POLR2J	28.4086	1.0907	0.61966	1.76015	0.078382	0.381868	2.12977
ENSG00000230046	BIRC6-AS1	15.0361	-1.60467	0.911848	-1.7598	0.0784423	0.381925	-3.04126
ENSG00000284526	ENSG00000284526	1408.38	0.247332	0.14062	1.75886	0.078601	0.38246	1.18701
ENSG00000119684	MLH3	3.77523	3.40987	1.93871	1.75883	0.0786059	#N/A	10.6285
ENSG00000156502	SUPV3L1	3.77523	3.40987	1.93871	1.75883	0.0786059	#N/A	10.6285
ENSG00000126453	BCL2L12	238.264	-0.420077	0.238883	-1.7585	0.0786618	0.382518	-1.338
ENSG00000149418	ST14	2.90526	4.12527	2.34596	1.75845	0.0786706	#N/A	17.4513
ENSG00000185627	PSMD13	2.90526	4.12527	2.34596	1.75845	0.0786706	#N/A	17.4513
ENSG00000213740	SERBP1P1	2.90526	4.12527	2.34596	1.75845	0.0786706	#N/A	17.4513
ENSG00000264324	ENSG00000264324	843.974	0.369412	0.21012	1.7581	0.0787312	0.382618	1.29183
ENSG00000287967	ENSG00000287967	790.149	0.272587	0.155128	1.75718	0.0788873	0.383139	1.20797
ENSG00000259709	ENSG00000259709	115.692	0.593937	0.338159	1.75638	0.0790232	0.383561	1.50936
ENSG00000117139	KDM5B	4.94652	2.74433	1.56358	1.75516	0.079232	#N/A	6.70078
ENSG00000234585	CCT6P3	65.7354	-0.801558	0.456689	-1.75515	0.0792334	0.384327	-1.74298
ENSG00000063046	EIF4B	136.004	0.554649	0.31606	1.75488	0.0792791	0.384327	1.46881
ENSG00000223646	ENSG00000223646	12.6318	-1.74383	0.994098	-1.75418	0.0793995	0.384452	-3.34923
ENSG00000134262	AP4B1	203.619	-0.448435	0.255692	-1.75381	0.0794636	0.384452	-1.36456
ENSG00000165525	NEMF	237.999	-0.459391	0.261951	-1.75373	0.0794764	0.384452	-1.37496
ENSG00000111799	COL12A1	3.69904	3.40732	1.94294	1.7537	0.0794828	#N/A	10.6098
ENSG00000286078	ENSG00000286078	199.989	-0.451983	0.257755	-1.75353	0.0795103	0.384452	-1.36792
ENSG00000283208	ENSG00000283208	29.0525	-1.11841	0.637888	-1.7533	0.0795503	0.384452	-2.17107
ENSG00000125492	BARHL1	1.93008	4.92627	2.81067	1.7527	0.0796531	#N/A	30.4057
ENSG00000125734	GPR108	1.93008	4.92627	2.81067	1.7527	0.0796531	#N/A	30.4057
ENSG00000148219	ASTN2	1.93008	4.92627	2.81067	1.7527	0.0796531	#N/A	30.4057
ENSG00000234982	ENSG00000234982	1.93008	4.92627	2.81067	1.7527	0.0796531	#N/A	30.4057
ENSG00000243321	LINC01998	1.93008	4.92627	2.81067	1.7527	0.0796531	#N/A	30.4057
ENSG00000258988	SF3B4P1	1.93008	4.92627	2.81067	1.7527	0.0796531	#N/A	30.4057
ENSG00000285467	ENSG00000285467	1.93008	4.92627	2.81067	1.7527	0.0796531	#N/A	30.4057
ENSG00000124942	AHNAK	12.8979	1.70446	0.972721	1.75227	0.0797282	0.385067	3.25908
ENSG00000233077	LINC01271	40.4656	-0.95205	0.543411	-1.75199	0.0797758	0.385067	-1.93462
ENSG00000182173	TSEN54	521.927	-0.338277	0.193147	-1.7514	0.0798771	0.385319	-1.26425
ENSG00000250749	ENSG00000250749	3.5497	4.25184	2.42829	1.75096	0.0799527	#N/A	19.0516
ENSG00000227741	ENSG00000227741	49.8767	-0.899502	0.513848	-1.75052	0.0800282	0.385771	-1.86542
ENSG00000259677	ENSG00000259677	7.4154	-2.45243	1.40135	-1.75004	0.0801111	0.385771	-5.47336
ENSG00000255949	RPS6KB2-AS1	374.039	0.360587	0.20605	1.75	0.0801186	0.385771	1.28395
ENSG00000213918	DNASE1	1416.34	0.257407	0.147123	1.74961	0.0801857	0.385857	1.19533
ENSG00000166016	ABTB2	43.0911	-0.931493	0.532527	-1.74919	0.0802576	0.385966	-1.90725
ENSG00000270362	HMGN3-AS1	88.9124	0.639478	0.365882	1.74777	0.0805032	0.386727	1.55777
ENSG00000178363	CALML3	11.0466	-1.88308	1.07746	-1.74771	0.0805146	0.386727	-3.68862
ENSG00000111615	KRR1	4.92609	2.77137	1.58594	1.74747	0.0805562	#N/A	6.82757
ENSG00000115541	HSPE1	4.92609	2.77137	1.58594	1.74747	0.0805562	#N/A	6.82757
ENSG00000268873	ENSG00000268873	35.2676	-1.01131	0.578997	-1.74665	0.0806974	0.387367	-2.01574
ENSG00000224424	PRKAR2A-AS1	6.42872	-2.67514	1.53185	-1.74635	0.0807503	0.387384	-6.38703
ENSG00000180817	PPA1	2.9257	4.08478	2.33934	1.74613	0.0807888	#N/A	16.9684
ENSG00000183260	ABHD16B	131.54	-0.534992	0.30649	-1.74554	0.0808902	0.387817	-1.44893
ENSG00000172426	RSPH9	296.915	0.380436	0.218202	1.74351	0.0812452	0.388814	1.30174
ENSG00000154485	MMP21	68.0114	-0.733729	0.42084	-1.74349	0.0812485	0.388814	-1.66293
ENSG00000151715	TMEM45B	12.1859	-1.81382	1.04049	-1.74324	0.0812918	0.388814	-3.51573
ENSG00000175203	DCTN2	382.058	0.347987	0.199633	1.74313	0.0813105	0.388814	1.27278
ENSG00000166710	B2M	4.30512	2.96131	1.69895	1.74302	0.0813296	#N/A	7.78832
ENSG00000237278	RLIMP2	34.5765	-1.01404	0.581833	-1.74284	0.0813609	0.388814	-2.01957
ENSG00000100883	SRP54	7.31584	2.16636	1.24315	1.74264	0.0813959	0.388814	4.4889
ENSG00000176105	YES1	3.85141	3.41501	1.95992	1.74242	0.0814343	#N/A	10.6664
ENSG00000111058	ACSS3	11.9143	1.73484	0.995759	1.74223	0.0814683	0.388849	3.32843
ENSG00000165338	HECTD2	7.66783	-2.41904	1.38863	-1.74203	0.0815025	0.388849	-5.34814
ENSG00000175216	CKAP5	5.73439	2.682	1.54006	1.74149	0.0815971	0.389064	6.41745
ENSG00000068885	IFT80	39.6575	-0.944283	0.542372	-1.74102	0.0816793	0.389219	-1.92423
ENSG00000213853	EMP2	6.08287	2.39563	1.37632	1.74061	0.0817524	0.38933	5.26208
ENSG00000126500	FLRT1	30.1595	-1.09643	0.630266	-1.73964	0.0819226	0.389899	-2.13826
ENSG00000108515	ENO3	3570.97	0.204223	0.117413	1.73936	0.0819714	0.389899	1.15207
ENSG00000236528	ENSG00000236528	22.9794	-1.26963	0.730249	-1.73863	0.0820995	0.390272	-2.411
ENSG00000145623	OSMR	26.2358	-1.21438	0.698857	-1.73767	0.0822697	0.390829	-2.32041
ENSG00000203663	OR2L2	10.7837	-1.90561	1.09682	-1.73739	0.0823181	0.390829	-3.74668
ENSG00000286623	ENSG00000286623	71.5048	0.761011	0.438088	1.73712	0.0823664	0.390829	1.69468
ENSG00000164104	HMGB2	24.7594	1.15714	0.666933	1.73502	0.0827375	0.392219	2.23015
ENSG00000137288	UQCC2	548.32	0.313926	0.180961	1.73477	0.0827812	0.392219	1.24309
ENSG00000152455	SUV39H2	24.824	-1.19425	0.688596	-1.73432	0.0828609	0.392219	-2.28825
ENSG00000132603	NIP7	34.6611	-1.00952	0.582104	-1.73426	0.0828719	0.392219	-2.01324
ENSG00000272288	ILRUN-AS1	61.7987	-0.783117	0.451713	-1.73366	0.0829784	0.392219	-1.72084
ENSG00000230629	RPS23P8	5.70498	2.54764	1.46953	1.73365	0.0829805	0.392219	5.84678
ENSG00000264107	MIR4733HG	6.35519	-2.65454	1.53186	-1.73289	0.0831145	0.392219	-6.29647
ENSG00000133193	FAM104A	170.015	0.469915	0.271209	1.73267	0.0831548	0.392219	1.38503
ENSG00000234608	MAPKAPK5-AS1	52.6606	-0.820443	0.473525	-1.73263	0.0831615	0.392219	-1.76595
ENSG00000187653	TMSB4XP8	17.2324	1.41905	0.81911	1.73243	0.0831977	0.392219	2.67409
[truncated: 18,639 more rows]

## Sheet: A3B High
GeneID	Gene	baseMean	log2FoldChange	lfcSE	stat	pvalue	padj	Fold_Change	Information
ENSG00000214756	CSKMT	171.426	1.00591	0.443998	2.26557	0.0234778	0.294413	2.00821
ENSG00000023191	RNH1	79.3671	1.01011	0.503467	2.00632	0.0448224	0.382666	2.01407
ENSG00000213983	AP1G2	228.51	1.0118	0.450747	2.24472	0.024786	0.296479	2.01643
ENSG00000115414	FN1	84.1273	1.03367	0.50804	2.03462	0.0418891	0.37505	2.04722
ENSG00000085644	ZNF213	77.7487	1.05812	0.538962	1.96326	0.0496161	0.399695	2.08222
ENSG00000196405	EVL	236.275	1.06578	0.44496	2.39522	0.0166103	0.259982	2.0933
ENSG00000267858	MZF1-AS1	169.457	1.07749	0.443864	2.42753	0.015202	0.259708	2.11037
ENSG00000204922	UQCC3	123.604	1.09842	0.455986	2.40889	0.0160012	0.259708	2.1412
ENSG00000165995	CACNB2	62.0865	1.09992	0.559731	1.96508	0.0494049	0.399695	2.14342
ENSG00000145217	SLC26A1	275.355	1.15252	0.4193	2.74869	0.00598347	0.170852	2.22303
ENSG00000070540	WIPI1	377.178	1.16349	0.419548	2.77321	0.00555063	0.162247	2.23999
ENSG00000205238	SPDYE2	675.6	1.17464	0.512843	2.29044	0.0219955	0.289996	2.25736
ENSG00000176783	RUFY1	56.3192	1.1847	0.590327	2.00684	0.0447662	0.382666	2.27315
ENSG00000172794	RAB37	85.0826	1.19882	0.574888	2.08531	0.0370412	0.356656	2.29552
ENSG00000185101	ANO9	60.9999	1.21139	0.560841	2.15994	0.030777	0.324226	2.3156
ENSG00000260097	SPDYE6	531.118	1.21594	0.529325	2.29714	0.0216105	0.289006	2.32292
ENSG00000176978	DPP7	146.011	1.21983	0.471412	2.5876	0.00966471	0.22208	2.32919
ENSG00000135423	GLS2	145.973	1.22105	0.465639	2.62231	0.00873361	0.21432	2.33116
ENSG00000144597	EAF1	72.6376	1.23074	0.608868	2.02135	0.0432431	0.377808	2.34687
ENSG00000162032	SPSB3	2103.3	1.23584	0.366764	3.36959	0.000752798	0.0489435	2.35519
ENSG00000188566	NDOR1	55.4795	1.26222	0.591038	2.1356	0.0327122	0.338828	2.39864
ENSG00000125347	IRF1	34.9258	1.27118	0.646844	1.96521	0.0493898	0.399695	2.4136
ENSG00000181085	MAPK15	319.207	1.29395	0.4	3.23488	0.00121696	0.0642858	2.45199
ENSG00000108309	RUNDC3A	80.5546	1.30493	0.513155	2.54295	0.0109922	0.241943	2.47071
ENSG00000184792	OSBP2	50.5664	1.3133	0.584072	2.24852	0.0245429	0.296479	2.48509
ENSG00000184857	TMEM186	286.365	1.31367	0.457408	2.87198	0.00407907	0.136811	2.48573
ENSG00000163702	IL17RC	95.4453	1.33031	0.570116	2.33341	0.0196268	0.279343	2.51457
ENSG00000228544	CCDC183-AS1	139.225	1.33412	0.446855	2.98557	0.00283053	0.112707	2.52121
ENSG00000160050	CCDC28B	63.1808	1.35851	0.557583	2.43643	0.0148331	0.257962	2.5642
ENSG00000172244	C5orf34	51.5724	1.37121	0.587642	2.33342	0.0196263	0.279343	2.58688
ENSG00000180900	SCRIB	82.5256	1.37325	0.513838	2.67255	0.00752781	0.197946	2.59054
ENSG00000160949	TONSL	78.563	1.37599	0.546999	2.51552	0.0118858	0.243238	2.59545
ENSG00000173821	RNF213	314.777	1.42459	0.446622	3.18969	0.00142426	0.0716539	2.68437
ENSG00000163082	SGPP2	61.9511	1.445	0.631659	2.28763	0.0221591	0.290821	2.72263
ENSG00000160972	PPP1R16A	150.564	1.44719	0.456683	3.16891	0.00153014	0.0760748	2.72676
ENSG00000147804	SLC39A4	49.5533	1.46468	0.599762	2.4421	0.0146021	0.257119	2.76002
ENSG00000100156	SLC16A8	108.142	1.4744	0.500238	2.9474	0.00320462	0.118474	2.77868
ENSG00000127415	IDUA	28.643	1.4878	0.717459	2.07371	0.0381061	0.358655	2.80462
ENSG00000084652	TXLNA	61.6601	1.48805	0.602776	2.46866	0.0135622	0.254298	2.80509
ENSG00000196418	ZNF124	58.0307	1.53499	0.679063	2.26046	0.0237929	0.295905	2.89787
ENSG00000163956	LRPAP1	97.975	1.54059	0.482086	3.19567	0.00139507	0.0716539	2.90913
ENSG00000073169	SELENOO	45.1509	1.57967	0.628699	2.5126	0.0119846	0.243238	2.98901
ENSG00000107872	FBXL15	27.3618	1.59685	0.80847	1.97515	0.0482506	0.398256	3.02483
ENSG00000213213	CCDC183	40.1627	1.59978	0.711877	2.24727	0.0246231	0.296479	3.03096
ENSG00000078319	PMS2P1	238.484	1.60057	0.420554	3.80587	0.000141308	0.013572	3.03263
ENSG00000170734	POLH	46.0959	1.62409	0.619706	2.62075	0.00877362	0.21432	3.08249
ENSG00000083812	ZNF324	24.9163	1.64802	0.750579	2.19567	0.0281158	#N/A	3.13403
ENSG00000189319	FAM53B	41.4361	1.65696	0.669666	2.47431	0.0133492	0.253313	3.15352
ENSG00000163704	PRRT3	20.4787	1.66317	0.803635	2.06956	0.0384935	#N/A	3.16712
ENSG00000085831	TTC39A	50.5454	1.67172	0.57955	2.88451	0.00392026	0.132536	3.18594
ENSG00000105479	ODAD1	19.8204	1.68966	0.839249	2.0133	0.0440827	#N/A	3.22581
ENSG00000083828	ZNF586	55.9155	1.70644	0.596513	2.86069	0.00422717	0.140444	3.26355
ENSG00000125746	EML2	58.6124	1.71879	0.760488	2.26011	0.0238144	0.295905	3.2916
ENSG00000159128	IFNGR2	107.829	1.7305	0.658339	2.62858	0.0085743	0.213147	3.31842
ENSG00000166669	ATF7IP2	35.6695	1.74279	0.680525	2.56095	0.0104387	0.23218	3.34682
ENSG00000105518	TMEM205	382.303	1.75023	0.417749	4.18967	2.79363e-05	0.00491911	3.36412
ENSG00000077800	FKBP6	34.7968	1.79657	0.709052	2.53377	0.0112842	0.243238	3.47394
ENSG00000153037	SRP19	25.9059	1.79921	0.853047	2.10916	0.0349311	#N/A	3.4803
ENSG00000197620	EOLA1	19.5699	1.81224	0.839133	2.15966	0.0307988	#N/A	3.51188
ENSG00000099364	FBXL19	25.7219	1.82801	0.759074	2.40821	0.016031	#N/A	3.55047
ENSG00000012171	SEMA3B	27.4441	1.82887	0.786151	2.32636	0.0199995	0.279343	3.55258
ENSG00000162892	IL24	19.8519	1.91984	0.843545	2.27592	0.0228506	#N/A	3.78382
ENSG00000101346	POFUT1	53.495	1.92039	0.585412	3.28041	0.00103658	0.0584076	3.78525
ENSG00000170469	SPATA24	39.0114	1.92063	0.683546	2.80981	0.00495713	0.150711	3.78589
ENSG00000125037	EMC3	15.3715	1.92543	0.933354	2.06292	0.0391207	#N/A	3.7985
ENSG00000255408	PCDHA3	21.3127	1.96238	0.857704	2.28794	0.0221409	#N/A	3.89703
ENSG00000228672	PROB1	73.904	1.98142	0.709889	2.79117	0.00525178	0.156296	3.94882
ENSG00000074071	MRPS34	312.216	2.00038	0.43362	4.61321	3.96506e-06	0.00128895	4.00105
ENSG00000167112	TRUB2	11.9355	2.08137	1.0298	2.02113	0.0432661	#N/A	4.23209
ENSG00000173653	RCE1	32.5266	2.12719	0.698635	3.04478	0.00232854	0.0998531	4.36865
ENSG00000182993	C12orf60	1266.12	2.12761	0.375454	5.66677	1.45515e-08	1.22989e-05	4.36994
ENSG00000103024	NME3	67.6499	2.28445	0.554327	4.12113	3.77021e-05	0.00590108	4.87179
ENSG00000188603	CLN3	7.79868	2.52873	1.28913	1.96159	0.0498108	#N/A	5.77064
ENSG00000227392	HPN-AS1	59.8407	2.54505	0.686594	3.70677	0.000209919	0.0177423	5.83627
ENSG00000168993	CPLX1	221.334	2.61572	0.484735	5.39619	6.80728e-08	4.10965e-05	6.12929
ENSG00000005448	WDR54	25.1968	2.66967	0.814854	3.27626	0.00105192	#N/A	6.36285
ENSG00000204540	PSORS1C1	618.894	2.79805	0.42006	6.66107	2.71848e-11	5.74415e-08	6.95498
ENSG00000204539	CDSN	12.8341	3.02066	1.15842	2.60756	0.00911906	#N/A	8.11536
ENSG00000188389	PDCD1	7.12637	3.08819	1.42968	2.16006	0.0307682	#N/A	8.50429
ENSG00000167916	KRT24	17.8276	3.2541	1.03368	3.14808	0.00164345	#N/A	9.54073
ENSG00000087258	GNAO1	60.5577	3.90103	0.668305	5.83721	5.30829e-09	5.60821e-06	14.9392
ENSG00000088356	PDRG1	5.97589	4.28811	1.82114	2.35463	0.0185413	#N/A	19.5366
ENSG00000281832	LINC00602	14.4556	4.39341	1.24739	3.52207	0.000428189	#N/A	21.0159
ENSG00000186230	ZNF749	3.07924	4.94945	2.28627	2.16486	0.0303984	#N/A	30.8983
ENSG00000256683	ZNF350	3.7993	5.25239	2.16146	2.43002	0.015098	#N/A	38.1178
ENSG00000116885	OSCP1	3.82791	5.27788	2.16677	2.43583	0.0148575	#N/A	38.7972
ENSG00000102226	USP11	3.87085	-5.48762	2.18404	-2.5126	0.0119844	#N/A	-44.8682
ENSG00000175727	MLXIP	3.57953	-5.41976	2.19047	-2.47425	0.0133516	#N/A	-42.8066
ENSG00000129657	SEC14L1	3.36699	-5.27195	2.32457	-2.26792	0.023334	#N/A	-38.638
ENSG00000136381	IREB2	3.07567	-5.18858	2.28641	-2.26931	0.0232495	#N/A	-36.4686
ENSG00000132334	PTPRE	2.83687	-5.04097	2.3708	-2.12627	0.0334804	#N/A	-32.9217
ENSG00000115875	SRSF7	2.47471	-4.88088	2.43998	-2.00038	0.0454597	#N/A	-29.464
ENSG00000069020	MAST4	151.769	-3.96699	0.491253	-8.07525	6.73395e-16	2.84577e-12	-15.6381
ENSG00000120693	SMAD9	7.20255	-3.77702	1.5615	-2.41884	0.01557	#N/A	-13.7087
ENSG00000182718	ANXA2	5.82497	-3.68925	1.67621	-2.20095	0.0277398	#N/A	-12.8995
ENSG00000231991	ANXA2P2	5.81569	-3.57522	1.60927	-2.22164	0.0263078	#N/A	-11.9193
ENSG00000067182	TNFRSF1A	5.93906	-3.56755	1.60417	-2.22391	0.0261542	#N/A	-11.856
ENSG00000105202	FBL	5.17014	-3.34582	1.66475	-2.00981	0.0444513	#N/A	-10.167
ENSG00000127884	ECHS1	6.17334	-2.96918	1.46783	-2.02283	0.0430905	#N/A	-7.83089
ENSG00000163931	TKT	5.97912	-2.94093	1.4973	-1.96416	0.0495113	#N/A	-7.67908
ENSG00000197429	IPP	16.9367	-2.86644	1.17892	-2.43142	0.0150397	#N/A	-7.29264
ENSG00000102445	RUBCNL	7.4063	-2.82557	1.32273	-2.13617	0.0326654	#N/A	-7.08893
ENSG00000151164	RAD9B	25.0395	-2.81769	1.05577	-2.66884	0.00761137	#N/A	-7.05034
ENSG00000136925	TSTD2	21.4579	-2.74411	0.865765	-3.16958	0.00152661	#N/A	-6.69976
ENSG00000124795	DEK	15.7895	-2.73983	0.94874	-2.88786	0.00387873	#N/A	-6.67991
ENSG00000164867	NOS3	21.0931	-2.70611	0.881177	-3.07102	0.00213329	#N/A	-6.5256
ENSG00000136754	ABI1	41.7913	-2.6818	0.815389	-3.28898	0.00100551	0.0575013	-6.41655
ENSG00000108474	PIGL	28.5288	-2.58178	0.763139	-3.38311	0.000716704	0.0473248	-5.98679
ENSG00000150991	UBC	62.5645	-2.56454	0.589739	-4.34859	1.37013e-05	0.00340598	-5.91565
ENSG00000108055	SMC3	7.50817	-2.51407	1.27737	-1.96816	0.0490497	#N/A	-5.71231
ENSG00000169714	CNBP	9.01523	-2.5085	1.19149	-2.10534	0.0352616	#N/A	-5.69026
ENSG00000177182	CLVS1	124.462	-2.48401	0.649613	-3.82382	0.000131397	0.0130368	-5.59449
ENSG00000137710	RDX	9.82446	-2.46216	1.15746	-2.1272	0.0334032	#N/A	-5.51042
ENSG00000078304	PPP2R5C	9.0322	-2.43152	1.18689	-2.04865	0.0404964	#N/A	-5.39461
ENSG00000089009	RPL6	19.8389	-2.37431	0.869858	-2.72954	0.00634225	#N/A	-5.18489
ENSG00000100218	RSPH14	19.4334	-2.2818	0.904155	-2.52369	0.0116131	#N/A	-4.86286
ENSG00000155368	DBI	11.444	-2.24982	1.14149	-1.97095	0.0487297	#N/A	-4.75625
ENSG00000135720	DYNC1LI2	10.2699	-2.21459	1.08897	-2.03366	0.0419861	#N/A	-4.64149
ENSG00000189403	HMGB1	49.877	-2.20825	0.603333	-3.66008	0.000252137	0.0202705	-4.62114
ENSG00000101846	STS	15.5512	-2.10172	0.948643	-2.2155	0.026726	#N/A	-4.2922
ENSG00000080345	RIF1	12.5724	-2.01001	1.00564	-1.99874	0.0456362	#N/A	-4.02786
ENSG00000162391	FAM151A	14.9229	-2.0066	0.919535	-2.18219	0.0290954	#N/A	-4.01834
ENSG00000135144	DTX1	50.6504	-1.98953	0.611635	-3.25281	0.0011427	0.0619111	-3.97108
ENSG00000144713	RPL32	25.7473	-1.84471	0.762658	-2.41878	0.0155725	#N/A	-3.5918
ENSG00000180376	CCDC66	19.5979	-1.82264	0.880554	-2.06988	0.038464	#N/A	-3.53727
ENSG00000138326	RPS24	60.0058	-1.7443	0.597	-2.92178	0.00348038	0.121236	-3.35033
ENSG00000053524	MCF2L2	25.8082	-1.7087	0.840628	-2.03265	0.0420884	#N/A	-3.26866
ENSG00000136536	MARCHF7	31.5825	-1.69868	0.720029	-2.35918	0.0183153	0.273324	-3.24603
ENSG00000180815	MAP3K15	88.4759	-1.65003	0.526376	-3.13469	0.00172035	0.082616	-3.13839
ENSG00000104432	IL7	61.0016	-1.6431	0.680592	-2.41422	0.0157691	0.259708	-3.12335
ENSG00000137154	RPS6	28.2755	-1.64101	0.74121	-2.21396	0.0268317	0.307102	-3.11884
ENSG00000176974	SHMT1	24.1235	-1.57604	0.795228	-1.98187	0.0474938	#N/A	-2.9815
ENSG00000133112	TPT1	117.978	-1.57594	0.516839	-3.0492	0.00229454	0.0998531	-2.98131
ENSG00000005187	ACSM3	117.961	-1.54512	0.677457	-2.28077	0.022562	0.293127	-2.91829
ENSG00000100941	PNN	55.2214	-1.5432	0.617042	-2.50096	0.0123857	0.248066	-2.9144
ENSG00000167658	EEF2	47.2024	-1.51669	0.628083	-2.41479	0.0157443	0.259708	-2.86134
ENSG00000136938	ANP32B	82.3823	-1.51039	0.571221	-2.64415	0.00818974	0.206011	-2.84887
ENSG00000129197	RPAIN	179.873	-1.50337	0.499055	-3.01244	0.00259154	0.106268	-2.83505
ENSG00000170854	RIOX2	31.9831	-1.5023	0.747573	-2.00957	0.0444768	0.381867	-2.83294
ENSG00000144596	GRIP2	77.4306	-1.50087	0.661152	-2.27009	0.0232022	0.293824	-2.83014
ENSG00000187109	NAP1L1	34.6422	-1.49068	0.649472	-2.29521	0.021721	0.289568	-2.8102
ENSG00000196924	FLNA	30.9044	-1.47615	0.721226	-2.04672	0.0406858	0.369314	-2.78205
ENSG00000100345	MYH9	29.7335	-1.47584	0.70589	-2.09075	0.0365504	0.355085	-2.78146
ENSG00000175309	PHYKPL	771.604	-1.46662	0.503122	-2.91503	0.00355651	0.122194	-2.76373
ENSG00000164306	PRIMPOL	77.5627	-1.43394	0.604144	-2.3735	0.0176202	0.266892	-2.70183
ENSG00000142676	RPL11	54.4129	-1.42481	0.613908	-2.32088	0.0202931	0.279343	-2.68479
ENSG00000166164	BRD7	69.7131	-1.40673	0.556247	-2.52897	0.0114399	0.243238	-2.65136
ENSG00000138640	FAM13A	72.9584	-1.40255	0.596144	-2.3527	0.0186376	0.273324	-2.64368
ENSG00000136478	TEX2	89.4376	-1.33008	0.50731	-2.62182	0.00874605	0.21432	-2.51416
ENSG00000172458	IL17D	106.514	-1.32942	0.515959	-2.5766	0.00997776	0.226699	-2.51302
ENSG00000164587	RPS14	44.5108	-1.3281	0.630901	-2.10508	0.0352844	0.346772	-2.51071
ENSG00000111203	ITFG2	651.928	-1.31787	0.396513	-3.32365	0.000888488	0.0536393	-2.49298
ENSG00000068796	KIF2A	212.266	-1.26748	0.518967	-2.44232	0.0145931	0.257119	-2.40742
ENSG00000197885	NKIRAS1	1200.78	-1.225	0.497063	-2.46448	0.0137212	0.254324	-2.33756
ENSG00000178177	LCORL	209.441	-1.21729	0.459564	-2.64879	0.00807797	0.205648	-2.3251
ENSG00000103740	ACSBG1	743.251	-1.21567	0.431673	-2.81619	0.00485968	0.149851	-2.32249
ENSG00000166938	DIS3L	73.8238	-1.21006	0.549895	-2.20053	0.027769	0.314616	-2.31348
ENSG00000047457	CP	222.017	-1.19906	0.499451	-2.40076	0.0163611	0.259708	-2.2959
ENSG00000263327	TAPT1-AS1	209.413	-1.17186	0.487915	-2.40176	0.0163162	0.259708	-2.25301
ENSG00000247556	OIP5-AS1	165.762	-1.15	0.52964	-2.17129	0.0299095	0.319362	-2.21914
ENSG00000187942	LDLRAD2	337.355	-1.13113	0.398945	-2.8353	0.00457827	0.142299	-2.1903
ENSG00000102359	SRPX2	216.097	-1.09499	0.464407	-2.35783	0.0183821	0.273324	-2.13612
ENSG00000273749	CYFIP1	483.144	-1.06831	0.46505	-2.2972	0.0216072	0.289006	-2.09698
ENSG00000204934	ATP6V0E2-AS1	254.894	-1.02687	0.419424	-2.44829	0.0143535	0.257119	-2.0376

## Sheet: A3B High All
GeneID	Gene	baseMean	log2FoldChange	lfcSE	stat	pvalue	padj	Fold_Change
ENSG00000069020	MAST4	151.769	-3.96699	0.491253	-8.07525	6.73395e-16	4.28144e-12	-15.6381
ENSG00000204540	PSORS1C1	618.894	2.79805	0.42006	6.66107	2.71848e-11	8.64204e-08	6.95498
ENSG00000166896	ATP23	113.596	10.1635	1.54844	6.5637	5.2489e-11	1.11242e-07	1146.88
ENSG00000087258	GNAO1	60.5577	3.90103	0.668305	5.83721	5.30829e-09	8.43753e-06	14.9392
ENSG00000182993	C12orf60	1266.12	2.12761	0.375454	5.66677	1.45515e-08	1.85037e-05	4.36994
ENSG00000255177	MUC5B-AS1	480.478	2.23571	0.413352	5.40872	6.34771e-08	6.18295e-05	4.70993
ENSG00000168993	CPLX1	221.334	2.61572	0.484735	5.39619	6.80728e-08	6.18295e-05	6.12929
ENSG00000115705	TPO	96.3729	2.72188	0.527668	5.15832	2.49169e-07	0.000198027	6.59733
ENSG00000278766	ENSG00000278766	443.833	2.14464	0.419475	5.11267	3.17638e-07	0.000224394	4.42181
ENSG00000274866	ENSG00000274866	112.047	-2.38292	0.492637	-4.83707	1.31765e-06	0.000837762	-5.21591
ENSG00000075624	ACTB	59.5218	-2.70755	0.575359	-4.70585	2.52809e-06	0.00146123	-6.53212
ENSG00000275266	ENSG00000275266	52.7932	-2.89247	0.617242	-4.68612	2.78434e-06	0.00147524	-7.42541
ENSG00000074071	MRPS34	312.216	2.00038	0.43362	4.61321	3.96506e-06	0.00193922	4.00105
ENSG00000237973	MTCO1P12	584.508	-2.47671	0.559302	-4.42821	9.50196e-06	0.00410132	-5.56625
ENSG00000287315	ENSG00000287315	390.018	1.71628	0.387923	4.42429	9.67597e-06	0.00410132	3.28589
ENSG00000285278	TFAP2A-AS2	176.159	1.98041	0.452074	4.38073	1.1828e-05	0.00470014	3.94606
ENSG00000150991	UBC	62.5645	-2.56454	0.589739	-4.34859	1.37013e-05	0.00512428	-5.91565
ENSG00000258525	ENSG00000258525	172.378	-2.14192	0.499842	-4.28519	1.82581e-05	0.00602183	-4.41349
ENSG00000100416	TRMU	223.009	1.76644	0.413075	4.27633	1.90001e-05	0.00602183	3.40214
ENSG00000198804	MT-CO1	3133.3	-2.46952	0.577931	-4.27304	1.92826e-05	0.00602183	-5.53859
ENSG00000163755	HPS3	26.8584	-3.81102	0.893322	-4.26613	1.98896e-05	0.00602183	-14.0357
ENSG00000158526	TSR2	64.3795	-2.47667	0.582508	-4.25175	2.1211e-05	0.00612997	-5.56613
ENSG00000183808	RBM12B	57.8242	-2.8824	0.68444	-4.21133	2.53874e-05	0.00701797	-7.37377
ENSG00000105518	TMEM205	382.303	1.75023	0.417749	4.18967	2.79363e-05	0.00740078	3.36412
ENSG00000183395	PMCH	106.073	-2.46383	0.591243	-4.16721	3.08346e-05	0.00784185	-5.51681
ENSG00000253250	C8orf88	166.116	-2.7976	0.673142	-4.15603	3.23828e-05	0.00791885	-6.95281
ENSG00000103024	NME3	67.6499	2.28445	0.554327	4.12113	3.77021e-05	0.00887814	4.87179
ENSG00000259342	ENSG00000259342	63.7005	-2.24055	0.547479	-4.09247	4.26795e-05	0.00935832	-4.72576
ENSG00000219665	ZNF433-AS1	94.3396	2.2111	0.540288	4.09244	4.2685e-05	0.00935832	4.63027
ENSG00000144741	SLC25A26	1103.79	1.45289	0.362079	4.01264	6.00447e-05	0.0127255	2.73756
ENSG00000102967	DHODH	42.3827	2.53299	0.640913	3.95215	7.74508e-05	0.0158849	5.78768
ENSG00000285926	ENSG00000285926	196.918	-1.83045	0.465061	-3.93593	8.28735e-05	0.0164659	-3.55648
ENSG00000154358	OBSCN	194.222	1.81976	0.463748	3.92403	8.70789e-05	0.0167772	3.53023
ENSG00000212907	MT-ND4L	1813.09	-1.902	0.488816	-3.89103	9.98177e-05	0.0186659	-3.73731
ENSG00000148842	CNNM2	2718.21	-1.43632	0.37056	-3.87608	0.000106152	0.0189691	-2.7063
ENSG00000198888	MT-ND1	4453.7	-1.98728	0.513958	-3.86663	0.000110351	0.0189691	-3.9649
ENSG00000225630	MTND2P28	1099.56	-1.937	0.500963	-3.86654	0.000110389	0.0189691	-3.82907
ENSG00000167701	GPT	58.8704	2.18573	0.567548	3.85118	0.000117551	0.0192294	4.54956
ENSG00000198899	MT-ATP6	4256.82	-1.67185	0.434208	-3.85034	0.000117953	0.0192294	-3.18622
ENSG00000228253	MT-ATP8	787.541	-1.89973	0.495524	-3.83378	0.00012619	0.0196138	-3.73143
ENSG00000080824	HSP90AA1	84.5463	-2.46812	0.644171	-3.83147	0.000127379	0.0196138	-5.53324
ENSG00000177182	CLVS1	124.462	-2.48401	0.649613	-3.82382	0.000131397	0.0196138	-5.59449
ENSG00000210156	MT-TK	78.5966	-2.60238	0.680986	-3.82148	0.000132651	0.0196138	-6.07287
ENSG00000078319	PMS2P1	238.484	1.60057	0.420554	3.80587	0.000141308	0.020419	3.03263
ENSG00000198712	MT-CO2	3151.07	-1.97894	0.526023	-3.76208	0.000168508	0.0237054	-3.94203
ENSG00000248527	MTATP6P1	1125.49	-1.60486	0.427091	-3.75766	0.000171508	0.0237054	-3.04167
ENSG00000286502	ENSG00000286502	225.959	1.98635	0.532304	3.7316	0.000190267	0.0257386	3.96233
ENSG00000210176	MT-TH	349.302	-1.73531	0.466562	-3.71936	0.000199729	0.0264557	-3.32952
ENSG00000092421	SEMA6A	67.0966	2.03206	0.547392	3.71226	0.000205415	0.0266536	4.08989
ENSG00000227392	HPN-AS1	59.8407	2.54505	0.686594	3.70677	0.000209919	0.0266933	5.83627
ENSG00000198763	MT-ND2	3691.85	-1.87912	0.510239	-3.68282	0.000230665	0.0287563	-3.67851
ENSG00000189403	HMGB1	49.877	-2.20825	0.603333	-3.66008	0.000252137	0.0303259	-4.62114
ENSG00000198886	MT-ND4	13057.9	-1.88793	0.516113	-3.65797	0.000254221	0.0303259	-3.70103
ENSG00000276662	ENSG00000276662	24.1171	3.01545	0.825879	3.6512	0.000261019	0.0303259	8.08613
ENSG00000250740	ENSG00000250740	182.558	1.66975	0.457477	3.64991	0.000262335	0.0303259	3.18159
ENSG00000241158	ADAMTS9-AS1	16.8541	4.04869	1.118	3.62137	0.000293052	0.0332719	16.5492
ENSG00000176293	ZNF135	157.084	1.72032	0.476514	3.61023	0.000305927	0.0341243	3.2951
ENSG00000267419	ZNF56P	8.02509	-6.57623	1.8331	-3.5875	0.000333864	#N/A	-95.4208
ENSG00000259583	ALDH1A3-AS1	103.77	-1.72493	0.481262	-3.58419	0.000338128	0.0370658	-3.30565
ENSG00000186350	RXRA	56.5626	2.23334	0.626836	3.56287	0.000366824	0.0395299	4.7022
ENSG00000100802	C14orf93	106.944	1.86446	0.526883	3.53865	0.000402175	0.0426171	3.64131
ENSG00000281832	LINC00602	14.4556	4.39341	1.24739	3.52207	0.000428189	0.04463	21.0159
ENSG00000204677	FAM153CP	164.954	1.53598	0.443341	3.46456	0.000531091	0.0544625	2.89986
ENSG00000281490	CICP14	766.958	1.42152	0.412575	3.44548	0.000570045	0.0575293	2.67868
ENSG00000225972	MTND1P23	570.702	-1.84024	0.536198	-3.43202	0.000599114	0.0595182	-3.5807
ENSG00000147684	NDUFB9	464.835	-1.33496	0.391095	-3.4134	0.000641579	0.0621571	-2.52269
ENSG00000235237	ENSG00000235237	575.427	1.30654	0.38294	3.41185	0.00064523	0.0621571	2.47347
ENSG00000108474	PIGL	28.5288	-2.58178	0.763139	-3.38311	0.000716704	0.068012	-5.98679
ENSG00000162032	SPSB3	2103.3	1.23584	0.366764	3.36959	0.000752798	0.0703866	2.35519
ENSG00000096384	HSP90AB1	91.6917	-1.63122	0.484776	-3.3649	0.000765724	0.0705575	-3.09775
ENSG00000196470	SIAH1	101.708	1.9472	0.580346	3.35524	0.000792954	0.0719003	3.85626
ENSG00000230084	ZBTB47-AS1	79.6794	1.76973	0.527996	3.35179	0.000802913	0.0719003	3.40991
ENSG00000289502	ENSG00000289502	86.8189	-1.94551	0.582546	-3.33967	0.000838775	0.0740685	-3.85174
ENSG00000210154	MT-TD	18.9161	-3.94776	1.18574	-3.32936	0.000870454	0.0758129	-15.431
ENSG00000111203	ITFG2	651.928	-1.31787	0.396513	-3.32365	0.000888488	0.0763379	-2.49298
ENSG00000224244	KRT224P	13.2287	4.27564	1.29116	3.31148	0.000928023	0.0779275	19.3685
ENSG00000164104	HMGB2	29.0945	-2.42299	0.731925	-3.31044	0.000931502	0.0779275	-5.36282
ENSG00000233033	CASK-AS1	128.453	-1.57415	0.477001	-3.30009	0.000966546	0.0798091	-2.97759
ENSG00000187653	TMSB4XP8	16.187	-3.20017	0.97205	-3.29218	0.000994126	0.0800222	-9.19065
ENSG00000136754	ABI1	41.7913	-2.6818	0.815389	-3.28898	0.00100551	0.0800222	-6.41655
ENSG00000227212	PFN1P6	152.924	1.51392	0.460356	3.2886	0.00100688	0.0800222	2.85586
ENSG00000101346	POFUT1	53.495	1.92039	0.585412	3.28041	0.00103658	0.0809962	3.78525
ENSG00000005448	WDR54	25.1968	2.66967	0.814854	3.27626	0.00105192	0.0809962	6.36285
ENSG00000250138	ENSG00000250138	46.5668	2.11697	0.646769	3.27316	0.00106354	0.0809962	4.33783
ENSG00000128463	EMC4	7.33495	-6.40447	1.95688	-3.2728	0.00106487	#N/A	-84.7107
ENSG00000269495	ENSG00000269495	68.3743	-1.75929	0.537775	-3.27142	0.0010701	0.0809962	-3.38531
ENSG00000135144	DTX1	50.6504	-1.98953	0.611635	-3.25281	0.0011427	0.0854742	-3.97108
ENSG00000205584	ENSG00000205584	98.3354	1.67377	0.51577	3.24519	0.00117374	0.0867745	3.19048
ENSG00000196277	GRM7	12.5011	4.75709	1.46835	3.23975	0.00119633	0.0874281	27.0413
ENSG00000181085	MAPK15	319.207	1.29395	0.4	3.23488	0.00121696	0.0879253	2.45199
ENSG00000120093	HOXB3	6.34556	-6.21633	1.93003	-3.22085	0.0012781	#N/A	-74.3537
ENSG00000198277	ENSG00000198277	6.26678	-6.25585	1.94418	-3.21773	0.00129211	#N/A	-76.4183
ENSG00000285545	ENSG00000285545	43.4476	2.20108	0.684493	3.21563	0.00130157	0.0919549	4.59823
ENSG00000243176	ENSG00000243176	16.738	3.2818	1.02058	3.21561	0.00130166	0.0919549	9.7257
ENSG00000163956	LRPAP1	97.975	1.54059	0.482086	3.19567	0.00139507	0.0973704	2.90913
ENSG00000198938	MT-CO3	7505.4	-1.29174	0.40463	-3.19239	0.00141099	0.0973704	-2.44823
ENSG00000173821	RNF213	314.777	1.42459	0.446622	3.18969	0.00142426	0.0973704	2.68437
ENSG00000136925	TSTD2	21.4579	-2.74411	0.865765	-3.16958	0.00152661	0.102406	-6.69976
ENSG00000160972	PPP1R16A	150.564	1.44719	0.456683	3.16891	0.00153014	0.102406	2.72676
ENSG00000229376	CICP3	52.5884	1.91332	0.606703	3.15364	0.00161248	0.106793	3.76676
ENSG00000167916	KRT24	17.8276	3.2541	1.03368	3.14808	0.00164345	0.107722	9.54073
ENSG00000269068	ENSG00000269068	98.8936	1.64405	0.523455	3.14078	0.001685	0.109319	3.12543
ENSG00000180815	MAP3K15	88.4759	-1.65003	0.526376	-3.13469	0.00172035	0.110485	-3.13839
ENSG00000079112	CDH17	13.8956	3.44847	1.10248	3.12793	0.00176044	0.111536	10.9167
ENSG00000124243	BCAS4	1255.18	-1.26169	0.403609	-3.12604	0.0017718	0.111536	-2.39777
ENSG00000273419	ENSG00000273419	148.001	1.46199	0.472717	3.09274	0.00198317	0.123618	2.75489
ENSG00000221496	U3	101.946	1.52252	0.492763	3.08976	0.00200319	0.123653	2.87292
ENSG00000145692	BHMT	13.2879	3.89209	1.26179	3.08457	0.00203846	0.12462	14.8469
ENSG00000164867	NOS3	21.0931	-2.70611	0.881177	-3.07102	0.00213329	0.126866	-6.5256
ENSG00000146722	ENSG00000146722	153.246	1.41017	0.459382	3.06972	0.0021426	0.126866	2.65769
ENSG00000246263	UBR5-DT	307.228	-1.9001	0.619003	-3.06961	0.00214337	0.126866	-3.73239
ENSG00000198556	ZNF789	112.415	1.53541	0.500462	3.068	0.002155	0.126866	2.89872
ENSG00000133112	TPT1	117.978	-1.57594	0.516839	-3.0492	0.00229454	0.131616	-2.98131
ENSG00000260285	ENSG00000260285	169.523	1.49015	0.489111	3.04665	0.00231405	0.131616	2.80919
ENSG00000111640	GAPDH	56.1075	-1.78479	0.58605	-3.04545	0.00232332	0.131616	-3.44568
ENSG00000173653	RCE1	32.5266	2.12719	0.698635	3.04478	0.00232854	0.131616	4.36865
ENSG00000173838	MARCHF10	68.5284	-1.63557	0.537416	-3.0434	0.0023392	0.131616	-3.10711
ENSG00000279344	ENSG00000279344	532.917	1.15722	0.380776	3.03912	0.00237272	0.132331	2.23028
ENSG00000117133	RPF1	56.1644	-2.45306	0.811875	-3.02147	0.00251552	0.139076	-5.47574
ENSG00000129197	RPAIN	179.873	-1.50337	0.499055	-3.01244	0.00259154	0.140911	-2.83505
ENSG00000287387	ENSG00000287387	1125.53	-1.36942	0.454716	-3.0116	0.00259871	0.140911	-2.58367
ENSG00000150773	PIH1D2	75.6113	-2.27048	0.75439	-3.00968	0.0026152	0.140911	-4.82482
ENSG00000123416	TUBA1B	40.2521	-2.02386	0.673628	-3.00442	0.0026609	0.142168	-4.0667
ENSG00000228544	CCDC183-AS1	139.225	1.33412	0.446855	2.98557	0.00283053	0.149947	2.52121
ENSG00000289252	ENSG00000289252	114.735	1.47496	0.494443	2.98308	0.00285367	0.149947	2.77976
ENSG00000169249	ZRSR2	57.6968	-2.08072	0.69984	-2.97314	0.00294765	0.152646	-4.2302
ENSG00000232852	CICP4	75.7905	1.69577	0.570791	2.97092	0.00296908	0.152646	3.23951
ENSG00000226696	LENG8-AS1	131.459	1.39392	0.469318	2.9701	0.00297705	0.152646	2.62792
ENSG00000229950	TFAP2A-AS1	15.9815	2.88441	0.972642	2.96554	0.00302152	0.153024	7.38403
ENSG00000259781	HMGB1P6	28.6004	-2.10051	0.708576	-2.96442	0.00303256	0.153024	-4.28862
ENSG00000285600	ENSG00000285600	1050.99	-1.2366	0.418274	-2.95644	0.00311212	0.155802	-2.35643
ENSG00000239665	ENSG00000239665	164.515	1.3257	0.44958	2.94874	0.0031907	0.157118	2.50654
ENSG00000100156	SLC16A8	108.142	1.4744	0.500238	2.9474	0.00320462	0.157118	2.77868
ENSG00000108953	YWHAE	18.7105	-2.57894	0.875308	-2.94632	0.0032158	0.157118	-5.975
ENSG00000277758	ENSG00000277758	69.1232	1.55928	0.529925	2.94245	0.00325624	0.157118	2.94707
ENSG00000285599	ENSG00000285599	269.811	1.19331	0.40588	2.94006	0.00328152	0.157118	2.28677
ENSG00000243849	CFAP44-AS1	51.0997	1.70762	0.5815	2.93659	0.00331845	0.157118	3.26623
ENSG00000135477	KRT87P	151.448	1.44818	0.493176	2.93643	0.00332016	0.157118	2.72863
ENSG00000171345	KRT19	44.0942	-1.78506	0.608211	-2.93494	0.00333611	0.157118	-3.44634
ENSG00000138326	RPS24	60.0058	-1.7443	0.597	-2.92178	0.00348038	0.161251	-3.35033
ENSG00000173914	RBM4B	387.724	1.17004	0.400564	2.92099	0.0034892	0.161251	2.25019
ENSG00000010704	HFE	44.8513	1.79355	0.614222	2.92003	0.00349994	0.161251	3.46667
ENSG00000175309	PHYKPL	771.604	-1.46662	0.503122	-2.91503	0.00355651	0.162678	-2.76373
ENSG00000273055	ENSG00000273055	32.1403	2.00019	0.687105	2.91104	0.00360224	0.163593	4.00053
ENSG00000143320	CRABP2	13.5658	-3.12369	1.07626	-2.90237	0.00370355	0.167001	-8.71615
ENSG00000124795	DEK	15.7895	-2.73983	0.94874	-2.88786	0.00387873	0.173669	-6.67991
ENSG00000085831	TTC39A	50.5454	1.67172	0.57955	2.88451	0.00392026	0.174301	3.18594
ENSG00000184857	TMEM186	286.365	1.31367	0.457408	2.87198	0.00407907	0.180102	2.48573
ENSG00000235978	ENSG00000235978	19.2849	2.51316	0.876692	2.86665	0.00414847	0.181903	5.70871
ENSG00000083828	ZNF586	55.9155	1.70644	0.596513	2.86069	0.00422717	0.184084	3.26355
ENSG00000143156	NME7	162.879	-1.91316	0.670389	-2.8538	0.00431998	0.184533	-3.76632
ENSG00000102054	RBBP7	27.8058	-2.76048	0.967331	-2.8537	0.00432127	0.184533	-6.77621
ENSG00000145216	FIP1L1	38.797	-2.09736	0.73549	-2.85165	0.00434936	0.184533	-4.27925
ENSG00000067225	PKM	37.1813	-1.89196	0.663533	-2.85134	0.00435357	0.184533	-3.71138
ENSG00000233642	GPR158-AS1	18.2407	2.63938	0.926521	2.8487	0.00438989	0.184787	6.23063
ENSG00000267601	ENSG00000267601	184.894	-1.37245	0.482122	-2.84669	0.00441768	0.184787	-2.5891
ENSG00000170464	DNAJC18	34.212	1.99743	0.702231	2.8444	0.00444954	0.184848	3.99287
ENSG00000234338	ENSG00000234338	39.8973	1.93569	0.681003	2.84242	0.00447728	0.184848	3.82562
ENSG00000187942	LDLRAD2	337.355	-1.13113	0.398945	-2.8353	0.00457827	0.186641	-2.1903
ENSG00000265490	ENSG00000265490	121.47	1.54917	0.546403	2.83522	0.00457942	0.186641	2.92649
ENSG00000283766	ENSG00000283766	18.0135	2.71714	0.96412	2.81826	0.00482842	0.195536	6.5757
ENSG00000103740	ACSBG1	743.251	-1.21567	0.431673	-2.81619	0.00485968	0.195556	-2.32249
ENSG00000123737	EXOSC9	119.339	-1.73458	0.616419	-2.81397	0.00489337	0.195673	-3.32784
ENSG00000170469	SPATA24	39.0114	1.92063	0.683546	2.80981	0.00495713	0.196984	3.78589
ENSG00000136522	MRPL47	30.0732	-2.64182	0.942156	-2.80402	0.00504699	0.199309	-6.2412
ENSG00000249353	NPM1P27	50.5837	-1.67364	0.598613	-2.79586	0.00517623	0.203151	-3.19018
ENSG00000248916	NUP210P3	9.16152	4.04932	1.45028	2.7921	0.00523674	#N/A	16.5565
ENSG00000228672	PROB1	73.904	1.98142	0.709889	2.79117	0.00525178	0.204852	3.94882
ENSG00000218175	ENSG00000218175	4.5164	-5.75582	2.06378	-2.78897	0.00528759	#N/A	-54.0349
ENSG00000283476	MIR1279	19.9156	-3.20572	1.15339	-2.77939	0.00544606	0.210533	-9.22607
ENSG00000228172	ENSG00000228172	363.407	-1.08648	0.391053	-2.77834	0.00546366	0.210533	-2.12355
ENSG00000070540	WIPI1	377.178	1.16349	0.419548	2.77321	0.00555063	0.211944	2.23999
ENSG00000210184	MT-TS2	229.6	-1.23976	0.447202	-2.77226	0.00556693	0.211944	-2.36159
ENSG00000159352	PSMD4	9.09034	-3.6611	1.32336	-2.76653	0.00566571	#N/A	-12.6503
ENSG00000254548	ENSG00000254548	75.9724	1.40736	0.509628	2.76154	0.00575302	0.217703	2.65251
ENSG00000111445	RFC5	115.231	-1.62468	0.588732	-2.75963	0.00578671	0.217703	-3.08374
ENSG00000204967	PCDHA4	12.5688	3.11893	1.13423	2.74981	0.00596294	0.222473	8.68745
ENSG00000145217	SLC26A1	275.355	1.15252	0.4193	2.74869	0.00598347	0.222473	2.22303
ENSG00000171722	SPATA46	23.0313	2.60892	0.950072	2.74602	0.00603228	0.222984	6.10047
ENSG00000012211	PRICKLE3	741.871	-1.07494	0.392735	-2.73705	0.0061992	0.22783	-2.10663
ENSG00000089009	RPL6	19.8389	-2.37431	0.869858	-2.72954	0.00634225	0.23118	-5.18489
ENSG00000258232	ENSG00000258232	9786.49	-0.994128	0.364355	-2.72846	0.00636309	0.23118	-1.99188
ENSG00000261801	LOXL1-AS1	263.54	-1.09044	0.401264	-2.71752	0.0065773	0.237605	-2.1294
ENSG00000151474	FRMD4A	134.679	1.21996	0.450166	2.71002	0.0067279	0.240436	2.3294
ENSG00000186812	ZNF397	39.0061	1.76191	0.650188	2.70985	0.00673131	0.240436	3.39148
ENSG00000135220	UGT2A3	4.25134	-5.67926	2.09874	-2.70603	0.00680934	#N/A	-51.2421
ENSG00000237836	PHKA2-AS1	195.208	-1.13717	0.420956	-2.70141	0.00690456	0.242975	-2.1995
ENSG00000151062	CACNA2D4	17.7902	2.39202	0.885616	2.70097	0.00691383	0.242975	5.24891
ENSG00000110987	BCL7A	90.9639	-1.33474	0.4942	-2.70081	0.00691703	0.242975	-2.5223
ENSG00000125434	SLC25A35	69.174	-1.4181	0.525555	-2.69828	0.00696981	0.243484	-2.67232
ENSG00000198786	MT-ND5	28756.4	-1.20203	0.44691	-2.68965	0.00715279	0.248511	-2.30063
ENSG00000033327	GAB2	66.6521	1.45378	0.541138	2.68652	0.00722	0.249482	2.73925
ENSG00000279413	ENSG00000279413	68.0124	-1.54071	0.575995	-2.67487	0.00747572	0.255711	-2.90938
ENSG00000180900	SCRIB	82.5256	1.37325	0.513838	2.67255	0.00752781	0.255711	2.59054
ENSG00000151164	RAD9B	25.0395	-2.81769	1.05577	-2.66884	0.00761137	0.255711	-7.05034
ENSG00000176289	IDSP1	32.9295	1.99572	0.748231	2.66725	0.00764738	0.255711	3.98816
ENSG00000210191	MT-TL2	732.374	-1.21959	0.457353	-2.66662	0.00766177	0.255711	-2.3288
ENSG00000210174	MT-TR	105.2	-5.62123	2.1082	-2.66636	0.00766775	0.255711	-49.2219
ENSG00000082146	STRADB	114.362	1.42724	0.5354	2.66575	0.00768178	0.255711	2.68932
ENSG00000287299	ENSG00000287299	504.799	-1.02969	0.387815	-2.6551	0.00792841	0.262546	-2.04158
ENSG00000144868	TMEM108	10.1085	3.47091	1.30906	2.65146	0.00801439	#N/A	11.0879
ENSG00000178177	LCORL	209.441	-1.21729	0.459564	-2.64879	0.00807797	0.266113	-2.3251
ENSG00000176542	USF3	105.532	1.25794	0.475659	2.64462	0.00817832	0.267027	2.39153
ENSG00000136938	ANP32B	82.3823	-1.51039	0.571221	-2.64415	0.00818974	0.267027	-2.84887
ENSG00000214192	UBE2V1P2	4.10965	-5.59617	2.11939	-2.64047	0.00827913	#N/A	-48.3745
ENSG00000147140	NONO	18.119	-2.29558	0.869409	-2.64039	0.0082811	0.268629	-4.9095
ENSG00000270075	ENSG00000270075	6.81864	-4.83097	1.82994	-2.63996	0.00829146	#N/A	-28.462
ENSG00000132840	BHMT2	5.0361	5.67794	2.15265	2.63765	0.00834835	#N/A	51.1952
ENSG00000262211	ENSG00000262211	113.451	1.5637	0.593162	2.63621	0.00838376	0.270578	2.95611
ENSG00000159128	IFNGR2	107.829	1.7305	0.658339	2.62858	0.0085743	0.27533	3.31842
ENSG00000233665	ENSG00000233665	4.01254	-5.57596	2.12566	-2.62316	0.00871174	#N/A	-47.7013
ENSG00000135423	GLS2	145.973	1.22105	0.465639	2.62231	0.00873361	0.277526	2.33116
ENSG00000136478	TEX2	89.4376	-1.33008	0.50731	-2.62182	0.00874605	0.277526	-2.51416
ENSG00000170734	POLH	46.0959	1.62409	0.619706	2.62075	0.00877362	0.277526	3.08249
ENSG00000156802	ATAD2	8.59577	-3.64861	1.39566	-2.61426	0.00894202	#N/A	-12.5413
ENSG00000185046	ANKS1B	61.4505	-1.60331	0.614447	-2.60935	0.00907157	0.283604	-3.03839
ENSG00000263424	ENSG00000263424	18.1925	2.42469	0.929742	2.60792	0.00910941	0.283604	5.36915
ENSG00000204539	CDSN	12.8341	3.02066	1.15842	2.60756	0.00911906	0.283604	8.11536
ENSG00000244161	FLNB-AS1	1195.77	0.943887	0.36248	2.60397	0.00921509	0.283604	1.9237
ENSG00000023572	GLRX2	149.299	-1.71005	0.656835	-2.60347	0.00922852	0.283604	-3.27172
ENSG00000158062	UBXN11	788.084	-1.01506	0.389913	-2.60329	0.00923342	0.283604	-2.02098
ENSG00000260279	ENSG00000260279	180.752	1.14473	0.440178	2.6006	0.00930613	0.284463	2.21104
ENSG00000182752	PAPPA	6.98945	4.53878	1.74686	2.59825	0.00936989	#N/A	23.2438
ENSG00000183283	DAZAP2	65.8652	-1.40791	0.542834	-2.59363	0.00949692	0.28728	-2.65352
ENSG00000120437	ACAT2	445.656	-1.2947	0.499319	-2.59293	0.00951625	0.28728	-2.45326
ENSG00000213186	TRIM59	1525.06	-1.19342	0.460454	-2.59183	0.00954675	0.28728	-2.28694
ENSG00000188869	TMC3	45.233	1.82846	0.706026	2.5898	0.00960324	0.28728	3.55159
ENSG00000176978	DPP7	146.011	1.21983	0.471412	2.5876	0.00966471	0.28728	2.32919
ENSG00000174514	MFSD4A	33.2261	1.75368	0.677769	2.58743	0.00966937	0.28728	3.37219
ENSG00000140350	ANP32A	23.4732	-2.0392	0.789356	-2.58338	0.00978381	0.289328	-4.11019
ENSG00000262413	ENSG00000262413	2930.63	-0.961619	0.372891	-2.57882	0.00991392	0.291818	-1.94749
ENSG00000172458	IL17D	106.514	-1.32942	0.515959	-2.5766	0.00997776	0.292344	-2.51302
ENSG00000166348	USP54	79.4028	1.33775	0.520654	2.56936	0.0101887	0.297156	2.52756
ENSG00000270392	PFN1P2	111.342	1.36114	0.530135	2.56753	0.0102425	0.297359	2.56888
ENSG00000260423	LINC02367	91.0251	-1.39615	0.544959	-2.56194	0.0104088	0.299232	-2.63199
ENSG00000166669	ATF7IP2	35.6695	1.74279	0.680525	2.56095	0.0104387	0.299232	3.34682
ENSG00000257951	ENSG00000257951	24.9696	1.96266	0.766473	2.56063	0.0104482	0.299232	3.89779
ENSG00000110492	MDK	22.9495	-2.00296	0.783078	-2.55781	0.0105335	0.300322	-4.00822
ENSG00000171262	FAM98B	7.40605	-3.90312	1.53068	-2.54993	0.0107746	#N/A	-14.9608
ENSG00000230304	CICP6	40.8502	1.59961	0.628656	2.54449	0.0109437	0.310615	3.03061
ENSG00000108309	RUNDC3A	80.5546	1.30493	0.513155	2.54295	0.0109922	0.310615	2.47071
ENSG00000283375	ENSG00000283375	145.127	-1.40815	0.554992	-2.53724	0.0111731	0.31091	-2.65396
ENSG00000077800	FKBP6	34.7968	1.79657	0.709052	2.53377	0.0112842	0.31091	3.47394
ENSG00000204659	CBY3	13.3831	2.63027	1.03902	2.53149	0.0113577	0.31091	6.19143
ENSG00000229344	MTCO2P12	68.7026	-1.53011	0.604846	-2.52975	0.0114142	0.31091	-2.88808
ENSG00000108848	LUC7L3	37.3021	-1.63017	0.644517	-2.5293	0.0114292	0.31091	-3.0955
ENSG00000166164	BRD7	69.7131	-1.40673	0.556247	-2.52897	0.0114399	0.31091	-2.65136
ENSG00000271980	ENSG00000271980	2843.6	-1.03009	0.407743	-2.52631	0.0115266	0.31091	-2.04215
ENSG00000170476	MZB1	26.3619	2.13499	0.845483	2.52517	0.0115642	0.31091	4.39234
ENSG00000100218	RSPH14	19.4334	-2.2818	0.904155	-2.52369	0.0116131	0.31091	-4.86286
ENSG00000101082	SLA2	335.643	-1.2001	0.475843	-2.52205	0.0116674	0.31091	-2.29755
ENSG00000269939	PCF11-AS1	32.5662	-2.33357	0.925621	-2.52109	0.0116993	0.31091	-5.04051
ENSG00000287061	ENSG00000287061	112.586	-1.27701	0.506982	-2.51886	0.0117737	0.31091	-2.42337
ENSG00000130733	YIPF2	682.57	-1.03663	0.411558	-2.5188	0.0117756	0.31091	-2.05143
ENSG00000102710	SUPT20H	57.7683	-1.54097	0.61223	-2.51698	0.0118367	0.31091	-2.9099
ENSG00000254307	ENSG00000254307	228.895	-1.41003	0.560272	-2.51669	0.0118463	0.31091	-2.65743
ENSG00000160949	TONSL	78.563	1.37599	0.546999	2.51552	0.0118858	0.31091	2.59545
ENSG00000122729	ACO1	21.9647	2.18105	0.867513	2.51414	0.0119323	0.31091	4.53483
ENSG00000102226	USP11	3.87085	-5.48762	2.18404	-2.5126	0.0119844	#N/A	-44.8682
ENSG00000073169	SELENOO	45.1509	1.57967	0.628699	2.5126	0.0119846	0.31091	2.98901
ENSG00000106991	ENG	82.7706	1.37084	0.545619	2.51245	0.0119895	0.31091	2.58621
ENSG00000164171	ITGA2	11.2544	3.02178	1.20312	2.51162	0.0120178	0.31091	8.12168
ENSG00000111077	TNS2	105.195	1.17676	0.46859	2.51128	0.0120295	0.31091	2.26068
ENSG00000138286	FAM149B1	1440.44	-0.970565	0.387309	-2.50592	0.0122133	0.31438	-1.95961
ENSG00000188825	LINC00910	13.535	2.72844	1.09007	2.50299	0.012315	0.31572	6.62737
ENSG00000100941	PNN	55.2214	-1.5432	0.617042	-2.50096	0.0123857	0.316257	-2.9144
ENSG00000182472	CAPN12	727.768	-1.09274	0.437537	-2.49749	0.0125078	0.317153	-2.13279
ENSG00000267724	ENSG00000267724	90.6479	-1.50361	0.602137	-2.49712	0.0125205	0.317153	-2.83551
ENSG00000255151	GLYATL1B	7.63123	3.75074	1.50295	2.49559	0.0125747	#N/A	13.4613
ENSG00000236383	CCDC200	59.769	1.5191	0.608941	2.49466	0.0126078	0.318098	2.86612
ENSG00000133026	MYH10	142.973	1.11514	0.448046	2.48888	0.0128144	0.322033	2.16615
ENSG00000069275	NUCKS1	34.1374	-1.62047	0.651769	-2.48626	0.0129093	0.32314	-3.07475
ENSG00000089876	DHX32	207.45	-1.34684	0.542781	-2.48137	0.0130879	0.32406	-2.54354
ENSG00000234797	RPS3AP6	15.5722	-2.46015	0.992036	-2.4799	0.013142	0.32406	-5.50273
ENSG00000231064	THBS3-AS1	520.363	1.04	0.419647	2.47827	0.0132019	0.32406	2.05623
ENSG00000288065	ENSG00000288065	33.8387	1.65135	0.66684	2.47638	0.0132723	0.32406	3.14127
ENSG00000161509	GRIN2C	149.371	1.10244	0.44535	2.47545	0.013307	0.32406	2.14717
ENSG00000246575	ENSG00000246575	117.384	1.29754	0.524182	2.47536	0.0133103	0.32406	2.45809
ENSG00000189319	FAM53B	41.4361	1.65696	0.669666	2.47431	0.0133492	0.32406	3.15352
ENSG00000175727	MLXIP	3.57953	-5.41976	2.19047	-2.47425	0.0133516	#N/A	-42.8066
ENSG00000233101	HOXB-AS3	3.57953	-5.41976	2.19047	-2.47425	0.0133516	#N/A	-42.8066
ENSG00000267064	UXT-AS1	216.929	-1.04311	0.421654	-2.47384	0.013367	0.32406	-2.06066
ENSG00000143933	CALM2	12.4533	-2.56273	1.03692	-2.4715	0.0134549	0.32406	-5.90826
ENSG00000102007	PLP2	29.34	-1.89759	0.768143	-2.47036	0.0134976	0.32406	-3.72591
ENSG00000215492	HNRNPA1P7	20.2923	-1.98861	0.805529	-2.4687	0.0135604	0.32406	-3.96855
ENSG00000084652	TXLNA	61.6601	1.48805	0.602776	2.46866	0.0135622	0.32406	2.80509
ENSG00000272678	ENSG00000272678	29.4013	-1.72119	0.697864	-2.46637	0.0136491	0.32406	-3.29708
ENSG00000251031	ENSG00000251031	28.7258	1.99191	0.807721	2.46609	0.0136596	0.32406	3.97764
ENSG00000197885	NKIRAS1	1200.78	-1.225	0.497063	-2.46448	0.0137212	0.32431	-2.33756
ENSG00000196205	EEF1A1P5	59.0223	-1.5571	0.632854	-2.46043	0.0138769	0.326775	-2.94261
ENSG00000184922	FMNL1	203.709	1.01923	0.415219	2.45468	0.0141012	0.328368	2.02684
ENSG00000135392	DNAJC14	342.811	0.953291	0.388409	2.45435	0.014114	0.328368	1.93628
ENSG00000261779	ENSG00000261779	81.2731	-1.23924	0.504927	-2.45429	0.0141163	0.328368	-2.36074
ENSG00000261150	EPPK1	18.8051	-2.32801	0.948888	-2.4534	0.0141511	0.328368	-5.02111
ENSG00000281691	RBM5-AS1	193.819	1.15558	0.471285	2.45197	0.0142077	0.328481	2.22773
ENSG00000258017	ENSG00000258017	29678.3	-0.969025	0.395784	-2.44837	0.0143504	0.32922	-1.95752
ENSG00000204934	ATP6V0E2-AS1	254.894	-1.02687	0.419424	-2.44829	0.0143535	0.32922	-2.0376
ENSG00000286790	ENSG00000286790	106.334	1.22498	0.500732	2.44638	0.0144299	0.32922	2.33752
ENSG00000233653	CICP7	45.4898	1.75739	0.718895	2.44457	0.0145025	0.32922	3.38086
ENSG00000233750	CICP27	80.1684	1.23382	0.505154	2.44247	0.014587	0.32922	2.3519
ENSG00000068796	KIF2A	212.266	-1.26748	0.518967	-2.44232	0.0145931	0.32922	-2.40742
ENSG00000147804	SLC39A4	49.5533	1.46468	0.599762	2.4421	0.0146021	0.32922	2.76002
ENSG00000125520	SLC2A4RG	37.7691	-1.61989	0.664211	-2.43882	0.0147352	0.329752	-3.07352
ENSG00000267203	SNRPGP4	18.59	2.24558	0.920916	2.43841	0.0147519	0.329752	4.74226
ENSG00000274553	CICP15	50.0681	1.55503	0.637944	2.43757	0.0147862	0.329752	2.93841
ENSG00000160050	CCDC28B	63.1808	1.35851	0.557583	2.43643	0.0148331	0.329752	2.5642
ENSG00000116885	OSCP1	3.82791	5.27788	2.16677	2.43583	0.0148575	#N/A	38.7972
ENSG00000204176	SYT15	44.2069	1.50509	0.618184	2.43469	0.0149043	0.330181	2.83842
ENSG00000197429	IPP	16.9367	-2.86644	1.17892	-2.43142	0.0150397	0.330235	-7.29264
ENSG00000256683	ZNF350	3.7993	5.25239	2.16146	2.43002	0.015098	#N/A	38.1178
ENSG00000258757	ENSG00000258757	180.9	-1.43723	0.591521	-2.42971	0.0151109	0.330235	-2.708
ENSG00000267858	MZF1-AS1	169.457	1.07749	0.443864	2.42753	0.015202	0.330235	2.11037
ENSG00000237719	ENSG00000237719	17.2949	2.44543	1.00754	2.42714	0.0152184	0.330235	5.44689
ENSG00000228506	ENSG00000228506	75.928	1.26283	0.520619	2.42563	0.0152817	0.330235	2.39966
ENSG00000279080	ENSG00000279080	42.6572	1.60189	0.661349	2.42215	0.0154289	0.330235	3.0354
ENSG00000041357	PSMA4	16.037	-2.17116	0.896722	-2.42122	0.0154684	0.330235	-4.50386
ENSG00000272918	ENSG00000272918	64.8895	1.42503	0.588667	2.42077	0.0154877	0.330235	2.6852
ENSG00000261240	ENSG00000261240	172.439	1.20955	0.499709	2.4205	0.015499	0.330235	2.31265
ENSG00000109321	AREG	8.3737	-3.38179	1.39747	-2.41994	0.0155232	#N/A	-10.4236
ENSG00000120693	SMAD9	7.20255	-3.77702	1.5615	-2.41884	0.01557	#N/A	-13.7087
ENSG00000144713	RPL32	25.7473	-1.84471	0.762658	-2.41878	0.0155725	0.330235	-3.5918
ENSG00000167658	EEF2	47.2024	-1.51669	0.628083	-2.41479	0.0157443	0.330235	-2.86134
ENSG00000104432	IL7	61.0016	-1.6431	0.680592	-2.41422	0.0157691	0.330235	-3.12335
ENSG00000130684	ZNF337	232.31	0.980987	0.406433	2.41365	0.0157935	0.330235	1.97382
ENSG00000132967	HMGB1P5	22.188	-1.86465	0.77276	-2.41297	0.0158231	0.330235	-3.64179
ENSG00000210164	MT-TG	257.32	-4.04346	1.67815	-2.40947	0.0159759	0.330235	-16.4893
ENSG00000204922	UQCC3	123.604	1.09842	0.455986	2.40889	0.0160012	0.330235	2.1412
ENSG00000099364	FBXL19	25.7219	1.82801	0.759074	2.40821	0.016031	0.330235	3.55047
ENSG00000228409	CCT6P1	74.9185	1.24536	0.517248	2.40766	0.0160552	0.330235	2.37077
ENSG00000258682	ENSG00000258682	50.4861	1.37755	0.572331	2.40692	0.0160878	0.330235	2.59827
ENSG00000141376	BCAS3	126.602	1.24497	0.517411	2.40614	0.0161219	0.330235	2.37013
ENSG00000260621	ENSG00000260621	79.7054	1.48361	0.616894	2.40496	0.0161742	0.330235	2.79647
ENSG00000155657	TTN	330.55	1.0259	0.426687	2.40435	0.0162015	0.330235	2.03623
ENSG00000177311	ZBTB38	143.582	1.12669	0.468778	2.40346	0.0162408	0.330235	2.18357
ENSG00000204352	C9orf129	71.1819	-1.28774	0.535834	-2.40325	0.01625	0.330235	-2.44146
ENSG00000282059	CICP19	27.5007	1.91229	0.795903	2.40267	0.0162759	0.330235	3.76406
ENSG00000258092	ENSG00000258092	1394.81	-0.859164	0.357603	-2.40256	0.0162807	0.330235	-1.81399
ENSG00000263327	TAPT1-AS1	209.413	-1.17186	0.487915	-2.40176	0.0163162	0.330235	-2.25301
ENSG00000047457	CP	222.017	-1.19906	0.499451	-2.40076	0.0163611	0.330235	-2.2959
ENSG00000204969	PCDHA2	31.1868	1.64841	0.687186	2.39878	0.0164497	0.330522	3.13488
ENSG00000224888	ENSG00000224888	631.863	1.34245	0.559904	2.39764	0.0165011	0.330522	2.53581
ENSG00000162073	PAQR4	539.292	-0.951354	0.396899	-2.39697	0.0165313	0.330522	-1.93369
ENSG00000196405	EVL	236.275	1.06578	0.44496	2.39522	0.0166103	0.33106	2.0933
ENSG00000204380	PKP4-AS1	360.213	1.05265	0.440219	2.39119	0.0167938	0.333671	2.07434
ENSG00000134398	ERN2	36.5518	-1.61318	0.674976	-2.38998	0.0168495	0.333735	-3.05925
ENSG00000259948	ENSG00000259948	866.215	-0.988048	0.414315	-2.38477	0.0170897	0.334056	-1.9835
ENSG00000240522	RPL7AP10	26.1148	1.77963	0.746352	2.38444	0.0171053	0.334056	3.43338
ENSG00000234771	SLC25A25-AS1	211.119	-1.04599	0.4388	-2.38376	0.0171367	0.334056	-2.06479
ENSG00000185567	AHNAK2	12.5659	2.48563	1.04326	2.38255	0.0171932	0.334056	5.60079
ENSG00000205426	KRT81	110.457	1.22499	0.514233	2.38216	0.0172112	0.334056	2.33753
ENSG00000236703	MYB-AS1	98.0439	1.20346	0.505216	2.38208	0.0172154	0.334056	2.30292
ENSG00000286273	ENSG00000286273	126.082	-1.13846	0.478006	-2.38169	0.0172335	0.334056	-2.20146
ENSG00000236552	RPL13AP5	75.6186	-1.43307	0.602675	-2.37785	0.0174141	0.336531	-2.7002
ENSG00000164306	PRIMPOL	77.5627	-1.43394	0.604144	-2.3735	0.0176202	0.339483	-2.70183
ENSG00000152430	BOLL	27.3175	1.69673	0.716682	2.36748	0.0179096	0.343663	3.24166
ENSG00000140521	POLG	968.033	-0.92317	0.390059	-2.36674	0.0179453	0.343663	-1.89628
ENSG00000235552	RPL6P27	18.7606	-2.05034	0.867537	-2.36341	0.0181077	0.345414	-4.14205
ENSG00000224063	CALCRL-AS1	14.0872	-2.31517	0.979907	-2.36264	0.0181454	0.345414	-4.97662
ENSG00000136536	MARCHF7	31.5825	-1.69868	0.720029	-2.35918	0.0183153	0.345468	-3.24603
ENSG00000102359	SRPX2	216.097	-1.09499	0.464407	-2.35783	0.0183821	0.345468	-2.13612
ENSG00000175130	MARCKSL1	11.8078	-2.4539	1.0409	-2.35747	0.0183997	0.345468	-5.47897
ENSG00000285608	ENSG00000285608	539.098	-1.27438	0.540735	-2.35675	0.0184357	0.345468	-2.41894
ENSG00000059691	GATB	16.8067	2.19306	0.931038	2.3555	0.018498	0.345468	4.57273
ENSG00000088356	PDRG1	5.97589	4.28811	1.82114	2.35463	0.0185413	#N/A	19.5366
ENSG00000131370	SH3BP5	236.702	1.05223	0.447169	2.35309	0.0186184	0.345468	2.07373
ENSG00000179262	RAD23A	41.525	-1.43259	0.60884	-2.35299	0.0186233	0.345468	-2.69931
ENSG00000251158	ENSG00000251158	38.3582	1.49388	0.634903	2.35292	0.0186265	0.345468	2.81645
ENSG00000138640	FAM13A	72.9584	-1.40255	0.596144	-2.3527	0.0186376	0.345468	-2.64368
ENSG00000232828	ENSG00000232828	76.8364	-1.32457	0.563258	-2.35163	0.0186916	0.345468	-2.50459
ENSG00000034510	TMSB10	58.8274	-1.4134	0.602407	-2.34626	0.018963	0.348168	-2.66364
ENSG00000181163	NPM1	31.9272	-1.57536	0.671531	-2.34592	0.0189802	0.348168	-2.98009
ENSG00000139625	MAP3K12	1286.89	-1.22857	0.5238	-2.34549	0.0190019	0.348168	-2.34334
ENSG00000105401	CDC37	11.9144	-2.56808	1.09572	-2.34373	0.0190919	0.348811	-5.93021
ENSG00000064652	SNX24	311.38	0.979277	0.418069	2.34238	0.0191611	0.349072	1.97148
ENSG00000138443	ABI2	1862.8	0.86221	0.368546	2.33949	0.0193103	0.350785	1.81782
ENSG00000172244	C5orf34	51.5724	1.37121	0.587642	2.33342	0.0196263	0.354509	2.58688
ENSG00000163702	IL17RC	95.4453	1.33031	0.570116	2.33341	0.0196268	0.354509	2.51457
ENSG00000257671	KRT7-AS	224.92	-1.02637	0.440488	-2.33008	0.0198022	0.355377	-2.03689
ENSG00000242531	ENSG00000242531	3.4772	5.12763	2.20097	2.32972	0.0198212	#N/A	34.9598
ENSG00000022277	RTF2	9.84595	-2.67586	1.14908	-2.32871	0.0198746	#N/A	-6.3902
ENSG00000121350	PYROXD1	249.175	-0.997951	0.428602	-2.32839	0.0198917	0.355377	-1.99716
ENSG00000116161	CACYBP	53.27	-1.44405	0.620492	-2.32727	0.0199508	0.355377	-2.72084
ENSG00000012171	SEMA3B	27.4441	1.82887	0.786151	2.32636	0.0199995	0.355377	3.55258
ENSG00000260091	ENSG00000260091	125.461	1.1032	0.474287	2.32602	0.0200177	0.355377	2.1483
ENSG00000234793	ENSG00000234793	270.708	0.946462	0.407011	2.3254	0.0200507	0.355377	1.92714
ENSG00000259792	ENSG00000259792	67.5042	-1.25021	0.537829	-2.32454	0.0200965	0.355377	-2.37876
ENSG00000244491	ENSG00000244491	67.9588	-1.2813	0.551545	-2.32311	0.0201735	0.355377	-2.43057
ENSG00000126768	TIMM17B	130.512	-1.06033	0.456529	-2.3226	0.0202008	0.355377	-2.08541
ENSG00000270110	ENSG00000270110	34.928	1.79987	0.775145	2.32198	0.0202338	0.355377	3.4819
ENSG00000142676	RPL11	54.4129	-1.42481	0.613908	-2.32088	0.0202931	0.355436	-2.68479
ENSG00000108509	CAMTA2	38.247	1.45625	0.628699	2.31629	0.0205425	0.358816	2.74394
ENSG00000155229	MMS19	98.889	1.11437	0.4817	2.31341	0.0206999	0.360575	2.16501
ENSG00000289691	ENSG00000289691	114.837	1.1467	0.495928	2.31224	0.0207645	0.360713	2.21408
ENSG00000233222	ENSG00000233222	54.5207	1.33127	0.576225	2.31033	0.0208698	0.361554	2.51624
ENSG00000145386	CCNA2	105.443	-1.14019	0.494004	-2.30805	0.0209962	0.362755	-2.2041
ENSG00000279428	ENSG00000279428	321.817	-0.90754	0.393501	-2.30632	0.0210927	0.363434	-1.87584
ENSG00000236467	KCNMA1-AS1	24.2369	1.7802	0.772792	2.30359	0.0212455	0.365079	3.43473
ENSG00000111602	TIMELESS	5.40417	-4.43927	1.92927	-2.30101	0.0213911	#N/A	-21.6947
ENSG00000204220	PFDN6	362.764	0.978274	0.42536	2.29987	0.0214554	0.367692	1.97011
ENSG00000273749	CYFIP1	483.144	-1.06831	0.46505	-2.2972	0.0216072	0.368364	-2.09698
ENSG00000260097	SPDYE6	531.118	1.21594	0.529325	2.29714	0.0216105	0.368364	2.32292
ENSG00000187109	NAP1L1	34.6422	-1.49068	0.649472	-2.29521	0.021721	0.369258	-2.8102
ENSG00000163453	IGFBP7	227.684	-1.06846	0.466463	-2.29057	0.0219885	0.369783	-2.0972
ENSG00000215910	C1orf167	158.86	1.04666	0.45696	2.29047	0.0219939	0.369783	2.06574
ENSG00000205238	SPDYE2	675.6	1.17464	0.512843	2.29044	0.0219955	0.369783	2.25736
ENSG00000115053	NCL	75.8165	-1.16041	0.506754	-2.28989	0.0220276	0.369783	-2.23521
ENSG00000255408	PCDHA3	21.3127	1.96238	0.857704	2.28794	0.0221409	0.369783	3.89703
ENSG00000218283	MORF4L1P1	13.898	-2.20623	0.964321	-2.28785	0.022146	0.369783	-4.61467
ENSG00000163082	SGPP2	61.9511	1.445	0.631659	2.28763	0.0221591	0.369783	2.72263
ENSG00000173678	SPDYE2B	621.399	1.163	0.508826	2.28565	0.0222749	0.370743	2.23922
ENSG00000005187	ACSM3	117.961	-1.54512	0.677457	-2.28077	0.022562	0.373426	-2.91829
ENSG00000263069	RNF213-AS1	234.578	1.23395	0.541171	2.28014	0.0225994	0.373426	2.35209
ENSG00000264491	ENSG00000264491	65.9965	1.31969	0.578833	2.27992	0.0226123	0.373426	2.49613
ENSG00000267077	ENSG00000267077	275.291	0.983383	0.431764	2.27759	0.0227508	0.373481	1.9771
ENSG00000227218	ENSG00000227218	574.656	-0.858536	0.377107	-2.27664	0.0228079	0.373481	-1.8132
ENSG00000196407	THEM5	82.3413	1.29807	0.570273	2.27623	0.0228324	0.373481	2.459
ENSG00000162892	IL24	19.8519	1.91984	0.843545	2.27592	0.0228506	0.373481	3.78382
ENSG00000060491	OGFR	81.2999	-1.23539	0.543068	-2.27484	0.0229155	0.373582	-2.35445
ENSG00000233476	EEF1A1P6	31.066	-1.80267	0.793236	-2.27256	0.0230529	0.374173	-3.48866
ENSG00000232472	EEF1B2P3	8.28136	-2.97527	1.30929	-2.27243	0.0230603	#N/A	-7.86402
ENSG00000009724	MASP2	70.9144	1.1858	0.521854	2.27228	0.0230695	0.374173	2.27489
ENSG00000144596	GRIP2	77.4306	-1.50087	0.661152	-2.27009	0.0232022	0.374739	-2.83014
ENSG00000277324	ENSG00000277324	35.9716	1.51238	0.666319	2.26976	0.0232223	0.374739	2.85281
ENSG00000136381	IREB2	3.07567	-5.18858	2.28641	-2.26931	0.0232495	#N/A	-36.4686
ENSG00000129657	SEC14L1	3.36699	-5.27195	2.32457	-2.26792	0.023334	#N/A	-38.638
ENSG00000176731	RBIS	134.954	-1.11434	0.491361	-2.26785	0.0233381	0.375655	-2.16495
ENSG00000090061	CCNK	458.481	-0.99451	0.438832	-2.26627	0.0234351	0.375999	-1.9924
ENSG00000214756	CSKMT	171.426	1.00591	0.443998	2.26557	0.0234778	0.375999	2.00821
ENSG00000167676	PLIN4	82.2693	1.12091	0.495576	2.26184	0.0237072	0.37853	2.17485
ENSG00000196418	ZNF124	58.0307	1.53499	0.679063	2.26046	0.0237929	0.37853	2.89787
ENSG00000125746	EML2	58.6124	1.71879	0.760488	2.26011	0.0238144	0.37853	3.2916
ENSG00000266963	ENSG00000266963	28.2406	1.59612	0.706527	2.2591	0.0238769	0.378576	3.02329
ENSG00000170832	USP32	415.47	-1.32307	0.586717	-2.25503	0.0241312	0.380548	-2.50197
ENSG00000258424	ENSG00000258424	1116.78	-0.936072	0.415326	-2.25383	0.024207	0.380548	-1.91331
ENSG00000250802	ZBED3-AS1	9.98941	2.67201	1.18597	2.25302	0.0242581	#N/A	6.37318
ENSG00000140319	SRP14	22.3567	-1.76574	0.784119	-2.25187	0.0243304	0.380548	-3.40047
ENSG00000223528	ENSG00000223528	254.097	1.10514	0.490907	2.25123	0.0243712	0.380548	2.1512
ENSG00000283064	ENSG00000283064	57.0437	1.23609	0.549229	2.25059	0.0244117	0.380548	2.35559
ENSG00000184792	OSBP2	50.5664	1.3133	0.584072	2.24852	0.0245429	0.380548	2.48509
ENSG00000244932	ENSG00000244932	62.5086	1.24881	0.555555	2.24785	0.0245856	0.380548	2.37645
ENSG00000236266	ENSG00000236266	59.4187	1.31846	0.586637	2.24749	0.0246086	0.380548	2.494
ENSG00000213213	CCDC183	40.1627	1.59978	0.711877	2.24727	0.0246231	0.380548	3.03096
ENSG00000261822	ENSG00000261822	102.918	-1.23561	0.550276	-2.24545	0.0247396	0.380548	-2.35482
ENSG00000213983	AP1G2	228.51	1.0118	0.450747	2.24472	0.024786	0.380548	2.01643
ENSG00000229047	ENSG00000229047	529.518	-1.16155	0.517599	-2.24412	0.0248247	0.380548	-2.23698
ENSG00000261762	ENSG00000261762	508.5	-0.923144	0.411898	-2.2412	0.0250133	0.380548	-1.89624
ENSG00000274259	SYNGAP1-AS1	89.777	1.11698	0.498443	2.24094	0.0250296	0.380548	2.16893
ENSG00000230043	TMSB4XP6	14.4772	-2.11896	0.946049	-2.2398	0.0251037	0.380548	-4.34381
ENSG00000221819	GAS8-AS1	93.8733	1.12654	0.503006	2.23961	0.025116	0.380548	2.18334
ENSG00000105821	DNAJC2	138.944	-1.2808	0.571993	-2.23919	0.0251433	0.380548	-2.42974
ENSG00000140829	DHX38	33.7786	1.51673	0.677956	2.2372	0.025273	0.380548	2.86141
ENSG00000286550	ENSG00000286550	4.94786	4.25198	1.90083	2.2369	0.0252929	#N/A	19.0534
ENSG00000283689	ENSG00000283689	12.9516	2.24144	1.00278	2.23523	0.0254023	0.380548	4.72868
ENSG00000102302	FGD1	80.9225	-1.1685	0.522774	-2.23519	0.0254051	0.380548	-2.24777
ENSG00000130702	LAMA5	1637.27	-0.828337	0.370765	-2.23413	0.0254744	0.380548	-1.77564
ENSG00000063046	EIF4B	412.783	0.926946	0.414952	2.23386	0.025492	0.380548	1.90125
ENSG00000260774	ENSG00000260774	31.0394	1.55897	0.698171	2.23294	0.025553	0.380548	2.94644
ENSG00000265181	MIR4674	6.11072	3.72939	1.67039	2.23265	0.0255723	#N/A	13.2635
ENSG00000232638	ENSG00000232638	217.704	-0.963355	0.431656	-2.23177	0.0256305	0.380548	-1.94984
ENSG00000159496	RGL4	346.04	0.880117	0.394377	2.23167	0.025637	0.380548	1.84053
ENSG00000265218	ENSG00000265218	31.3875	1.58729	0.711283	2.23159	0.0256421	0.380548	3.00485
ENSG00000197753	LHFPL5	626.271	-0.904739	0.405502	-2.23116	0.0256706	0.380548	-1.87221
ENSG00000231616	ENSG00000231616	38.6824	1.47433	0.660822	2.23106	0.0256771	0.380548	2.77856
ENSG00000225507	ENSG00000225507	18.1206	-2.28863	1.02739	-2.2276	0.0259069	0.383061	-4.88591
ENSG00000067182	TNFRSF1A	5.93906	-3.56755	1.60417	-2.22391	0.0261542	#N/A	-11.856
ENSG00000131747	TOP2A	10.2482	-2.47562	1.11326	-2.22375	0.0261651	#N/A	-5.56208
ENSG00000231991	ANXA2P2	5.81569	-3.57522	1.60927	-2.22164	0.0263078	#N/A	-11.9193
ENSG00000247049	ENSG00000247049	261.798	0.962093	0.433226	2.22076	0.0263669	0.388958	1.94813
ENSG00000186377	CYP4X1	9.45661	2.65077	1.19463	2.21891	0.0264928	#N/A	6.28001
ENSG00000159335	PTMS	75.4931	-1.31662	0.593498	-2.21841	0.026527	0.390413	-2.49082
ENSG00000101846	STS	15.5512	-2.10172	0.948643	-2.2155	0.026726	0.392093	-4.2922
ENSG00000214389	RPS3AP26	11.1097	-2.3591	1.06535	-2.21439	0.0268019	0.392093	-5.1305
ENSG00000137154	RPS6	28.2755	-1.64101	0.74121	-2.21396	0.0268317	0.392093	-3.11884
ENSG00000286431	ENSG00000286431	278.321	-0.916622	0.414172	-2.21314	0.0268878	0.392093	-1.88769
ENSG00000169876	MUC17	3.00483	-5.13046	2.3213	-2.21017	0.0270936	#N/A	-35.0285
ENSG00000165272	AQP3	3.10193	-5.15993	2.33781	-2.20716	0.0273025	#N/A	-35.7514
ENSG00000114054	PCCB	325.009	-1.08063	0.489619	-2.20708	0.0273083	0.397314	-2.11496
ENSG00000237641	RPL28P2	32.661	1.46778	0.665891	2.20423	0.0275078	0.399303	2.76596
ENSG00000169710	FASN	13.1829	-2.17435	0.987853	-2.20109	0.0277296	0.401262	-4.51383
ENSG00000182718	ANXA2	5.82497	-3.68925	1.67621	-2.20095	0.0277398	#N/A	-12.8995
ENSG00000166938	DIS3L	73.8238	-1.21006	0.549895	-2.20053	0.027769	0.401262	-2.31348
ENSG00000270921	CICP23	44.9993	1.35169	0.614911	2.19818	0.0279362	0.401977	2.5521
ENSG00000257286	ENSG00000257286	125.529	-0.997039	0.453641	-2.19786	0.0279594	0.401977	-1.9959
ENSG00000262967	ENSG00000262967	353.741	-0.913096	0.415801	-2.19599	0.0280925	0.401977	-1.88308
ENSG00000083812	ZNF324	24.9163	1.64802	0.750579	2.19567	0.0281158	0.401977	3.13403
ENSG00000274317	LINC02334	6.37578	3.45192	1.57217	2.19565	0.0281172	#N/A	10.9429
ENSG00000170315	UBB	17.2517	-1.88534	0.858938	-2.19497	0.0281659	0.401977	-3.6944
ENSG00000140525	FANCI	478.873	-0.863125	0.393308	-2.19452	0.0281978	0.401977	-1.81897
ENSG00000136261	BZW2	2.90772	-5.10243	2.32604	-2.19361	0.0282631	#N/A	-34.3546
ENSG00000257467	PPFIA2-AS1	2.90772	-5.10243	2.32604	-2.19361	0.0282631	#N/A	-34.3546
ENSG00000101210	EEF1A2	71.8878	-1.15898	0.528443	-2.19319	0.0282934	0.402134	-2.23299
ENSG00000227028	SLC8A1-AS1	58.8382	1.21748	0.555493	2.19172	0.0283998	0.402134	2.32541
ENSG00000164855	TMEM184A	441.167	-0.946506	0.431884	-2.19157	0.0284102	0.402134	-1.9272
ENSG00000251143	ENSG00000251143	2298.37	0.999643	0.456279	2.19086	0.0284618	0.402134	1.99951
ENSG00000173638	SLC19A1	2557.9	-0.783233	0.357765	-2.18924	0.0285794	0.402149	-1.72098
ENSG00000280320	ENSG00000280320	111.441	-1.01697	0.46481	-2.18793	0.0286746	0.402149	-2.02367
ENSG00000288349	ENSG00000288349	26.5237	1.65331	0.755797	2.1875	0.0287059	0.402149	3.14554
ENSG00000064763	FAR2	204.781	-1.04344	0.477056	-2.18724	0.0287252	0.402149	-2.06113
ENSG00000167468	GPX4	5.78039	-3.63727	1.6633	-2.18678	0.0287582	#N/A	-12.4431
ENSG00000279989	ENSG00000279989	10.979	2.47738	1.13332	2.18595	0.0288195	0.402149	5.56885
ENSG00000257950	P2RX5-TAX1BP3	698.371	-0.865435	0.396054	-2.18514	0.0288783	0.402149	-1.82189
ENSG00000178104	PDE4DIP	19.3352	1.86573	0.854368	2.18375	0.0289803	0.402149	3.64452
ENSG00000130726	TRIM28	7.87461	-2.87883	1.3183	-2.18374	0.028981	#N/A	-7.35554
ENSG00000236618	PITPNA-AS1	53.6281	-1.37333	0.628906	-2.18367	0.0289863	0.402149	-2.59067
ENSG00000189196	LINC00994	69.8075	1.19595	0.548042	2.18223	0.0290927	0.402149	2.29096
ENSG00000162391	FAM151A	14.9229	-2.0066	0.919535	-2.18219	0.0290954	0.402149	-4.01834
ENSG00000182871	COL18A1	177.497	-0.957483	0.439556	-2.1783	0.0293838	0.404703	-1.94192
ENSG00000266916	ZNF793-AS1	10.3563	2.50947	1.15291	2.17665	0.029507	#N/A	5.69412
ENSG00000210112	MT-TM	41.8956	-1.46324	0.672294	-2.17649	0.0295183	0.404703	-2.75728
ENSG00000138382	METTL5	945.222	-0.897045	0.412181	-2.17634	0.0295301	0.404703	-1.86225
ENSG00000273090	ENSG00000273090	54.0613	1.46654	0.673879	2.17627	0.0295348	0.404703	2.76359
ENSG00000172594	SMPDL3A	6.29105	3.8049	1.74852	2.17607	0.0295504	#N/A	13.9762
ENSG00000225449	RAB6C-AS1	67.4477	1.28586	0.591236	2.17486	0.0296402	0.405058	2.43827
ENSG00000210151	MT-TS1	16631.6	-0.95643	0.439894	-2.17423	0.0296881	0.405058	-1.9405
ENSG00000247556	OIP5-AS1	165.762	-1.15	0.52964	-2.17129	0.0299095	0.406559	-2.21914
ENSG00000122566	HNRNPA2B1	273.907	-0.927002	0.42698	-2.17107	0.029926	0.406559	-1.90132
ENSG00000185055	EFCAB10	304.317	-1.02367	0.471852	-2.16947	0.0300473	0.407337	-2.03308
ENSG00000286004	ENSG00000286004	55.3504	1.6845	0.777243	2.16727	0.0302141	0.408726	3.21428
ENSG00000224245	ENSG00000224245	6.26696	3.43152	1.58436	2.16588	0.0303206	#N/A	10.7893
ENSG00000186230	ZNF749	3.07924	4.94945	2.28627	2.16486	0.0303984	#N/A	30.8983
ENSG00000185246	PRPF39	1006.16	-0.99918	0.461786	-2.16373	0.0304852	0.410676	-1.99886
ENSG00000130305	NSUN5	130.832	-1.04209	0.481624	-2.1637	0.0304875	0.410676	-2.05921
ENSG00000188389	PDCD1	7.12637	3.08819	1.42968	2.16006	0.0307682	#N/A	8.50429
ENSG00000185101	ANO9	60.9999	1.21139	0.560841	2.15994	0.030777	0.412874	2.3156
ENSG00000197620	EOLA1	19.5699	1.81224	0.839133	2.15966	0.0307988	0.412874	3.51188
ENSG00000198690	FAN1	70.2478	1.15326	0.534149	2.15906	0.0308454	0.412874	2.22416
ENSG00000111752	PHC1	1050.98	-0.790198	0.366152	-2.15812	0.0309189	0.412988	-1.72931
ENSG00000239453	SIDT1-AS1	7.06482	3.07571	1.42717	2.1551	0.0311538	#N/A	8.43101
ENSG00000198840	MT-ND3	3341.17	-0.81688	0.379086	-2.15487	0.0311721	0.415498	-1.76159
ENSG00000198744	MTCO3P12	131.409	-1.16511	0.540966	-2.15376	0.0312592	0.415787	-2.2425
ENSG00000249421	ADAMTS19-AS1	21.0206	-1.86882	0.868788	-2.15107	0.0314709	0.417729	-3.65234
ENSG00000240409	MTATP8P1	10.3082	-2.86766	1.33536	-2.14749	0.0317544	#N/A	-7.29882
ENSG00000280064	ENSG00000280064	531.051	-0.850609	0.396814	-2.1436	0.0320652	0.42473	-1.80326
ENSG00000236986	ENSG00000236986	135.315	1.01912	0.475655	2.14256	0.0321487	0.42495	2.02668
ENSG00000106211	HSPB1	22.816	-1.61954	0.756256	-2.14153	0.0322317	0.425164	-3.07277
ENSG00000237550	ENSG00000237550	25.327	-1.57804	0.738074	-2.13805	0.0325126	0.427982	-2.98564
ENSG00000102445	RUBCNL	7.4063	-2.82557	1.32273	-2.13617	0.0326654	#N/A	-7.08893
ENSG00000188566	NDOR1	55.4795	1.26222	0.591038	2.1356	0.0327122	0.429719	2.39864
ENSG00000106541	AGR2	5.93112	-3.64561	1.71004	-2.13189	0.0330157	#N/A	-12.5152
ENSG00000108515	ENO3	6241.04	-0.763397	0.358144	-2.13154	0.0330448	0.433194	-1.69748
ENSG00000229018	PMS2P7	130.7	1.08721	0.510948	2.12783	0.0333509	0.436307	2.12463
ENSG00000137710	RDX	9.82446	-2.46216	1.15746	-2.1272	0.0334032	#N/A	-5.51042
ENSG00000182873	PRKCZ-AS1	176.49	0.913552	0.429553	2.12675	0.0334408	0.43658	1.88368
ENSG00000132334	PTPRE	2.83687	-5.04097	2.3708	-2.12627	0.0334804	#N/A	-32.9217
ENSG00000257045	ENSG00000257045	27.6935	1.59172	0.748715	2.12593	0.0335091	0.43658	3.01407
ENSG00000255438	ENSG00000255438	3700.08	0.837178	0.394117	2.12419	0.0336545	0.437064	1.78655
ENSG00000152767	FARP1	719.911	-0.846507	0.398702	-2.12316	0.0337407	0.437064	-1.79814
ENSG00000257218	GATC	2624.76	-0.851066	0.400876	-2.12302	0.0337525	0.437064	-1.80383
ENSG00000187726	DNAJB13	32.3493	1.54104	0.726175	2.12213	0.033827	0.437139	2.91003
ENSG00000254721	ENSG00000254721	691.971	-0.792237	0.3737	-2.11998	0.0340077	0.437786	-1.73176
ENSG00000163634	THOC7	7.30919	-2.81479	1.32792	-2.1197	0.0340317	#N/A	-7.03615
ENSG00000263843	MIF4GD-DT	157.224	-0.958867	0.452537	-2.11887	0.0341014	0.437786	-1.94378
ENSG00000286158	ENSG00000286158	55.8021	1.28155	0.604994	2.11829	0.0341504	0.437786	2.43101
ENSG00000188163	FAM166A	1279.98	-0.859716	0.405858	-2.11827	0.0341525	0.437786	-1.81468
ENSG00000106028	SSBP1	10.0001	-2.36866	1.11847	-2.11776	0.034195	#N/A	-5.16462
ENSG00000267607	ENSG00000267607	95.3721	-1.00804	0.476315	-2.11632	0.0343176	0.438811	-2.01117
ENSG00000247903	ENSG00000247903	164.554	-1.0287	0.486222	-2.1157	0.0343705	0.438811	-2.04018
ENSG00000259291	ZNF710-AS1	210.185	-0.928637	0.43914	-2.11467	0.0344579	0.439044	-1.90348
ENSG00000103194	USP10	2.73977	-5.01079	2.3709	-2.11346	0.0345615	#N/A	-32.2403
ENSG00000163728	TTC14	2.73977	-5.01079	2.3709	-2.11346	0.0345615	#N/A	-32.2403
ENSG00000267288	ENSG00000267288	193.601	0.896635	0.424276	2.11333	0.0345725	0.439624	1.86172
ENSG00000257000	ENSG00000257000	288.441	-0.841889	0.398997	-2.11001	0.0348571	0.441373	-1.7924
ENSG00000241278	ENPP7P4	4.5499	4.12673	1.95642	2.10932	0.0349167	#N/A	17.469
ENSG00000153037	SRP19	25.9059	1.79921	0.853047	2.10916	0.0349311	0.441373	3.4803
ENSG00000251680	ENSG00000251680	76.5495	-1.18098	0.560022	-2.10882	0.0349603	0.441373	-2.26731
ENSG00000070756	PABPC1	35.7632	-1.49693	0.709973	-2.10843	0.0349938	0.441373	-2.82241
ENSG00000100242	SUN2	334.629	0.901393	0.427848	2.10681	0.0351344	0.441373	1.86787
ENSG00000263171	ENSG00000263171	170.52	-0.895011	0.425061	-2.10561	0.0352386	0.441373	-1.85962
ENSG00000169714	CNBP	9.01523	-2.5085	1.19149	-2.10534	0.0352616	#N/A	-5.69026
ENSG00000164587	RPS14	44.5108	-1.3281	0.630901	-2.10508	0.0352844	0.441373	-2.51071
ENSG00000268583	ENSG00000268583	16.0357	-2.46278	1.16998	-2.10497	0.0352937	0.441373	-5.5128
ENSG00000124164	VAPB	8.24154	-2.62241	1.24582	-2.10496	0.0352946	#N/A	-6.15779
ENSG00000289615	ENSG00000289615	10.4725	2.5093	1.19235	2.1045	0.0353348	0.441373	5.69342
ENSG00000089157	RPLP0	18.9736	-1.91514	0.91037	-2.1037	0.0354047	0.441378	-3.77152
ENSG00000227678	ENSG00000227678	5.40894	-3.43962	1.63534	-2.1033	0.0354392	#N/A	-10.85
ENSG00000130957	FBP2	59.0134	1.21768	0.579432	2.10151	0.0355966	0.442902	2.32572
ENSG00000243566	UPK3B	9.09896	2.526	1.20238	2.10084	0.0356551	#N/A	5.75972
ENSG00000171466	ZNF562	38.7291	1.31766	0.627594	2.09955	0.0357687	0.444174	2.49262
ENSG00000144224	UBXN4	7.33545	-2.79586	1.33241	-2.09834	0.0358749	#N/A	-6.94445
ENSG00000261840	ENSG00000261840	15.1278	2.23334	1.06641	2.09426	0.0362369	0.449023	4.70223
ENSG00000277299	ENSG00000277299	54.1845	-1.18559	0.566353	-2.09338	0.036315	0.449023	-2.27457
ENSG00000125676	THOC2	16.2362	-1.83868	0.878813	-2.09223	0.0364175	0.449023	-3.57683
ENSG00000073803	MAP3K13	62.1124	1.13005	0.540282	2.09158	0.0364757	0.449023	2.18866
ENSG00000100345	MYH9	29.7335	-1.47584	0.70589	-2.09075	0.0365504	0.449023	-2.78146
ENSG00000233968	ENSG00000233968	18.407	1.77972	0.851865	2.0892	0.0366899	0.449023	3.43358
ENSG00000111615	KRR1	6.4384	-3.02869	1.44986	-2.08896	0.0367118	#N/A	-8.16066
ENSG00000214189	ZNF788P	20.3272	1.73245	0.829654	2.08816	0.0367835	0.449023	3.32291
ENSG00000250186	ENSG00000250186	2542.35	-0.744338	0.356654	-2.087	0.0368882	0.449023	-1.67521
ENSG00000198707	CEP290	15.1837	-2.2588	1.0829	-2.08588	0.0369897	0.449023	-4.78592
ENSG00000196388	INCA1	156.099	0.938308	0.44986	2.08578	0.0369989	0.449023	1.91628
ENSG00000172794	RAB37	85.0826	1.19882	0.574888	2.08531	0.0370412	0.449023	2.29552
ENSG00000243613	ENSG00000243613	158.303	0.985829	0.472968	2.08435	0.0371287	0.449023	1.98045
ENSG00000185722	ANKFY1	39.2055	1.33979	0.642841	2.08416	0.0371452	0.449023	2.53114
ENSG00000176927	EFCAB5	10.4997	-2.26895	1.08872	-2.08406	0.0371543	0.449023	-4.81973
ENSG00000078618	NRDC	53.3375	1.16458	0.558992	2.08336	0.0372184	0.449023	2.24168
ENSG00000285966	ENSG00000285966	2.64266	-4.98082	2.39092	-2.08322	0.0372308	#N/A	-31.5773
ENSG00000175449	RFESD	5.6369	3.6128	1.73582	2.08132	0.0374045	#N/A	12.2338
ENSG00000215861	ENSG00000215861	4.30366	4.05045	1.9465	2.08089	0.0374443	#N/A	16.5694
ENSG00000236732	ENSG00000236732	10.766	2.55835	1.22962	2.08061	0.03747	0.449216	5.89034
ENSG00000165119	HNRNPK	9.51482	-2.38769	1.14813	-2.07963	0.0375596	#N/A	-5.23318
ENSG00000165716	DIPK1B	861.157	0.861655	0.41434	2.07958	0.0375637	0.449216	1.81712
ENSG00000127463	EMC1	54.6759	1.18458	0.569682	2.07937	0.0375832	0.449216	2.27297
ENSG00000183208	GDPGP1	320.593	-0.825968	0.397304	-2.07893	0.0376238	0.449216	-1.77272
ENSG00000259884	NR4A1AS	91.9184	1.08441	0.521632	2.07887	0.0376291	0.449216	2.1205
ENSG00000160299	PCNT	97.0585	0.986096	0.474447	2.07841	0.0376714	0.449216	1.98082
ENSG00000180720	CHRM4	159.318	-0.952746	0.458699	-2.07706	0.0377958	0.449216	-1.93555
ENSG00000280179	CH507-42P11.6	10.8795	2.24394	1.08037	2.07702	0.0377997	0.449216	4.7369
ENSG00000280007	ENSG00000280007	61.4927	1.18211	0.569465	2.07583	0.0379094	0.449679	2.26909
ENSG00000166197	NOLC1	7.4416	-2.79008	1.34453	-2.07514	0.0379738	#N/A	-6.91669
ENSG00000271075	ENSG00000271075	3.00338	4.90746	2.365	2.07504	0.0379829	#N/A	30.0119
ENSG00000242951	ENSG00000242951	13.2402	-2.41355	1.16361	-2.07419	0.038062	0.450331	-5.32784
ENSG00000127415	IDUA	28.643	1.4878	0.717459	2.07371	0.0381061	0.450331	2.80462
ENSG00000223760	MED15P9	7.22429	-3.09992	1.49546	-2.07288	0.0381831	#N/A	-8.57369
ENSG00000244733	ENSG00000244733	27.626	-1.87275	0.903752	-2.0722	0.0382468	0.451157	-3.66231
ENSG00000227279	ENSG00000227279	4.82926	3.92267	1.89302	2.07218	0.0382489	#N/A	15.165
ENSG00000214223	HNRNPA1P10	23.1593	-1.578	0.762242	-2.07021	0.0384325	0.451414	-2.98556
ENSG00000180376	CCDC66	19.5979	-1.82264	0.880554	-2.06988	0.038464	0.451414	-3.53727
ENSG00000163704	PRRT3	20.4787	1.66317	0.803635	2.06956	0.0384935	0.451414	3.16712
ENSG00000066427	ATXN3	45.5718	1.25655	0.607553	2.06821	0.0386203	0.451414	2.38923
ENSG00000081026	MAGI3	8.36516	-2.70421	1.30885	-2.06609	0.0388201	#N/A	-6.517
ENSG00000180479	ZNF571	16.3467	1.91878	0.928767	2.06595	0.0388335	0.451414	3.78104
ENSG00000137970	RPL7P9	24.1296	-1.56313	0.75673	-2.06564	0.0388621	0.451414	-2.95495
ENSG00000269886	ENSG00000269886	82.4574	1.03199	0.499788	2.06486	0.0389367	0.451414	2.04484
ENSG00000132522	GPS2	1774.46	-0.737652	0.357243	-2.06485	0.0389376	0.451414	-1.66746
ENSG00000204832	ST8SIA6-AS1	44.8974	1.26339	0.611868	2.06482	0.0389403	0.451414	2.4006
ENSG00000227848	SUCLA2-AS1	9.99107	-2.37485	1.15042	-2.06434	0.0389851	#N/A	-5.18683
ENSG00000172613	RAD9A	679.666	-0.819017	0.39681	-2.064	0.0390175	0.451414	-1.7642
ENSG00000259083	ENSG00000259083	432.031	0.791059	0.38336	2.06349	0.0390661	0.451414	1.73034
ENSG00000125037	EMC3	15.3715	1.92543	0.933354	2.06292	0.0391207	0.451414	3.7985
ENSG00000224897	POT1-AS1	108.022	1.03843	0.503766	2.06133	0.0392717	0.452337	2.05399
ENSG00000271109	ENSG00000271109	2.8187	4.82295	2.34101	2.0602	0.0393793	#N/A	28.3043
ENSG00000114867	EIF4G1	17.5971	-1.74711	0.848186	-2.05981	0.0394163	0.453181	-3.35685
ENSG00000083520	DIS3	136.033	-0.920462	0.447284	-2.05789	0.0396006	0.453735	-1.89272
ENSG00000254428	ENSG00000254428	63.533	1.25752	0.611094	2.05782	0.0396072	0.453735	2.39085
ENSG00000289415	ENSG00000289415	10.1289	2.31139	1.12328	2.05772	0.0396172	#N/A	4.96361
ENSG00000197746	PSAP	5.59521	-3.5548	1.72932	-2.05561	0.03982	#N/A	-11.7517
ENSG00000237705	ENSG00000237705	59.2482	1.38896	0.676088	2.0544	0.0399368	0.456688	2.61889
ENSG00000285803	ENSG00000285803	172.888	0.873673	0.425995	2.0509	0.0402764	0.458445	1.83232
ENSG00000235837	ENSG00000235837	450.683	-0.789659	0.385147	-2.05028	0.0403372	0.458445	-1.72867
ENSG00000161996	WDR90	125.772	0.946612	0.461935	2.04923	0.0404394	0.458445	1.92734
ENSG00000078304	PPP2R5C	9.0322	-2.43152	1.18689	-2.04865	0.0404964	#N/A	-5.39461
ENSG00000124006	OBSL1	24.6911	1.58886	0.776058	2.04734	0.0406245	0.458445	3.00811
ENSG00000196924	FLNA	30.9044	-1.47615	0.721226	-2.04672	0.0406858	0.458445	-2.78205
ENSG00000259540	ENSG00000259540	6.72841	2.99167	1.46192	2.0464	0.0407171	#N/A	7.95395
ENSG00000288096	ENSG00000288096	20.8437	1.70059	0.83117	2.04602	0.0407544	0.458445	3.25034
ENSG00000183840	GPR39	495.288	-0.823241	0.402383	-2.04591	0.0407648	0.458445	-1.76938
ENSG00000182134	TDRKH	172.711	0.932016	0.45559	2.04573	0.0407825	0.458445	1.90794
ENSG00000289307	ENSG00000289307	25.78	1.55815	0.761726	2.04555	0.0408009	0.458445	2.94475
ENSG00000254109	RBPMS-AS1	107.942	-0.952028	0.465439	-2.04544	0.0408115	0.458445	-1.93459
ENSG00000166582	CENPV	114.044	1.01246	0.495285	2.0442	0.0409334	0.459003	2.01735
ENSG00000151338	MIPOL1	12.1874	-2.11419	1.03498	-2.04274	0.0410782	0.459815	-4.32948
ENSG00000260284	TPSP2	2.75714	4.79403	2.34915	2.04075	0.0412758	#N/A	27.7426
ENSG00000129195	PIMREG	13.3755	-2.05639	1.00787	-2.04033	0.0413172	0.461678	-4.15945
ENSG00000277288	LINC02881	10.0886	2.33559	1.1455	2.03893	0.041457	#N/A	5.04759
ENSG00000255005	ENSG00000255005	10.2346	-2.23045	1.09411	-2.03859	0.0414909	#N/A	-4.69281
ENSG00000265415	ENSG00000265415	469.228	-0.887479	0.435547	-2.03762	0.0415882	0.462504	-1.84994
ENSG00000136149	RPL13AP25	61.614	-1.32121	0.648442	-2.03752	0.0415982	0.462504	-2.49876
ENSG00000159377	PSMB4	7.97648	-2.57488	1.26402	-2.03706	0.0416444	#N/A	-5.9582
ENSG00000263859	ENSG00000263859	98.4935	-1.20237	0.59025	-2.03705	0.0416452	0.462504	-2.30117
ENSG00000261664	TTC39A-AS1	21.6697	1.72331	0.846139	2.03668	0.0416821	0.462504	3.30194
ENSG00000154001	PPP2R5E	2.54555	-4.94942	2.43074	-2.03617	0.0417328	#N/A	-30.8975
ENSG00000115414	FN1	84.1273	1.03367	0.50804	2.03462	0.0418891	0.463992	2.04722
ENSG00000164690	SHH	6.13804	-3.01172	1.4805	-2.03425	0.0419262	#N/A	-8.06523
ENSG00000186160	CYP4Z1	2.77144	4.81181	2.366	2.03373	0.0419784	#N/A	28.0866
ENSG00000135720	DYNC1LI2	10.2699	-2.21459	1.08897	-2.03366	0.0419861	#N/A	-4.64149
ENSG00000238103	RPL9P7	21.8977	-1.58442	0.779245	-2.03327	0.0420249	0.46458	-2.99887
ENSG00000053524	MCF2L2	25.8082	-1.7087	0.840628	-2.03265	0.0420884	0.46458	-3.26866
ENSG00000214279	SCART1	8.9351	-2.42194	1.19196	-2.0319	0.0421638	#N/A	-5.35892
ENSG00000285612	ENSG00000285612	478.203	1.14725	0.565075	2.03026	0.0423306	0.46596	2.21491
ENSG00000254999	BRK1	15.3163	-1.96165	0.967096	-2.0284	0.0425199	0.46596	-3.89508
ENSG00000102081	FMR1	2.57181	-4.91295	2.42217	-2.02832	0.0425273	#N/A	-30.1263
ENSG00000235191	NUCB1-AS1	494.584	0.916059	0.451735	2.02787	0.0425738	0.46596	1.88695
ENSG00000236876	TMSB4XP1	7.2999	-2.73245	1.34772	-2.02745	0.042616	#N/A	-6.64583
ENSG00000065534	MYLK	155.082	0.894825	0.441481	2.02687	0.0426757	0.46596	1.85938
ENSG00000147041	SYTL5	4.11442	-4.14314	2.04496	-2.02603	0.0427619	#N/A	-17.6689
ENSG00000158828	PINK1	290.312	0.901284	0.444872	2.02594	0.042771	0.46596	1.86773
ENSG00000261329	ENSG00000261329	44.0967	1.41471	0.698383	2.02569	0.0427966	0.46596	2.66606
ENSG00000188467	SLC24A5	322.01	-1.10918	0.547617	-2.02546	0.0428201	0.46596	-2.15723
ENSG00000236017	ASMTL-AS1	131.42	-0.926241	0.457415	-2.02495	0.042873	0.46596	-1.90032
ENSG00000236017.8_PAR_	ASMTL-AS1	131.42	-0.926241	0.457415	-2.02495	0.042873	0.46596	-1.90032
ENSG00000175711	B3GNTL1	265.324	-0.848771	0.419475	-2.02341	0.0430306	0.46629	-1.80097
ENSG00000171121	KCNMB3	67.7567	-1.33389	0.659408	-2.02285	0.0430882	0.46629	-2.52081
ENSG00000127884	ECHS1	6.17334	-2.96918	1.46783	-2.02283	0.0430905	#N/A	-7.83089
ENSG00000144597	EAF1	72.6376	1.23074	0.608868	2.02135	0.0432431	0.46629	2.34687
ENSG00000167112	TRUB2	11.9355	2.08137	1.0298	2.02113	0.0432661	0.46629	4.23209
ENSG00000258761	ENSG00000258761	83.9392	-1.06083	0.524878	-2.02109	0.04327	0.46629	-2.08613
ENSG00000223353	ENSG00000223353	17.8364	1.79954	0.890805	2.02013	0.0433697	0.466573	3.4811
ENSG00000228343	ENSG00000228343	111.426	-0.94663	0.469488	-2.0163	0.0437682	0.469045	-1.92737
ENSG00000137501	SYTL2	8.97968	-2.45748	1.21883	-2.01626	0.0437724	#N/A	-5.49257
ENSG00000146049	KAAG1	286.472	0.881103	0.437061	2.01597	0.0438027	0.469045	1.84178
ENSG00000153048	CARHSP1	165.948	1.00749	0.499855	2.01557	0.0438453	0.469045	2.01041
ENSG00000279945	ENSG00000279945	445.181	-0.774057	0.384183	-2.01481	0.0439243	0.469045	-1.71007
ENSG00000104884	ERCC2	40.5705	-1.23707	0.614118	-2.01439	0.0439683	0.469045	-2.3572
ENSG00000287818	ENSG00000287818	6.96771	2.92158	1.45056	2.0141	0.0439987	#N/A	7.57673
ENSG00000105479	ODAD1	19.8204	1.68966	0.839249	2.0133	0.0440827	0.469477	3.22581
ENSG00000054118	THRAP3	10.1728	-2.20626	1.09637	-2.01234	0.0441841	#N/A	-4.61478
ENSG00000179978	NAIPP2	130.874	1.00103	0.497591	2.01175	0.0442459	0.469651	2.00143
ENSG00000066422	ZBTB11	36.4673	1.29392	0.643182	2.01175	0.0442468	0.469651	2.45193
ENSG00000105202	FBL	5.17014	-3.34582	1.66475	-2.00981	0.0444513	#N/A	-10.167
ENSG00000170854	RIOX2	31.9831	-1.5023	0.747573	-2.00957	0.0444768	0.471276	-2.83294
ENSG00000074855	ANO8	164.74	0.868479	0.432317	2.0089	0.0445481	0.471276	1.82574
ENSG00000176783	RUFY1	56.3192	1.1847	0.590327	2.00684	0.0447662	0.472605	2.27315
ENSG00000023191	RNH1	79.3671	1.01011	0.503467	2.00632	0.0448224	0.472605	2.01407
ENSG00000086504	MRPL28	2.47471	-4.88088	2.43998	-2.00038	0.0454597	#N/A	-29.464
ENSG00000115875	SRSF7	2.47471	-4.88088	2.43998	-2.00038	0.0454597	#N/A	-29.464
ENSG00000196700	ZNF512B	10.1638	-2.20784	1.10378	-2.00026	0.0454722	#N/A	-4.61983
ENSG00000235652	EPM2A-DT	164.113	-1.00629	0.503145	-2.00001	0.0454994	0.476923	-2.00874
ENSG00000137857	DUOX1	47.7377	1.23245	0.616385	1.99948	0.0455564	0.476923	2.34966
ENSG00000249119	MTND6P4	41.1389	-1.45006	0.72527	-1.99933	0.0455723	0.476923	-2.73219
ENSG00000162004	CCDC78	379.799	0.781277	0.390849	1.99892	0.0456169	0.476923	1.71865
ENSG00000080345	RIF1	12.5724	-2.01001	1.00564	-1.99874	0.0456362	0.476923	-4.02786
ENSG00000224093	BCAR3-AS1	20.3816	1.83496	0.918878	1.99695	0.0458302	0.476923	3.56761
ENSG00000253675	ENSG00000253675	8.41451	-2.46923	1.23761	-1.99516	0.0460251	#N/A	-5.53746
ENSG00000272078	ENSG00000272078	367.84	0.863742	0.433017	1.99471	0.0460745	0.476923	1.81975
ENSG00000225920	RIMKLBP2	14.031	2.0948	1.05022	1.99463	0.0460828	0.476923	4.27167
ENSG00000079246	XRCC5	12.8425	-1.95489	0.980189	-1.9944	0.046108	0.476923	-3.87687
ENSG00000233771	CICP5	48.9054	1.27436	0.639126	1.99391	0.0461617	0.476923	2.41892
ENSG00000268912	ENSG00000268912	13.534	2.16612	1.08671	1.99328	0.0462305	0.476923	4.48814
ENSG00000278932	ENSG00000278932	11.1918	2.13655	1.0721	1.99286	0.0462762	0.476923	4.39708
ENSG00000119185	ITGB1BP1	818.639	-0.959804	0.482052	-1.99108	0.0464721	0.476923	-1.94505
ENSG00000270930	GRAMD4P8	40.4669	1.44222	0.724371	1.991	0.0464812	0.476923	2.71739
ENSG00000287914	ENSG00000287914	66.8245	1.33947	0.672802	1.99089	0.0464933	0.476923	2.53059
ENSG00000143382	ADAMTSL4	74.9822	1.37914	0.692905	1.99037	0.0465499	0.476923	2.60113
ENSG00000272770	ENSG00000272770	273.382	-0.792025	0.398065	-1.98969	0.0466252	0.476923	-1.7315
ENSG00000185551	NR2F2	32.7829	-1.36205	0.684678	-1.98933	0.046665	0.476923	-2.5705
ENSG00000269737	ENSG00000269737	82.4707	1.05698	0.53136	1.98919	0.0466804	0.476923	2.08056
ENSG00000154920	EME1	900.515	-0.815101	0.409862	-1.98872	0.0467321	0.476923	-1.75942
ENSG00000011260	UTP18	15.6	-1.77909	0.895786	-1.98606	0.0470266	0.479159	-3.43209
ENSG00000225087	ENSG00000225087	2.63402	4.73447	2.38484	1.98524	0.047118	#N/A	26.6206
ENSG00000286357	ENSG00000286357	2.63402	4.73447	2.38484	1.98524	0.047118	#N/A	26.6206
ENSG00000178460	MCMDC2	313.12	-0.908078	0.457573	-1.98455	0.0471941	0.479607	-1.87654
ENSG00000039523	RIPOR1	22.3348	1.57263	0.792535	1.98431	0.0472215	0.479607	2.97447
ENSG00000176974	SHMT1	24.1235	-1.57604	0.795228	-1.98187	0.0474938	0.481604	-2.9815
ENSG00000270706	PRMT1P1	7.78697	2.60705	1.31553	1.98175	0.0475071	#N/A	6.09257
ENSG00000269934	ENSG00000269934	69.7384	1.22832	0.621053	1.97781	0.0479507	0.485462	2.34294
ENSG00000261824	LINC00662	16.7375	1.88342	0.952981	1.97634	0.0481162	0.486364	3.68947
ENSG00000107872	FBXL15	27.3618	1.59685	0.80847	1.97515	0.0482506	0.486948	3.02483
ENSG00000196859	KRT39	2.74283	4.77674	2.41888	1.97478	0.0482937	#N/A	27.4121
ENSG00000112212	TSPO2	2.68127	4.74631	2.40368	1.9746	0.0483137	#N/A	26.8399
ENSG00000249947	XBP1P1	5.06855	3.46124	1.75337	1.97405	0.048376	#N/A	11.0138
ENSG00000176788	BASP1	339.202	0.839146	0.425212	1.97348	0.048441	0.487144	1.78899
ENSG00000135452	TSPAN31	2593.09	-0.745917	0.378092	-1.97285	0.0485129	0.487144	-1.67704
ENSG00000261089	CDC37P2	18.5972	1.89561	0.960886	1.97277	0.0485215	0.487144	3.72079
ENSG00000240661	LRRC58-DT	20.9494	1.56743	0.795007	1.97159	0.0486565	0.487144	2.96376
ENSG00000288942	ENSG00000288942	291.394	-0.898847	0.455943	-1.9714	0.0486782	0.487144	-1.86457
ENSG00000155368	DBI	11.444	-2.24982	1.14149	-1.97095	0.0487297	0.487144	-4.75625
ENSG00000279390	ENSG00000279390	17.1873	2.00546	1.01826	1.96949	0.0488973	0.487197	4.01516
ENSG00000223947	ENSG00000223947	72.489	-1.05744	0.536928	-1.96943	0.048904	0.487197	-2.08124
ENSG00000108055	SMC3	7.50817	-2.51407	1.27737	-1.96816	0.0490497	#N/A	-5.71231
ENSG00000243150	MLF1-DT	76.6098	-1.13583	0.577135	-1.96805	0.0490619	0.487197	-2.19745
ENSG00000090581	GNPTG	606.105	-0.751352	0.382051	-1.96663	0.0492263	0.487197	-1.68337
ENSG00000111361	EIF2B1	279.399	-0.917126	0.466345	-1.96662	0.0492266	0.487197	-1.88835
ENSG00000215023	ENSG00000215023	5.57985	3.22284	1.63932	1.96596	0.049303	#N/A	9.3362
ENSG00000210100	MT-TI	59.4894	-1.15101	0.585582	-1.96559	0.0493462	0.487197	-2.2207
ENSG00000125347	IRF1	34.9258	1.27118	0.646844	1.96521	0.0493898	0.487197	2.4136
ENSG00000165995	CACNB2	62.0865	1.09992	0.559731	1.96508	0.0494049	0.487197	2.14342
ENSG00000220842	RPL21P16	16.8823	-1.74454	0.88805	-1.96447	0.0494762	0.487197	-3.35089
ENSG00000229267	SNHG31	2.61971	4.71555	2.40046	1.96444	0.0494794	#N/A	26.2737
ENSG00000276384	ENSG00000276384	2.61971	4.71555	2.40046	1.96444	0.0494794	#N/A	26.2737
ENSG00000140104	CLBA1	575.132	-0.806598	0.410654	-1.96418	0.0495094	0.487197	-1.74908
ENSG00000163931	TKT	5.97912	-2.94093	1.4973	-1.96416	0.0495113	#N/A	-7.67908
ENSG00000085644	ZNF213	77.7487	1.05812	0.538962	1.96326	0.0496161	0.487197	2.08222
ENSG00000224660	SH3BP5-AS1	4852.28	0.786826	0.400843	1.96293	0.0496545	0.487197	1.72527
ENSG00000143799	PARP1	6.70822	-2.67668	1.36443	-1.96176	0.0497905	#N/A	-6.39383
ENSG00000188603	CLN3	7.79868	2.52873	1.28913	1.96159	0.0498108	#N/A	5.77064
ENSG00000224597	SVIL-AS1	1148.61	0.833251	0.424897	1.96106	0.0498714	0.487894	1.7817
ENSG00000109083	IFT20	75.2252	-1.05158	0.536247	-1.961	0.0498791	0.487894	-2.0728
ENSG00000164708	PGAM2	56.3727	1.09692	0.559735	1.95972	0.0500288	0.488607	2.13898
ENSG00000224721	FLVCR2-AS1	105.107	1.11809	0.571142	1.95764	0.0502725	0.48923	2.17059
ENSG00000227063	RPL41P1	39.7018	-1.20357	0.614868	-1.95744	0.0502959	0.48923	-2.30308
ENSG00000263164	ENSG00000263164	43.0099	1.28265	0.655348	1.9572	0.0503234	0.48923	2.43285
ENSG00000168679	SLC16A4	21.7497	1.63546	0.83616	1.95591	0.0504756	0.489288	3.10686
ENSG00000262528	ENSG00000262528	233.855	1.0526	0.538183	1.95585	0.0504833	0.489288	2.07427
ENSG00000008516	MMP25	183.548	0.843435	0.431471	1.95479	0.050608	0.489319	1.79432
ENSG00000280334	ENSG00000280334	79.6848	1.00219	0.512754	1.95451	0.0506405	0.489319	2.00303
ENSG00000121101	TEX14	32.3858	1.32803	0.68	1.95299	0.0508211	0.490319	2.5106
ENSG00000134697	GNL2	5.09929	-3.30519	1.69266	-1.95266	0.0508596	#N/A	-9.88468
ENSG00000285847	ENSG00000285847	11.116	2.12039	1.08752	1.94975	0.0512058	0.493283	4.34813
ENSG00000180304	OAZ2	87.2172	0.966615	0.496222	1.94795	0.051421	0.494606	1.95425
ENSG00000224505	HEXIM2-AS1	159.825	-1.15682	0.594068	-1.94729	0.0515003	0.494621	-2.22966
ENSG00000182463	TSHZ2	21.6505	1.78404	0.917201	1.94509	0.0517643	0.496407	3.44388
ENSG00000232860	SMG7-AS1	42.2205	1.2143	0.624511	1.9444	0.0518473	0.496454	2.32028
ENSG00000137288	UQCC2	778.188	-0.743886	0.382814	-1.9432	0.0519914	0.497085	-1.67468
ENSG00000114354	TFG	5.1964	-3.3233	1.71241	-1.94071	0.0522929	#N/A	-10.0095
ENSG00000119720	NRDE2	1973.25	-0.706663	0.364323	-1.93966	0.0524211	0.498617	-1.63203
ENSG00000104517	UBR5	38.8788	-1.30887	0.674875	-1.93942	0.0524498	0.498617	-2.47747
ENSG00000234419	CICP13	39.9931	1.28838	0.664348	1.93932	0.0524629	0.498617	2.44254
ENSG00000143819	EPHX1	195.59	0.812438	0.418935	1.9393	0.0524654	0.498617	1.75618
ENSG00000143499	SMYD2	3.85844	3.89751	2.01052	1.93856	0.0525548	#N/A	14.9028
ENSG00000158805	ZNF276	712.675	-0.746595	0.385524	-1.93657	0.0527976	0.501025	-1.67783
ENSG00000172171	TEFM	23.5292	-1.55247	0.803278	-1.93267	0.0532766	0.50348	-2.93319
ENSG00000154025	SLC5A10	255.835	-0.789952	0.408776	-1.93248	0.0533005	0.50348	-1.72902
ENSG00000254285	KRT8P3	31.6286	-1.32985	0.688345	-1.93196	0.0533644	0.50348	-2.51377
ENSG00000223799	IL10RB-DT	192.195	-0.852415	0.441234	-1.93189	0.053373	0.50348	-1.80552
ENSG00000121089	NACA3P	4.94063	-3.38135	1.75156	-1.93047	0.0535481	#N/A	-10.4205
ENSG00000254166	CASC19	12.305	2.01097	1.04279	1.92845	0.0537988	0.506745	4.03054
ENSG00000182253	SYNM	6.91067	2.64489	1.37173	1.92815	0.0538365	#N/A	6.25449
ENSG00000260213	CENPN-AS1	119.905	-0.902626	0.468429	-1.92692	0.0539898	0.507553	-1.86947
ENSG00000131634	TMEM204	6.31163	3.21137	1.66727	1.92612	0.0540895	#N/A	9.26227
ENSG00000258666	ENSG00000258666	1072.9	1.01984	0.529674	1.92542	0.0541772	0.507553	2.0277
ENSG00000272325	NUDT3	45.6634	1.14145	0.592976	1.92495	0.0542352	0.507553	2.20603
ENSG00000160679	CHTOP	77.7001	1.06623	0.554102	1.92425	0.0543238	0.507553	2.09395
ENSG00000104218	CSPP1	48.1856	1.16714	0.606567	1.92418	0.0543325	0.507553	2.24566
ENSG00000254814	ENSG00000254814	67.0187	1.08563	0.564278	1.92393	0.0543635	0.507553	2.1223
ENSG00000287559	ENSG00000287559	2.4966	4.6525	2.41964	1.9228	0.0545047	#N/A	25.1503
ENSG00000170919	TPT1-AS1	334.752	0.928992	0.483267	1.92231	0.0545663	0.508073	1.90394
ENSG00000138081	FBXO11	447.646	-0.78579	0.408794	-1.92221	0.054579	0.508073	-1.72404
ENSG00000240036	ENSG00000240036	4.84352	-3.36421	1.75109	-1.92121	0.0547054	#N/A	-10.2974
ENSG00000128581	IFT22	126.931	-0.87572	0.455895	-1.92088	0.0547468	0.508538	-1.83492
ENSG00000258811	ENSG00000258811	57.9722	1.06806	0.556293	1.91996	0.0548631	0.508538	2.09661
ENSG00000080644	CHRNA3	69.0232	-1.14043	0.594383	-1.91867	0.0550259	0.508538	-2.20446
ENSG00000263823	ENSG00000263823	19.5454	1.74554	0.909769	1.91866	0.0550273	0.508538	3.3532
ENSG00000250734	ENSG00000250734	14.7058	2.06704	1.07762	1.91816	0.0550905	0.508538	4.19027
ENSG00000162520	SYNC	1792.19	-0.86367	0.450293	-1.91802	0.0551089	0.508538	-1.81966
ENSG00000257830	ENSG00000257830	11.2035	2.11801	1.10555	1.91579	0.055392	0.509567	4.34095
ENSG00000170322	NFRKB	27.2627	1.51986	0.793447	1.91551	0.0554273	0.509567	2.86763
ENSG00000129204	USP6	19.6148	-1.79647	0.938196	-1.91482	0.0555157	0.509567	-3.4737
ENSG00000285812	ENSG00000285812	21.1174	1.51707	0.792362	1.91462	0.055541	0.509567	2.8621
ENSG00000170584	NUDCD2	56.2363	1.13867	0.594966	1.91384	0.0556405	0.509744	2.20178
ENSG00000239569	KMT2E-AS1	33.9927	1.27324	0.667012	1.90887	0.0562794	0.511296	2.41703
ENSG00000232220	ENSG00000232220	276.87	-0.781411	0.40969	-1.90732	0.0564785	0.511296	-1.71881
ENSG00000184009	ACTG1	67.9961	-1.19892	0.628788	-1.90672	0.0565568	0.511296	-2.29568
ENSG00000277873	ENSG00000277873	193.599	-0.822966	0.431769	-1.90603	0.0566461	0.511296	-1.76904
ENSG00000224814	ENSG00000224814	256.512	0.796402	0.418032	1.90512	0.056764	0.511296	1.73676
ENSG00000184205	TSPYL2	6.5851	-2.78923	1.46437	-1.90473	0.056815	#N/A	-6.91261
ENSG00000279649	ENSG00000279649	120.842	0.917024	0.481476	1.90461	0.0568305	0.511296	1.88822
ENSG00000278416	PMS2P2	100.832	1.04128	0.546935	1.90385	0.05693	0.511296	2.05806
ENSG00000234500	ENSG00000234500	23.1589	1.52857	0.802891	1.90384	0.0569316	0.511296	2.885
ENSG00000111605	CPSF6	4.74641	-3.34786	1.75857	-1.90374	0.0569436	#N/A	-10.1814
ENSG00000279483	ENSG00000279483	39.198	-1.17559	0.617586	-1.90352	0.0569725	0.511296	-2.25885
ENSG00000145014	TMEM44	65.8668	1.03473	0.543597	1.90349	0.0569763	0.511296	2.04874
ENSG00000181652	ATG9B	6.50497	-2.6641	1.39973	-1.90329	0.0570026	#N/A	-6.33832
ENSG00000249996	PPIC-AS1	187.78	0.897568	0.471613	1.90319	0.0570162	0.511296	1.86292
ENSG00000155026	RSPH10B	968.237	-0.754748	0.396599	-1.90305	0.0570341	0.511296	-1.68734
ENSG00000226330	PPP1R15B-AS1	21.9176	1.58548	0.833646	1.90187	0.0571886	0.511296	3.00108
ENSG00000168393	DTYMK	27.79	1.37411	0.722524	1.90182	0.0571948	0.511296	2.59208
ENSG00000255959	ENSG00000255959	172.272	-0.822132	0.432341	-1.90158	0.0572255	0.511296	-1.76802
ENSG00000259715	ENSG00000259715	36.6255	1.22647	0.645115	1.90116	0.0572804	0.511296	2.33994
ENSG00000225953	SATB2-AS1	11.1207	2.09896	1.10408	1.9011	0.0572886	0.511296	4.28401
ENSG00000255737	AGAP2-AS1	24.2072	1.40748	0.740661	1.9003	0.0573932	0.511296	2.65274
ENSG00000049768	FOXP3	29.688	-1.33791	0.704148	-1.90004	0.0574275	0.511296	-2.52785
ENSG00000143543	JTB	132.18	0.872376	0.459164	1.89992	0.0574435	0.511296	1.83068
ENSG00000170667	RASA4B	41.3609	1.15249	0.606817	1.89924	0.0575335	0.511296	2.22297
ENSG00000267198	ENSG00000267198	21.1104	1.52795	0.804657	1.89889	0.0575791	0.511296	2.88377
ENSG00000287637	ENSG00000287637	5.74329	3.05542	1.60993	1.89785	0.0577155	#N/A	8.31328
ENSG00000260466	ENSG00000260466	554.232	1.02222	0.53915	1.89599	0.0579618	0.513226	2.03104
ENSG00000262879	ENSG00000262879	31.6044	1.34394	0.709058	1.89538	0.0580421	0.513226	2.53843
ENSG00000267078	ENSG00000267078	429.984	0.73879	0.389973	1.89447	0.0581632	0.513226	1.66878
ENSG00000153207	AHCTF1	6.66364	-2.62175	1.38406	-1.89425	0.0581918	#N/A	-6.15496
ENSG00000224789	ENSG00000224789	148.582	0.840589	0.444014	1.89316	0.0583369	0.513226	1.79078
ENSG00000267105	ENSG00000267105	301.161	-0.755775	0.399223	-1.89311	0.0583429	0.513226	-1.68854
ENSG00000182534	MXRA7	25.9616	1.42448	0.752561	1.89284	0.0583789	0.513226	2.68418
ENSG00000279364	ENSG00000279364	425.753	-1.01055	0.533892	-1.89279	0.0583859	0.513226	-2.01467
ENSG00000176358	TAC4	9.52051	2.37384	1.25415	1.89279	0.0583861	#N/A	5.18319
ENSG00000232519	ENSG00000232519	51.8804	1.07976	0.570919	1.89126	0.058589	0.513226	2.11368
ENSG00000245275	SAP30L-AS1	78.6954	1.25902	0.665742	1.89116	0.0586033	0.513226	2.39334
ENSG00000163703	CRELD1	40.7477	1.15192	0.609111	1.89116	0.0586036	0.513226	2.2221
ENSG00000253729	PRKDC	3.8231	-4.07977	2.15751	-1.89096	0.0586298	#N/A	-16.9096
ENSG00000163811	WDR43	10.2131	-2.06991	1.09495	-1.89043	0.0587011	#N/A	-4.19862
ENSG00000163359	COL6A3	3.87274	3.91279	2.0717	1.88869	0.0589337	#N/A	15.0615
ENSG00000253981	ALG1L13P	112.582	0.903098	0.47836	1.8879	0.059039	0.515647	1.87008
ENSG00000238258	ENSG00000238258	351.537	0.776228	0.411164	1.88788	0.0590423	0.515647	1.71265
ENSG00000236830	CBR3-AS1	148.185	-1.01968	0.54049	-1.88658	0.0592174	0.516467	-2.02746
ENSG00000244558	KCNK15-AS1	81.2435	0.933816	0.495315	1.8853	0.0593897	0.51726	1.91032
ENSG00000284526	ENSG00000284526	2366.84	-0.72993	0.387393	-1.88421	0.0595365	0.517731	-1.65856
ENSG00000124222	STX16	8.10487	-2.38017	1.2633	-1.88409	0.0595527	#N/A	-5.20598
ENSG00000169402	RSPH10B2	961.9	-0.733952	0.389635	-1.88369	0.0596067	0.517731	-1.66319
ENSG00000264281	ENSG00000264281	28.7814	-1.29548	0.688105	-1.88268	0.0597441	0.51813	-2.45458
ENSG00000189091	SF3B3	5.03748	-3.22319	1.7127	-1.88193	0.0598454	#N/A	-9.33848
ENSG00000108950	FAM20A	16.2825	1.73275	0.921429	1.8805	0.0600399	0.51813	3.3236
ENSG00000279382	ENSG00000279382	419.56	0.750141	0.399032	1.8799	0.0601216	0.51813	1.68196
ENSG00000179523	EIF3J-DT	12.4387	-2.34107	1.2455	-1.87962	0.0601599	0.51813	-5.06679
ENSG00000112245	PTP4A1	14.2366	1.77346	0.943589	1.87948	0.0601786	0.51813	3.41873
ENSG00000044115	CTNNA1	54.9714	1.11574	0.593661	1.87943	0.0601864	0.51813	2.16706
ENSG00000273024	INTS4P2	30.2921	1.33309	0.709406	1.87916	0.0602231	0.51813	2.51941
ENSG00000232352	SEMA3B-AS1	49.7646	1.13642	0.605245	1.87763	0.060432	0.519225	2.19836
ENSG00000289698	ENSG00000289698	8.71982	2.26641	1.20736	1.87717	0.0604951	#N/A	4.81126
ENSG00000269292	ENSG00000269292	893.807	-0.714476	0.380743	-1.87653	0.0605828	0.519818	-1.64089
ENSG00000258983	ENSG00000258983	27.7137	1.39356	0.743362	1.87468	0.0608374	0.520727	2.62727
ENSG00000169026	SLC49A3	86.5388	0.947963	0.505697	1.87457	0.0608525	0.520727	1.92915
ENSG00000259692	ENSG00000259692	8.95895	2.47521	1.3205	1.87444	0.0608691	#N/A	5.5605
ENSG00000238107	LINC02806	3.73532	3.85541	2.05748	1.87385	0.0609516	#N/A	14.4741
ENSG00000152795	HNRNPDL	12.1473	-1.89558	1.01187	-1.87333	0.0610223	0.521119	-3.7207
ENSG00000205771	CATSPER2P1	847.402	0.880599	0.470249	1.87262	0.0611203	0.521119	1.84114
ENSG00000276863	ENSG00000276863	21.7402	1.65722	0.885121	1.87231	0.0611634	0.521119	3.15409
ENSG00000204011	COL5A1-AS1	11.9331	1.94787	1.04061	1.87186	0.0612262	0.521119	3.85805
ENSG00000132153	DHX30	2.20965	-4.73784	2.53581	-1.86837	0.0617099	#N/A	-26.6828
ENSG00000163364	LINC01116	2.20965	-4.73784	2.53581	-1.86837	0.0617099	#N/A	-26.6828
ENSG00000214026	MRPL23	2.20965	-4.73784	2.53581	-1.86837	0.0617099	#N/A	-26.6828
ENSG00000119636	BBOF1	156.634	0.894949	0.479018	1.8683	0.0617204	0.522992	1.85954
ENSG00000133401	PDZD2	24.4983	1.37546	0.736299	1.86808	0.0617514	0.522992	2.59451
ENSG00000213024	NUP62	166.332	0.799824	0.428163	1.86804	0.0617569	0.522992	1.74089
ENSG00000170382	LRRN2	18.6697	1.64111	0.878585	1.86791	0.0617753	0.522992	3.11906
ENSG00000241111	PRICKLE2-AS1	620.791	0.81244	0.435138	1.86709	0.0618896	0.523263	1.75618
ENSG00000187514	PTMA	159.466	-0.912134	0.488974	-1.8654	0.0621249	0.524102	-1.88183
ENSG00000259627	ENSG00000259627	1048.2	-0.73139	0.392125	-1.8652	0.0621537	0.524102	-1.66024
ENSG00000258926	ENSG00000258926	11.2011	1.96688	1.05582	1.8629	0.0624769	0.524773	3.90921
ENSG00000198668	CALM1	12.5276	-1.93391	1.03848	-1.86226	0.0625668	0.524773	-3.82091
ENSG00000215301	DDX3X	8.57794	-2.21028	1.188	-1.86051	0.0628133	#N/A	-4.62765
ENSG00000244371	PFN1P8	28.2178	1.31167	0.705045	1.86041	0.0628279	0.524773	2.48229
ENSG00000237437	ASS1P12	21.212	1.45884	0.784409	1.8598	0.0629138	0.524773	2.74888
ENSG00000169567	HINT1	3.76923	-3.88551	2.08931	-1.85971	0.0629262	#N/A	-14.7794
ENSG00000282021	ENSG00000282021	59.9662	1.02785	0.552955	1.85884	0.0630502	0.524773	2.03899
ENSG00000140691	ARMC5	67.2689	1.25317	0.674354	1.85832	0.0631235	0.524773	2.38364
ENSG00000246323	FAM13B-AS1	24.5957	1.60614	0.864412	1.85807	0.0631591	0.524773	3.04436
ENSG00000161526	SAP30BP	14.8077	-1.71444	0.923036	-1.85739	0.063256	0.524773	-3.28168
ENSG00000144445	KANSL1L	217.082	-1.11337	0.599513	-1.85712	0.0632941	0.524773	-2.1635
ENSG00000256804	ENSG00000256804	37.2202	1.19343	0.642966	1.85613	0.0634356	0.524773	2.28695
ENSG00000108961	RANGRF	105.166	0.871523	0.469581	1.85596	0.0634596	0.524773	1.82959
ENSG00000186710	CFAP73	539.403	-0.718555	0.387167	-1.85593	0.0634634	0.524773	-1.64553
ENSG00000277752	ENSG00000277752	5.43997	-2.83225	1.52627	-1.85567	0.0635013	#N/A	-7.12186
ENSG00000237491	LINC01409	22.1545	1.50789	0.8129	1.85495	0.0636038	0.524773	2.84393
ENSG00000198727	MT-CYB	3250.79	-0.877285	0.47301	-1.85469	0.063641	0.524773	-1.83692
ENSG00000119608	PROX2	18.1089	-1.55161	0.836935	-1.85392	0.0637506	0.524773	-2.93144
ENSG00000103769	RAB11A	4.94038	-3.20453	1.72869	-1.85373	0.0637776	#N/A	-9.21848
ENSG00000250240	ENSG00000250240	319.663	1.11337	0.600627	1.85368	0.0637843	0.524773	2.16351
ENSG00000253425	HSPA8P13	5.58721	3.03471	1.63751	1.85324	0.0638475	#N/A	8.19482
ENSG00000159267	HLCS	57.5354	-1.07898	0.582239	-1.85315	0.0638603	0.524773	-2.11254
ENSG00000284024	ENSG00000284024	16.3251	1.63941	0.884782	1.85289	0.0638977	0.524773	3.11538
ENSG00000087365	SF3B2	27.9197	-1.2831	0.692541	-1.85274	0.0639198	0.524773	-2.43361
ENSG00000272154	ENSG00000272154	51.7473	1.07126	0.578432	1.852	0.0640257	0.524773	2.10126
ENSG00000127948	POR	33.751	1.21577	0.656608	1.85159	0.0640842	0.524773	2.32265
ENSG00000257596	SCAT2	25.7571	-1.50701	0.813984	-1.8514	0.0641116	0.524773	-2.84221
ENSG00000238133	MAP3K20-AS1	347.05	0.863998	0.466707	1.85126	0.0641316	0.524773	1.82007
ENSG00000289223	ENSG00000289223	22.4718	1.46546	0.792148	1.84998	0.0643168	0.525356	2.76151
ENSG00000234969	AARSD1P1	12.5701	1.91588	1.03607	1.84918	0.0644318	0.525356	3.77345
ENSG00000186517	ARHGAP30	17.1707	1.66275	0.899244	1.84905	0.0644507	0.525356	3.16619
ENSG00000253174	ENSG00000253174	160.083	-0.898867	0.487056	-1.84551	0.064963	0.526955	-1.8646
ENSG00000251634	NAIPP4	106.215	0.935053	0.506748	1.8452	0.0650078	0.526955	1.91196
ENSG00000150753	CCT5	16.7125	-1.59855	0.86635	-1.84515	0.0650154	0.526955	-3.02838
ENSG00000148110	MFSD14B	26.3734	1.35542	0.735181	1.84366	0.0652333	0.526955	2.55872
ENSG00000155893	PXYLP1	22.2325	1.43407	0.77792	1.84347	0.0652607	0.526955	2.70208
ENSG00000247228	ENSG00000247228	843.051	0.671368	0.364259	1.84311	0.0653134	0.526955	1.59258
ENSG00000163637	PRICKLE2	216.808	0.858234	0.465671	1.84301	0.0653282	0.526955	1.81282
ENSG00000197713	RPE	10.557	-2.61684	1.42006	-1.84276	0.0653635	0.526955	-6.13404
ENSG00000258824	ENSG00000258824	239.394	-0.769273	0.417605	-1.84211	0.0654596	0.526955	-1.70441
ENSG00000136527	TRA2B	3.67212	-3.86373	2.09813	-1.84151	0.0655463	#N/A	-14.5579
ENSG00000155906	RMND1	49.6072	1.05136	0.570941	1.84145	0.065556	0.526955	2.07248
ENSG00000109971	HSPA8	29.9487	-1.36637	0.74204	-1.84137	0.0655672	0.526955	-2.57821
ENSG00000288871	ENSG00000288871	31.1894	1.36963	0.74406	1.84075	0.0656584	0.526955	2.58404
ENSG00000250397	ENSG00000250397	24.2993	1.35886	0.738389	1.8403	0.0657243	0.526955	2.56482
ENSG00000108671	PSMD11	2.23591	-4.69514	2.55261	-1.83935	0.0658641	#N/A	-25.9046
ENSG00000124570	SERPINB6	2.23591	-4.69514	2.55261	-1.83935	0.0658641	#N/A	-25.9046
ENSG00000140093	SERPINA10	2.23591	-4.69514	2.55261	-1.83935	0.0658641	#N/A	-25.9046
ENSG00000258430	ENSG00000258430	4983.48	-0.685892	0.372939	-1.83915	0.065893	0.527264	-1.6087
ENSG00000139537	CCDC65	81.3566	0.917839	0.499214	1.83857	0.0659789	0.527264	1.88928
ENSG00000157077	ZFYVE9	21.0749	1.48979	0.810397	1.83834	0.0660116	0.527264	2.80848
ENSG00000160183	TMPRSS3	55.0938	1.07451	0.584997	1.83678	0.0662419	0.528036	2.10601
ENSG00000005156	LIG3	58.3118	-1.20807	0.65779	-1.83656	0.0662744	0.528036	-2.31029
ENSG00000151838	CCDC175	46.7629	-1.51144	0.823959	-1.83437	0.0665996	0.529069	-2.85095
ENSG00000104213	PDGFRL	134.242	0.863324	0.470669	1.83425	0.0666173	0.529069	1.81922
ENSG00000131730	CKMT2	21.3113	1.47925	0.806576	1.83398	0.0666565	0.529069	2.78803
ENSG00000074803	SLC12A1	4.62333	3.33811	1.82082	1.83329	0.0667588	#N/A	10.1128
ENSG00000122952	ZWINT	5.69574	-2.79353	1.52387	-1.83318	0.0667758	#N/A	-6.93325
ENSG00000288979	ENSG00000288979	29.9817	1.25405	0.684118	1.83309	0.0667888	0.529069	2.3851
ENSG00000162194	LBHD1	365.247	-0.756271	0.412633	-1.8328	0.0668329	0.529069	-1.68912
ENSG00000170946	DNAJC24	55.6533	-1.11009	0.605839	-1.83232	0.0669034	0.529069	-2.15859
ENSG00000255301	ENSG00000255301	15.1131	-1.66966	0.912806	-1.82915	0.0673773	0.532155	-3.18139
ENSG00000175305	CCNE2	271.028	-0.807961	0.442069	-1.82768	0.0675974	0.532599	-1.75074
ENSG00000102103	PQBP1	115.342	-0.850845	0.465539	-1.82766	0.0676011	0.532599	-1.80356
ENSG00000131849	ZNF132	66.0973	0.957561	0.524558	1.82546	0.0679313	0.533578	1.94202
ENSG00000168743	NPNT	12.1223	1.8427	1.00963	1.82512	0.067983	0.533578	3.5868
ENSG00000268516	ZNF8-DT	100.323	0.895116	0.490723	1.82408	0.0681407	0.533578	1.85976
ENSG00000099326	MZF1	81.1717	0.930305	0.510111	1.82373	0.0681932	0.533578	1.90568
ENSG00000259684	ENSG00000259684	132.274	-2.7326	1.49942	-1.82244	0.0683881	0.533578	-6.64653
ENSG00000186834	HEXIM1	130.557	0.962818	0.528385	1.82219	0.0684264	0.533578	1.94911
ENSG00000265845	ENSG00000265845	16.2254	1.63035	0.894725	1.82218	0.068428	0.533578	3.09588
ENSG00000204628	RACK1	77.502	0.953585	0.523508	1.82153	0.0685262	0.533578	1.93668
ENSG00000121454	LHX4	245.984	0.759625	0.417166	1.82092	0.0686191	0.533578	1.69305
ENSG00000205542	TMSB4X	13.1121	-1.82438	1.00209	-1.82057	0.0686721	0.533578	-3.54155
ENSG00000013375	PGM3	86.8386	-1.01208	0.55595	-1.82045	0.0686902	0.533578	-2.01682
ENSG00000135637	CCDC142	67.4899	0.981972	0.539493	1.82017	0.0687324	0.533578	1.97516
ENSG00000197756	RPL37A	26.4686	-1.49359	0.820901	-1.81945	0.0688424	0.533607	-2.81589
ENSG00000135074	ADAM19	2.33302	-4.7372	2.60396	-1.81923	0.0688768	#N/A	-26.6711
ENSG00000002079	MYH16	43.0226	1.10031	0.604881	1.81905	0.0689039	0.533607	2.144
ENSG00000134760	DSG1	2.1388	-4.6573	2.56056	-1.81886	0.0689332	#N/A	-25.234
ENSG00000132780	NASP	20.3485	-1.47114	0.809381	-1.81761	0.0691236	0.534657	-2.77241
ENSG00000108387	SEPTIN4	48.5612	1.0974	0.604476	1.81546	0.0694531	0.536553	2.13969
ENSG00000185324	CDK10	25.8666	1.3185	0.726755	1.81422	0.0696431	0.537368	2.49406
ENSG00000119686	FLVCR2	6.46545	2.54033	1.40071	1.81361	0.0697383	#N/A	5.81722
ENSG00000134419	RPS15A	3.57501	-3.84056	2.11813	-1.81319	0.0698028	#N/A	-14.326
ENSG00000095066	HOOK2	395.494	-0.743024	0.410157	-1.81156	0.0700541	0.53963	-1.67368
ENSG00000189339	SLC35E2B	99.9901	0.857139	0.473237	1.81122	0.0701061	0.53963	1.81144
ENSG00000259100	COILP1	7.75594	2.30563	1.27334	1.81069	0.0701892	#N/A	4.94383
ENSG00000246985	SOCS2-AS1	7.74164	2.29715	1.26924	1.80986	0.0703169	#N/A	4.91487
ENSG00000170633	RNF34	336.54	-0.702107	0.38797	-1.8097	0.070343	0.539783	-1.62688
ENSG00000179051	RCC2	9.68594	-2.03958	1.12787	-1.80834	0.0705534	#N/A	-4.11126
ENSG00000178035	IMPDH2	85.7452	0.924292	0.511161	1.80822	0.0705719	0.539783	1.89775
ENSG00000273275	ENSG00000273275	425.792	-0.848895	0.469501	-1.80808	0.070594	0.539783	-1.80112
ENSG00000270903	HNRNPA3P9	3.46047	3.73343	2.06512	1.80785	0.0706298	#N/A	13.3007
ENSG00000251131	ENSG00000251131	14.4661	1.69792	0.93921	1.80781	0.0706355	0.539783	3.24432
ENSG00000269901	ENSG00000269901	13.3274	1.76811	0.978203	1.80751	0.0706823	0.539783	3.40608
ENSG00000249767	ENPP7P10	5.70055	2.72635	1.50856	1.80725	0.0707226	#N/A	6.61779
ENSG00000188660	LINC00319	12.598	1.78039	0.985208	1.80712	0.0707437	0.539783	3.43519
ENSG00000148826	NKX6-2	110.987	-0.950435	0.526019	-1.80684	0.0707865	0.539783	-1.93246
ENSG00000269968	ENSG00000269968	31537.2	-0.697603	0.386115	-1.80673	0.0708051	0.539783	-1.62181
ENSG00000112208	BAG2	92.8051	-1.09688	0.607811	-1.80464	0.0711307	0.541068	-2.13892
ENSG00000105877	DNAH11	143.298	-0.806377	0.446929	-1.80426	0.0711903	0.541068	-1.74881
ENSG00000154122	ANKH	114.394	0.893653	0.495434	1.80378	0.0712659	0.541068	1.85787
ENSG00000162066	AMDHD2	11.9848	1.82012	1.00952	1.80295	0.0713961	0.541068	3.5311
ENSG00000071282	LMCD1	13.3636	-1.70787	0.947274	-1.80293	0.0713992	0.541068	-3.26678
ENSG00000182872	RBM10	7.61005	-2.25728	1.25262	-1.80205	0.0715371	#N/A	-4.7809
ENSG00000184428	TOP1MT	21.3041	1.40283	0.779897	1.79873	0.0720609	0.544568	2.64419
ENSG00000229299	ZBTB46-AS2	78.5157	-0.906627	0.50412	-1.79843	0.0721082	0.544568	-1.87466
ENSG00000259113	ENSG00000259113	139.317	0.797422	0.443413	1.79837	0.072118	0.544568	1.73799
ENSG00000131871	SELENOS	3.41635	-3.89051	2.16582	-1.79632	0.0724432	#N/A	-14.8307
ENSG00000203266	ENSG00000203266	3.44617	3.7174	2.07048	1.79543	0.0725858	#N/A	13.1537
ENSG00000233175	FMNL1-AS1	38.6633	-1.10815	0.617372	-1.79495	0.072662	0.548025	-2.15569
ENSG00000009307	CSDE1	39.3138	-1.25047	0.696879	-1.79438	0.0727521	0.548054	-2.37918
ENSG00000254509	ENSG00000254509	6.38958	2.51577	1.40268	1.79355	0.0728849	#N/A	5.71905
ENSG00000105976	MET	5.74781	2.73025	1.52293	1.79276	0.0730107	#N/A	6.6357
ENSG00000108518	PFN1	18.4172	-1.53086	0.854355	-1.79183	0.0731607	0.55048	-2.88957
ENSG00000134256	CD101	14.8426	1.64174	0.916516	1.79129	0.0732473	0.55048	3.12042
ENSG00000258034	ENSG00000258034	244.778	0.812724	0.454438	1.78842	0.0737086	0.552678	1.75653
ENSG00000272540	ENSG00000272540	9096.02	-0.65979	0.36893	-1.78839	0.0737136	0.552678	-1.57985
ENSG00000284954	ENSG00000284954	19.3487	1.49945	0.838868	1.78747	0.0738614	0.553134	2.82735
ENSG00000100034	PPM1F	12.3043	1.85836	1.04015	1.78663	0.073997	0.553497	3.62596
ENSG00000167526	RPL13	30.6732	-1.23598	0.69283	-1.78396	0.0744301	0.555852	-2.35541
ENSG00000136448	NMT1	89.5293	0.964221	0.540804	1.78294	0.0745959	0.555852	1.95101
ENSG00000257222	ENSG00000257222	145.793	-0.809604	0.454136	-1.78274	0.0746293	0.555852	-1.75273
ENSG00000166794	PPIB	33.7143	-1.16651	0.654453	-1.78242	0.0746808	0.555852	-2.24468
ENSG00000083814	ZNF671	7.7889	2.29866	1.28989	1.78206	0.0747396	#N/A	4.91999
ENSG00000226332	ENSG00000226332	1240.15	-0.64756	0.363389	-1.782	0.0747489	0.555852	-1.56652
ENSG00000174136	RGMB	9.53674	2.18221	1.2247	1.78183	0.0747764	#N/A	4.53848
ENSG00000203684	IBA57-DT	6.36357	2.60282	1.461	1.78153	0.0748257	#N/A	6.07474
ENSG00000259783	LINC02259	3.38461	3.69303	2.07463	1.78009	0.075061	#N/A	12.9334
ENSG00000188525	ENSG00000188525	71.9712	-1.25592	0.705872	-1.77925	0.0751986	0.5565	-2.3882
ENSG00000259982	CDC37P1	18.8763	1.78822	1.00512	1.77912	0.0752206	0.5565	3.45389
ENSG00000223878	PPIAP53	37.4638	1.16526	0.655021	1.77897	0.0752446	0.5565	2.24274
ENSG00000183018	SPNS2	88.3867	-0.886545	0.498455	-1.77858	0.075308	0.5565	-1.84874
ENSG00000148835	TAF5	115.257	-0.90875	0.510994	-1.7784	0.0753384	0.5565	-1.87742
ENSG00000228812	LAMA5-AS1	117.648	1.17948	0.66328	1.77826	0.0753611	0.5565	2.26496
ENSG00000237686	SCIRT	7.57475	-2.27977	1.28224	-1.77796	0.0754106	#N/A	-4.85599
ENSG00000093183	SEC22C	18.0721	1.49569	0.841661	1.77708	0.0755558	0.556934	2.82
ENSG00000196531	NACA	25.6854	-1.30612	0.735298	-1.77631	0.0756812	0.556934	-2.47275
ENSG00000255839	ENSG00000255839	54.4205	-0.9833	0.553616	-1.77614	0.0757099	0.556934	-1.97698
ENSG00000132763	MMACHC	3886.36	-0.669537	0.37704	-1.77577	0.0757703	0.556934	-1.59056
ENSG00000227006	ENSG00000227006	11.9965	1.81466	1.02228	1.7751	0.0758806	0.557101	3.51777
ENSG00000170409	ENSG00000170409	9.60977	2.01948	1.13803	1.77454	0.0759745	#N/A	4.05439
ENSG00000165280	VCP	8.94488	-2.06415	1.16336	-1.7743	0.0760142	#N/A	-4.18187
ENSG00000280311	ENSG00000280311	13.319	-1.6766	0.945812	-1.77266	0.0762856	0.558437	-3.19674
ENSG00000054690	PLEKHH1	68.0286	-1.05813	0.597135	-1.77202	0.0763915	0.558437	-2.08224
ENSG00000028116	VRK2	304.775	-0.929554	0.524665	-1.77171	0.0764427	0.558437	-1.90469
ENSG00000177885	GRB2	5.30731	-2.73463	1.54406	-1.77107	0.0765493	#N/A	-6.65588
ENSG00000172775	PSME3IP1	4.40122	-3.08379	1.74241	-1.76984	0.076753	#N/A	-8.47839
ENSG00000115392	FANCL	216.971	-0.888947	0.502846	-1.76783	0.077089	0.558437	-1.85182
ENSG00000073067	CYP2W1	35.742	1.21911	0.689768	1.76742	0.0771575	0.558437	2.32803
ENSG00000196860	TOMM20L	47.0313	-1.22827	0.695184	-1.76682	0.0772581	0.558437	-2.34285
ENSG00000174945	AMZ1	27.995	1.31304	0.743252	1.76662	0.0772919	0.558437	2.48465
ENSG00000164129	NPY5R	4.34849	3.23841	1.8334	1.76634	0.0773386	#N/A	9.43756
ENSG00000167721	TSR1	183.692	-0.762831	0.431872	-1.76634	0.0773395	0.558437	-1.69682
ENSG00000183066	WBP2NL	9.42113	-2.05338	1.16256	-1.76625	0.0773536	#N/A	-4.15077
ENSG00000232871	SEC1P	26.9795	1.28972	0.730292	1.76603	0.0773908	0.558437	2.4448
ENSG00000235174	RPL39P3	16.3031	-1.55665	0.881508	-1.7659	0.0774133	0.558437	-2.9417
ENSG00000229867	STEAP3-AS1	189.241	0.874675	0.495458	1.76539	0.0774989	0.558437	1.83359
ENSG00000168282	MGAT2	5.62489	-2.75462	1.56041	-1.76532	0.07751	#N/A	-6.74876
ENSG00000083896	YTHDC1	13.2219	-1.67013	0.946193	-1.76511	0.0775457	0.558437	-3.18244
ENSG00000150551	LYPD1	23.9376	1.42943	0.809844	1.76507	0.0775513	0.558437	2.69341
ENSG00000004142	POLDIP2	176.602	-0.813728	0.461077	-1.76484	0.0775906	0.558437	-1.75775
ENSG00000088808	PPP1R13B	1089.13	-0.71754	0.406733	-1.76416	0.0777057	0.558437	-1.64438
ENSG00000230092	ENSG00000230092	6.79926	2.55279	1.44776	1.76326	0.077856	#N/A	5.86767
ENSG00000137818	RPLP1	13.0632	-1.68329	0.954988	-1.76263	0.0779626	0.558437	-3.2116
ENSG00000225080	PFN1P4	26.3684	1.31313	0.74503	1.76251	0.0779825	0.558437	2.48479
ENSG00000140153	WDR20	57.2599	1.0407	0.590485	1.76245	0.0779933	0.558437	2.05723
ENSG00000279467	ENSG00000279467	61.6224	1.00735	0.571671	1.76212	0.0780492	0.558437	2.01022
ENSG00000163806	SPDYA	135.315	-0.96912	0.549997	-1.76204	0.0780618	0.558437	-1.95765
ENSG00000215277	RNF212B	45.1085	1.04694	0.594326	1.76156	0.0781441	0.558437	2.06614
ENSG00000016391	CHDH	62.0875	1.10807	0.629098	1.76136	0.078178	0.558437	2.15556
ENSG00000119714	GPR68	3.84865	3.53072	2.00475	1.76118	0.0782075	#N/A	11.5572
ENSG00000227233	CICP17	3.32305	3.66849	2.08349	1.76075	0.0782813	#N/A	12.7153
ENSG00000223776	LGALS8-AS1	120.17	0.834678	0.47413	1.76044	0.0783329	0.558437	1.78346
ENSG00000188242	PP7080	6.30201	2.58569	1.46916	1.75998	0.0784118	#N/A	6.00302
ENSG00000236498	ENSG00000236498	882.071	-0.698072	0.396657	-1.75989	0.0784268	0.558437	-1.62234
ENSG00000127831	VIL1	299.207	-0.764953	0.434661	-1.75989	0.0784273	0.558437	-1.69931
ENSG00000184451	CCR10	16.6609	1.58462	0.900551	1.75961	0.0784747	0.558437	2.99928
ENSG00000178836	ENSG00000178836	14.3196	1.683	0.956507	1.75953	0.0784879	0.558437	3.21095
ENSG00000228903	RASA4CP	18.6237	1.47811	0.840156	1.75933	0.078522	0.558437	2.78583
ENSG00000232630	PRPS1P2	55.6488	0.987016	0.56158	1.75757	0.0788207	0.559935	1.98208
ENSG00000160055	TMEM234	9.47778	2.1942	1.24849	1.75748	0.0788362	#N/A	4.57636
ENSG00000108468	CBX1	38.4227	-1.12391	0.639983	-1.75616	0.0790608	0.560679	-2.17937
ENSG00000274629	ENSG00000274629	414.778	-0.834071	0.475578	-1.75381	0.0794638	0.560679	-1.78271
ENSG00000215068	ENSG00000215068	18.8699	1.50209	0.856574	1.7536	0.0794983	0.560679	2.83253
ENSG00000224831	TMEM183BP	10.7158	2.04995	1.16981	1.75237	0.0797107	0.560679	4.1409
ENSG00000279602	ENSG00000279602	11.2555	1.84608	1.0535	1.75233	0.0797178	0.560679	3.59523
ENSG00000143420	ENSA	21.8613	-1.39089	0.793784	-1.75223	0.0797342	0.560679	-2.62241
ENSG00000236756	DNAJC9-AS1	494.351	-0.747713	0.426725	-1.75221	0.079737	0.560679	-1.67913
ENSG00000249437	NAIP	227.03	0.775694	0.44304	1.75084	0.079973	0.560679	1.71201
ENSG00000218018	RBM38-AS1	338.95	-0.705659	0.403042	-1.75083	0.0799748	0.560679	-1.63089
ENSG00000181322	NME9	17.8805	1.4892	0.850639	1.75069	0.0799994	0.560679	2.80734
ENSG00000214900	LINC01588	4.79823	2.97014	1.69662	1.75063	0.0800105	#N/A	7.83611
ENSG00000196366	C9orf163	21.9247	1.58011	0.902744	1.75034	0.0800592	0.560679	2.98993
ENSG00000215544	BCRP7	14.0092	1.64249	0.939027	1.74914	0.0802667	0.560679	3.12204
ENSG00000186615	KTN1-AS1	6.25216	2.47635	1.41625	1.74853	0.080372	#N/A	5.56488
ENSG00000125650	PSPN	4.36279	3.25626	1.86263	1.74821	0.0804283	#N/A	9.55505
ENSG00000224328	MDC1-AS1	267.653	0.756487	0.432755	1.74807	0.0804515	0.560679	1.68937
ENSG00000100124	ANKRD54	18.5222	1.48643	0.850365	1.74799	0.0804663	0.560679	2.80194
ENSG00000229257	ENSG00000229257	478.458	-0.733932	0.41994	-1.74771	0.0805148	0.560679	-1.66317
ENSG00000259764	PCSK6-AS1	2.60541	4.7014	2.69107	1.74704	0.0806312	#N/A	26.0174
ENSG00000266075	RN7SL574P	2.25036	4.51644	2.58529	1.74698	0.0806413	#N/A	22.8868
ENSG00000065978	YBX1	29.7283	-1.19436	0.683771	-1.74672	0.0806865	0.560679	-2.28843
ENSG00000245571	FAM111A-DT	12.5482	1.77143	1.01428	1.74649	0.0807255	0.560679	3.41392
ENSG00000244398	ENSG00000244398	15.7942	-1.54951	0.887392	-1.74614	0.0807864	0.560679	-2.92718
ENSG00000086015	MAST2	27.4197	1.23326	0.706407	1.74583	0.0808413	0.560679	2.35098
ENSG00000183401	CCDC159	2174.32	0.669385	0.383422	1.74582	0.0808425	0.560679	1.59039
ENSG00000224578	HNRNPA1P48	14.2747	-1.63787	0.938516	-1.74518	0.0809544	0.560679	-3.11207
ENSG00000158169	FANCC	21.9977	1.33746	0.766403	1.74511	0.0809655	0.560679	2.52706
ENSG00000128298	BAIAP2L2	157.213	0.785217	0.450262	1.74391	0.0811745	0.560679	1.72335
ENSG00000145214	DGKQ	21.1147	1.37178	0.786666	1.7438	0.0811947	0.560679	2.58791
ENSG00000286629	ENSG00000286629	29.8613	1.49842	0.859523	1.74331	0.081279	0.560679	2.82533
ENSG00000134255	CEPT1	85.8187	0.853685	0.489716	1.74323	0.0812942	0.560679	1.80711
ENSG00000287580	ENSG00000287580	34.8105	1.24615	0.714884	1.74316	0.0813064	0.560679	2.37208
ENSG00000101361	NOP56	6.00111	-2.51899	1.44561	-1.74251	0.0814187	#N/A	-5.7318
ENSG00000240489	SETP14	26.9926	-1.26228	0.72441	-1.7425	0.0814213	0.560826	-2.39875
ENSG00000163399	ATP1A1	96.6009	0.830673	0.476861	1.74196	0.0815156	0.560826	1.77851
ENSG00000230358	SPDYE21	102.757	0.958161	0.550198	1.74148	0.0815989	0.560826	1.94283
ENSG00000261759	ENSG00000261759	94.1526	-0.921212	0.529123	-1.74102	0.0816805	0.560826	-1.89371
ENSG00000134186	PRPF38B	51.3061	-1.09337	0.628202	-1.74048	0.0817744	0.560865	-2.13372
ENSG00000188501	LCTL	356.887	-0.689928	0.396788	-1.73878	0.0820732	0.561301	-1.6132
ENSG00000267512	ENSG00000267512	488.563	-0.699958	0.402633	-1.73845	0.0821314	0.561301	-1.62446
ENSG00000188199	NUTM2B	32.0871	1.56245	0.898913	1.73815	0.0821842	0.561301	2.95354
ENSG00000228492	RAB11FIP1P1	220.617	0.730883	0.420504	1.73811	0.0821912	0.561301	1.65965
ENSG00000286337	ENSG00000286337	27.4933	1.45503	0.837497	1.73735	0.0823252	0.561613	2.74162
ENSG00000137876	RSL24D1	5.11335	-2.83702	1.63303	-1.73727	0.082339	#N/A	-7.14545
ENSG00000108175	ZMIZ1	4.72784	-3.0745	1.77012	-1.73689	0.0824071	#N/A	-8.42395
ENSG00000144455	SUMF1	2.16019	4.43624	2.55482	1.73642	0.0824898	#N/A	21.6492
ENSG00000253317	ENSG00000253317	2.16019	4.43624	2.55482	1.73642	0.0824898	#N/A	21.6492
ENSG00000257017	HP	2.16019	4.43624	2.55482	1.73642	0.0824898	#N/A	21.6492
ENSG00000185040	SPDYE16	113.367	0.943007	0.543093	1.73636	0.0824997	0.5622	1.92253
ENSG00000279399	ENSG00000279399	231.498	0.714343	0.411739	1.73494	0.0827512	0.562936	1.64074
ENSG00000207561	MIR635	19.4122	1.43013	0.824793	1.73392	0.0829322	0.562936	2.6947
ENSG00000272114	ENSG00000272114	84.3093	1.03829	0.598842	1.73382	0.0829493	0.562936	2.05379
ENSG00000255498	ENSG00000255498	61.6874	-0.947341	0.54641	-1.73375	0.0829617	0.562936	-1.92832
ENSG00000163950	SLBP	3.43332	-3.72476	2.14851	-1.73365	0.0829806	#N/A	-13.221
ENSG00000224094	RPS24P8	6.0104	-2.62006	1.51184	-1.73302	0.0830917	#N/A	-6.14774
ENSG00000122386	ZNF205	11.438	1.87538	1.08258	1.73233	0.0832143	0.564047	3.66899
ENSG00000105419	MEIS3	2.06796	-4.57303	2.63992	-1.73226	0.0832271	#N/A	-23.8023
ENSG00000107537	PHYH	2.06796	-4.57303	2.63992	-1.73226	0.0832271	#N/A	-23.8023
ENSG00000108064	TFAM	2.06796	-4.57303	2.63992	-1.73226	0.0832271	#N/A	-23.8023
ENSG00000180182	MED14	2.06796	-4.57303	2.63992	-1.73226	0.0832271	#N/A	-23.8023
ENSG00000185619	PCGF3	536.617	0.71319	0.411894	1.73149	0.0833644	0.564463	1.63942
ENSG00000279529	ENSG00000279529	59.477	-1.06529	0.615821	-1.72986	0.0836547	0.565826	-2.09258
ENSG00000167550	RHEBL1	8.30061	2.15688	1.24769	1.72871	0.0838619	#N/A	4.45949
ENSG00000288868	ENSG00000288868	14.2743	1.79772	1.04023	1.7282	0.083953	0.56724	3.47672
ENSG00000086598	TMED2	6.80081	-2.28535	1.32252	-1.72802	0.0839848	#N/A	-4.87481
ENSG00000139209	SLC38A4	3.30875	3.65291	2.1144	1.72764	0.0840527	#N/A	12.5787
ENSG00000266028	SRGAP2	16.661	1.50509	0.8713	1.72741	0.084094	0.56759	2.83843
ENSG00000255857	PXN-AS1	3640.53	-0.611273	0.354022	-1.72665	0.08423	0.567905	-1.52761
ENSG00000101158	NELFCD	6.90745	-2.47387	1.43351	-1.72574	0.0843945	#N/A	-5.55533
ENSG00000179902	CFAP276	9.4797	1.99616	1.1567	1.72574	0.0843945	#N/A	3.98937
ENSG00000227775	ENSG00000227775	327.275	0.754665	0.437498	1.72495	0.0845356	0.569064	1.68724
ENSG00000135845	PIGC	6.15978	-2.476	1.43541	-1.72494	0.0845378	#N/A	-5.56352
ENSG00000261416	CORO1A-AS1	63.1663	-1.00898	0.58508	-1.72451	0.0846159	0.569064	-2.01248
ENSG00000232470	ENSG00000232470	34.0797	1.11572	0.647091	1.72421	0.0846704	0.569064	2.16703
ENSG00000135486	HNRNPA1	17.9863	-1.42912	0.829522	-1.72283	0.0849196	0.569589	-2.69283
ENSG00000261687	ENSG00000261687	42.981	-1.07303	0.622849	-1.72278	0.0849277	0.569589	-2.10385
ENSG00000251260	WDFY3-AS1	39.6848	1.40852	0.81847	1.72091	0.0852663	0.570657	2.65464
ENSG00000237522	NONOP2	12.8156	1.80424	1.04847	1.72083	0.0852815	0.570657	3.49245
ENSG00000198513	ATL1	74.9592	-1.08494	0.630656	-1.72034	0.0853715	0.570657	-2.12129
ENSG00000126749	EMG1	414.695	-0.65465	0.380627	-1.71993	0.085446	0.570657	-1.57423
ENSG00000120094	HOXB1	1.97085	-4.53095	2.63623	-1.71873	0.0856645	#N/A	-23.1181
ENSG00000134375	TIMM17A	1.97085	-4.53095	2.63623	-1.71873	0.0856645	#N/A	-23.1181
ENSG00000196440	ARMCX4	3.62754	-3.77474	2.19796	-1.71738	0.0859093	#N/A	-13.6871
ENSG00000162664	ZNF326	3.17755	-3.75313	2.18541	-1.71736	0.0859139	#N/A	-13.4836
ENSG00000280739	EIF1B-AS1	5.78812	2.64121	1.53828	1.71698	0.0859823	#N/A	6.23853
ENSG00000163517	HDAC11	13.0892	-1.63747	0.953738	-1.7169	0.0859979	0.573256	-3.1112
ENSG00000126787	DLGAP5	4.53363	-3.03716	1.76899	-1.71688	0.0860004	#N/A	-8.20871
ENSG00000147364	FBXO25	2.09863	4.39827	2.5632	1.71593	0.0861745	#N/A	21.0868
ENSG00000163617	CCDC191	2.09863	4.39827	2.5632	1.71593	0.0861745	#N/A	21.0868
ENSG00000203814	H2BC18	2.09863	4.39827	2.5632	1.71593	0.0861745	#N/A	21.0868
ENSG00000263438	LINC01919	2.09863	4.39827	2.5632	1.71593	0.0861745	#N/A	21.0868
ENSG00000235370	DNM1P51	6.14334	2.45781	1.4329	1.71526	0.0862972	#N/A	5.4938
ENSG00000136206	SPDYE1	154.586	0.92236	0.537763	1.71518	0.0863128	0.573256	1.89521
ENSG00000166226	CCT2	3.30995	-3.73404	2.17712	-1.71512	0.0863225	#N/A	-13.3063
ENSG00000277349	CICP25	12.4608	1.90951	1.11334	1.71512	0.0863226	0.573256	3.75682
ENSG00000234009	RPL5P34	4.14545	-3.14491	1.8337	-1.71506	0.0863337	#N/A	-8.8453
ENSG00000122406	RPL5	14.8618	-1.55248	0.905446	-1.7146	0.0864179	0.573256	-2.93321
ENSG00000064012	CASP8	5.42571	2.63597	1.53758	1.71436	0.0864619	#N/A	6.21592
ENSG00000259723	ENSG00000259723	19.6038	1.43638	0.83795	1.71417	0.0864983	0.573256	2.70642
ENSG00000121905	HPCA	323.645	-0.698103	0.407384	-1.71362	0.0865977	0.573256	-1.62237
ENSG00000166780	BMERB1	25.8735	1.36666	0.797601	1.71346	0.0866285	0.573256	2.57872
ENSG00000145592	RPL37	21.268	-1.57688	0.920404	-1.71325	0.0866666	0.573256	-2.98325
ENSG00000184307	ZDHHC23	37.6172	1.08587	0.633874	1.71308	0.0866987	0.573256	2.12266
ENSG00000233297	RASA4DP	21.3204	1.34004	0.782337	1.71287	0.0867367	0.573256	2.53159
ENSG00000230799	RPS2P16	2.11293	4.42173	2.58187	1.7126	0.0867853	#N/A	21.4325
ENSG00000228570	NUTM2E	25.9689	1.65667	0.96816	1.71116	0.0870523	0.573599	3.15289
ENSG00000274070	CASTOR2	36.3398	1.19598	0.698976	1.71105	0.0870724	0.573599	2.29101
ENSG00000124249	KCNK15	160.11	-0.783477	0.457899	-1.71103	0.0870762	0.573599	-1.72127
ENSG00000128641	MYO1B	8.74138	-1.98705	1.16152	-1.71073	0.0871312	#N/A	-3.96425
ENSG00000128272	ATF4	8.01253	-2.13603	1.2487	-1.71059	0.087156	#N/A	-4.3955
ENSG00000108797	CNTNAP1	11.6272	1.76478	1.03188	1.71026	0.0872184	0.573599	3.39823
ENSG00000075413	MARK3	5.01624	-2.82149	1.65004	-1.70995	0.0872742	#N/A	-7.06893
ENSG00000227766	ENSG00000227766	505.382	-0.658773	0.385295	-1.70979	0.087305	0.573599	-1.57874
ENSG00000232457	SLC16A6P1	25.4354	1.26268	0.738607	1.70954	0.0873502	0.573599	2.39941
ENSG00000138600	SPPL2A	1.94459	-4.57724	2.67773	-1.70937	0.087382	#N/A	-23.8718
ENSG00000197077	KIAA1671	1.94459	-4.57724	2.67773	-1.70937	0.087382	#N/A	-23.8718
ENSG00000267024	ENSG00000267024	20.8666	-1.33605	0.781836	-1.70886	0.0874774	0.573599	-2.52459
ENSG00000130402	ACTN4	94.2982	-0.976614	0.571561	-1.70868	0.0875104	0.573599	-1.96784
ENSG00000204576	PRR3	10.0786	1.93058	1.13035	1.70795	0.0876461	#N/A	3.81208
ENSG00000087460	GNAS	104.914	-0.796166	0.466355	-1.70721	0.0877828	0.574538	-1.73648
ENSG00000111011	RSRC2	6.71324	-2.44641	1.43315	-1.70701	0.08782	#N/A	-5.45057
ENSG00000256928	ENSG00000256928	168.533	-0.758616	0.444551	-1.70648	0.0879193	0.574538	-1.69187
ENSG00000116176	TPSG1	239.586	-0.700325	0.410433	-1.70631	0.0879509	0.574538	-1.62487
ENSG00000228146	CASP16P	17.0235	1.77318	1.03953	1.70576	0.0880535	0.574538	3.41807
ENSG00000240498	CDKN2B-AS1	16.6398	1.51207	0.886638	1.70539	0.0881212	0.574538	2.85218
ENSG00000149657	LSM14B	6.09797	-2.43086	1.42545	-1.70532	0.0881346	#N/A	-5.39213
ENSG00000144028	SNRNP200	8.92631	-1.94644	1.14162	-1.70497	0.0881993	#N/A	-3.85421
ENSG00000179271	GADD45GIP1	658.387	-0.685111	0.401914	-1.70462	0.0882654	0.574538	-1.60783
ENSG00000134248	LAMTOR5	12.0912	1.70934	1.00285	1.70448	0.0882911	0.574538	3.27011
ENSG00000175198	PCCA	3.18563	3.60077	2.11303	1.70408	0.088367	#N/A	12.1322
ENSG00000230606	ENSG00000230606	3.18563	3.60077	2.11303	1.70408	0.088367	#N/A	12.1322
ENSG00000213612	FAM220CP	5.36415	2.61899	1.53811	1.70274	0.0886172	#N/A	6.1432
ENSG00000139160	ETFBKMT	41.8408	-1.19864	0.704021	-1.70256	0.0886505	0.574538	-2.29523
ENSG00000210117	MT-TW	61.0906	-1.08455	0.637037	-1.70249	0.088663	0.574538	-2.12072
ENSG00000287855	ENSG00000287855	45.7058	1.10916	0.651554	1.70232	0.0886946	0.574538	2.15719
ENSG00000149716	LTO1	2474.23	-0.650043	0.381893	-1.70216	0.0887254	0.574538	-1.56921
ENSG00000091140	DLD	163.833	0.805955	0.473509	1.70209	0.0887381	0.574538	1.7483
ENSG00000105220	GPI	6.07171	-2.45238	1.44178	-1.70094	0.0889537	#N/A	-5.47318
ENSG00000230280	HNRNPA1P59	59.588	0.916054	0.539601	1.69765	0.0895736	0.579358	1.88695
ENSG00000257202	ENSG00000257202	35.3648	-1.11613	0.657793	-1.69678	0.0897388	0.579837	-2.16764
ENSG00000272273	IER3-AS1	820.624	-0.717457	0.423178	-1.6954	0.0899989	0.580855	-1.64428
ENSG00000286489	ENSG00000286489	58.5937	-0.92006	0.54308	-1.69415	0.0902364	0.580855	-1.89219
ENSG00000273261	ENSG00000273261	26.9693	-1.5736	0.929194	-1.69351	0.0903591	0.580855	-2.97646
ENSG00000198807	PAX9	13.9216	1.6281	0.961412	1.69345	0.09037	0.580855	3.09106
ENSG00000196642	RABL6	119.365	0.821702	0.485231	1.69343	0.0903745	0.580855	1.76749
ENSG00000100883	SRP54	8.8292	-1.93735	1.14447	-1.6928	0.0904935	#N/A	-3.83003
ENSG00000231437	LINC01750	72.3321	-0.879558	0.519663	-1.69255	0.0905403	0.580855	-1.83981
ENSG00000259248	USP3-AS1	858.213	-0.661963	0.39115	-1.69235	0.0905788	0.580855	-1.58223
ENSG00000130741	EIF2S3	14.1855	-1.58051	0.934056	-1.6921	0.0906273	0.580855	-2.99076
ENSG00000224152	BAZ2B-AS1	14.9063	1.66467	0.984609	1.69069	0.0908952	0.581986	3.17042
ENSG00000114978	MOB1A	3.20381	-3.71544	2.19834	-1.69011	0.0910062	#N/A	-13.1359
ENSG00000172803	SNX32	5601.01	-0.603133	0.356922	-1.68982	0.0910627	0.582472	-1.51901
ENSG00000137776	SLTM	6.47419	-2.27353	1.34564	-1.68955	0.0911141	#N/A	-4.83506
ENSG00000265136	ENSG00000265136	14.8333	1.7906	1.06008	1.68912	0.0911965	0.582741	3.45959
ENSG00000275854	ENSG00000275854	81.671	-0.83966	0.497258	-1.68858	0.0912998	0.582815	-1.78963
ENSG00000265908	ENSG00000265908	2.03707	4.35941	2.58294	1.68777	0.0914549	#N/A	20.5265
ENSG00000288813	ENSG00000288813	2.03707	4.35941	2.58294	1.68777	0.0914549	#N/A	20.5265
ENSG00000134333	LDHA	9.87991	-1.99845	1.18414	-1.68768	0.0914717	#N/A	-3.9957
ENSG00000215692	ENSG00000215692	102.576	0.834416	0.494497	1.6874	0.091526	0.583673	1.78314
ENSG00000223855	PDGFA-DT	3.12407	3.57449	2.12059	1.68561	0.0918705	#N/A	11.9132
ENSG00000127922	SEM1	11.6697	-1.7989	1.06726	-1.68554	0.0918847	0.584686	-3.47955
ENSG00000271670	ENSG00000271670	10.9382	1.78951	1.06182	1.68533	0.0919253	0.584686	3.45698
ENSG00000072501	SMC1A	5.68353	-2.50226	1.48485	-1.68519	0.0919514	#N/A	-5.66573
ENSG00000204049	ENSG00000204049	56.2392	1.21115	0.718813	1.68493	0.0920022	0.584686	2.31522
ENSG00000170500	LONRF2	12.1029	1.70778	1.01372	1.68467	0.0920526	0.584686	3.26658
ENSG00000128159	TUBGCP6	4.08795	3.14904	1.86989	1.68408	0.0921668	#N/A	8.87068
ENSG00000156232	WHAMM	22.2914	1.30175	0.773197	1.6836	0.0922595	0.584714	2.46528
ENSG00000184612	RPL7P26	10.4668	1.84304	1.09478	1.68349	0.0922811	0.584714	3.58766
ENSG00000255114	ENSG00000255114	2376.09	0.89522	0.53185	1.68322	0.0923329	0.584714	1.85989
ENSG00000108406	DHX40	5.04225	-2.66064	1.58197	-1.68185	0.0925982	#N/A	-6.32312
ENSG00000272686	WASL-DT	4.13521	3.15717	1.87754	1.68154	0.0926576	#N/A	8.92075
ENSG00000156508	EEF1A1	141.672	-0.767828	0.456674	-1.68135	0.0926952	0.58535	-1.7027
ENSG00000164346	NSA2	60.7938	-1.06859	0.635621	-1.68117	0.0927297	0.58535	-2.09738
ENSG00000204054	LINC00963	18.4086	1.46124	0.869326	1.68089	0.092785	0.58535	2.75344
ENSG00000248769	ENSG00000248769	10.4052	1.83304	1.09065	1.68069	0.0928241	0.58535	3.56287
ENSG00000267598	ENSG00000267598	828.635	-0.614763	0.365859	-1.68033	0.0928937	0.58535	-1.53131
ENSG00000253573	ENSG00000253573	4.55199	2.88974	1.72001	1.68007	0.0929441	#N/A	7.41136
ENSG00000141527	CARD14	288.493	0.707307	0.421207	1.67924	0.093105	0.586101	1.63275
ENSG00000130559	CAMSAP1	1.87374	-4.48933	2.67426	-1.67872	0.0932066	#N/A	-22.4608
ENSG00000142634	EFHD2	1.87374	-4.48933	2.67426	-1.67872	0.0932066	#N/A	-22.4608
ENSG00000185627	PSMD13	1.87374	-4.48933	2.67426	-1.67872	0.0932066	#N/A	-22.4608
ENSG00000243071	ENSG00000243071	1.87374	-4.48933	2.67426	-1.67872	0.0932066	#N/A	-22.4608
ENSG00000161970	RPL26	22.0404	-1.36661	0.814268	-1.67833	0.0932823	0.586636	-2.57864
ENSG00000102316	MAGED2	4.03905	-2.97819	1.7749	-1.67795	0.0933567	#N/A	-7.88
ENSG00000122550	KLHL7	4.03905	-2.97819	1.7749	-1.67795	0.0933567	#N/A	-7.88
ENSG00000223959	AFG3L1P	3.13837	3.59318	2.14382	1.67606	0.0937259	#N/A	12.0686
ENSG00000184923	NUTM2A	32.0012	1.36586	0.815007	1.67588	0.0937609	0.589049	2.57729
ENSG00000226752	CUTALP	18.5666	1.39257	0.831252	1.67527	0.0938804	0.589049	2.62547
ENSG00000132003	ZSWIM4	53.9106	0.960644	0.573536	1.67495	0.093944	0.589049	1.94618
ENSG00000157379	DHRS1	193.274	0.77151	0.460773	1.67438	0.0940553	0.589166	1.70706
ENSG00000230698	ENSG00000230698	5.46598	-2.67339	1.59783	-1.67313	0.0943014	#N/A	-6.37924
ENSG00000171368	TPPP	45.4348	1.13383	0.677728	1.67299	0.0943301	0.590306	2.1944
ENSG00000143365	RORC	7.68485	2.22921	1.33253	1.67292	0.0943423	#N/A	4.68878
ENSG00000134250	NOTCH2	4.839	-2.64423	1.58202	-1.67143	0.0946367	#N/A	-6.25163
ENSG00000146112	PPP1R18	4.839	-2.64423	1.58202	-1.67143	0.0946367	#N/A	-6.25163
ENSG00000231119	ENSG00000231119	9.33492	1.96441	1.17549	1.67115	0.0946925	#N/A	3.90254
ENSG00000259726	CSPG4P11	67.0055	0.876112	0.524392	1.67072	0.0947773	0.592217	1.83542
ENSG00000234750	ENSG00000234750	5.83538	2.65896	1.59167	1.67054	0.0948121	#N/A	6.31578
ENSG00000254815	LMNTD2-AS1	101.973	0.796485	0.476925	1.67004	0.0949106	0.592217	1.73686
ENSG00000178297	TMPRSS9	69.1036	0.892551	0.534454	1.67002	0.0949149	0.592217	1.85646
ENSG00000100316	RPL3	23.5166	-1.35646	0.812803	-1.66886	0.0951447	0.592779	-2.56056
ENSG00000102317	RBM3	7.80903	-2.04856	1.22776	-1.66854	0.0952092	#N/A	-4.13692
ENSG00000233913	RPL10P9	7.80903	-2.04856	1.22776	-1.66854	0.0952092	#N/A	-4.13692
ENSG00000168488	ATXN2L	11.0163	-1.72639	1.03524	-1.66763	0.095389	0.592779	-3.30899
ENSG00000100197	CYP2D6	15.922	1.59465	0.9565	1.66718	0.0954793	0.592779	3.02022
ENSG00000107485	GATA3	37.4967	-1.0412	0.62459	-1.66702	0.0955112	0.592779	-2.05794
ENSG00000259187	ENSG00000259187	356.344	-0.658068	0.394789	-1.66688	0.0955375	0.592779	-1.57797
ENSG00000187555	USP7	8.12636	-1.99699	1.19826	-1.66657	0.0956004	#N/A	-3.99165
ENSG00000124228	DDX27	14.4737	-1.55639	0.933964	-1.66644	0.0956265	0.592779	-2.94117
ENSG00000178401	DNAJC22	6.02713	-2.39248	1.43599	-1.66609	0.0956958	#N/A	-5.25059
ENSG00000179743	FLJ37453	11.5655	1.88874	1.13381	1.66583	0.0957467	0.592779	3.70311
ENSG00000084636	COL16A1	21.8041	1.39943	0.840086	1.66581	0.0957509	0.592779	2.63797
ENSG00000139644	TMBIM6	4.97141	-2.61884	1.57243	-1.66548	0.0958177	#N/A	-6.14257
ENSG00000170889	RPS9	8.85546	-1.91832	1.15209	-1.66508	0.0958965	#N/A	-3.77983
ENSG00000254398	ENSG00000254398	50.0001	0.980581	0.588916	1.66506	0.0959004	0.593127	1.97326
ENSG00000285979	ENSG00000285979	71.2693	0.877545	0.52732	1.66416	0.0960803	0.593663	1.83725
ENSG00000121940	CLCC1	417.763	-0.699749	0.420674	-1.6634	0.0962327	0.594027	-1.62422
ENSG00000111669	TPI1	6.40335	-2.23746	1.3452	-1.66329	0.0962543	#N/A	-4.71566
ENSG00000130600	H19	3.36248	-3.66298	2.20374	-1.66216	0.0964805	#N/A	-12.6668
ENSG00000231304	SGO1-AS1	160.945	-0.755279	0.454893	-1.66034	0.0968457	0.596739	-1.68796
ENSG00000224631	RPS27AP16	10.5495	-1.82439	1.099	-1.66005	0.0969041	0.596739	-3.54157
ENSG00000064490	RFXANK	295.084	-0.669034	0.40308	-1.65981	0.0969536	0.596739	-1.59001
ENSG00000174963	ZIC4	316.162	0.800439	0.482414	1.65924	0.0970683	0.596864	1.74163
ENSG00000125841	NRSN2	7.67055	2.22303	1.34016	1.65878	0.0971594	#N/A	4.66874
ENSG00000179564	LSMEM2	193.707	-0.699241	0.421541	-1.65877	0.0971616	0.596864	-1.62365
ENSG00000213526	SETP8	5.70051	-2.38162	1.43625	-1.65822	0.0972728	#N/A	-5.21121
ENSG00000265205	ENSG00000265205	33.8261	1.14119	0.688494	1.65752	0.0974147	0.597387	2.20563
ENSG00000257042	ENSG00000257042	6.37709	-2.2608	1.36417	-1.65727	0.0974644	#N/A	-4.79256
ENSG00000134245	WNT2B	96.1547	0.840123	0.506979	1.65711	0.0974964	0.597387	1.7902
ENSG00000119673	ACOT2	228.632	0.68854	0.41566	1.6565	0.097621	0.597387	1.61165
ENSG00000280789	PAGR1	5.28828	2.58831	1.5629	1.65609	0.0977032	#N/A	6.01394
ENSG00000054277	OPN3	9.83741	-1.80891	1.09231	-1.65605	0.0977127	#N/A	-3.50377
ENSG00000259093	ENSG00000259093	42.3285	-1.0144	0.612713	-1.65559	0.0978046	0.597387	-2.02007
ENSG00000253948	VPS13B-DT	14.8848	1.5479	0.935054	1.65541	0.0978417	0.597387	2.9239
ENSG00000286596	ENSG00000286596	5.74936	-2.7971	1.68967	-1.65541	0.097842	#N/A	-6.9504
ENSG00000164941	INTS8	345.218	-0.886451	0.535536	-1.65526	0.097872	0.597387	-1.84862
ENSG00000231240	KLF2P1	8.56308	1.993	1.20434	1.65485	0.0979559	#N/A	3.98063
ENSG00000232682	ENSG00000232682	341.962	0.70532	0.426237	1.65476	0.0979735	0.597387	1.63051
ENSG00000285103	ENSG00000285103	14.0254	1.53687	0.928858	1.65458	0.0980103	0.597387	2.90164
ENSG00000115970	THADA	43.6998	1.02279	0.618312	1.65417	0.0980924	0.597387	2.03185
ENSG00000256813	ENSG00000256813	144.272	-0.741708	0.448519	-1.65368	0.0981919	0.597413	-1.67215
ENSG00000253973	NRIP3-DT	634.85	0.792861	0.479584	1.65323	0.0982846	0.597413	1.73251
ENSG00000162006	MSLNL	1.97551	4.31947	2.61419	1.65232	0.0984699	#N/A	19.966
ENSG00000174579	MSL2	1.97551	4.31947	2.61419	1.65232	0.0984699	#N/A	19.966
ENSG00000178502	KLHL11	1.97551	4.31947	2.61419	1.65232	0.0984699	#N/A	19.966
ENSG00000223459	TCAF1P1	1.97551	4.31947	2.61419	1.65232	0.0984699	#N/A	19.966
ENSG00000284605	ENPP7P15	1.97551	4.31947	2.61419	1.65232	0.0984699	#N/A	19.966
ENSG00000102144	PGK1	8.50258	-1.92239	1.16353	-1.6522	0.0984933	#N/A	-3.7905
ENSG00000245598	DACT3-AS1	256.633	-0.707976	0.428601	-1.65183	0.0985691	0.59857	-1.63351
ENSG00000119574	ZBTB45	99.0008	0.799083	0.484061	1.65079	0.0987816	0.599288	1.73999
ENSG00000234585	CCT6P3	102.632	0.795745	0.482487	1.64926	0.0990952	0.599925	1.73597
ENSG00000100100	PIK3IP1	15.3753	1.54896	0.939483	1.64873	0.0992023	0.599925	2.92605
ENSG00000124172	ATP5F1E	4.95443	-2.75115	1.66925	-1.64813	0.0993251	#N/A	-6.73254
ENSG00000131504	DIAPH1	7.16775	-2.09011	1.26827	-1.648	0.0993528	#N/A	-4.25782
ENSG00000268854	ENSG00000268854	285.211	-0.657394	0.39895	-1.64781	0.0993912	0.599925	-1.57723
ENSG00000172159	FRMD3	5.95131	2.46825	1.49795	1.64775	0.099403	#N/A	5.53373
ENSG00000279569	ENSG00000279569	2416.44	-0.582679	0.353624	-1.64773	0.0994074	0.599925	-1.49763
ENSG00000130714	POMT1	17.7879	1.40595	0.853298	1.64766	0.0994215	0.599925	2.64992
ENSG00000161016	RPL8	23.6785	-1.23547	0.749902	-1.64751	0.0994529	0.599925	-2.35458
ENSG00000260617	ENSG00000260617	160.908	0.970098	0.589115	1.6467	0.0996188	0.600357	1.95897
ENSG00000117983	MUC5B	26.6711	1.29812	0.788845	1.6456	0.0998471	0.601104	2.45908
ENSG00000231355	ENSG00000231355	3.21423	3.63739	2.21081	1.64527	0.0999137	#N/A	12.4441
ENSG00000140830	TXNL4B	19.7836	1.3269	0.806622	1.64501	0.0999676	0.601104	2.50863
ENSG00000265393	ENSG00000265393	337.968	-0.699815	0.425491	-1.64473	0.100026	0.601104	-1.6243
ENSG00000265399	ENSG00000265399	88.2384	-0.798669	0.485845	-1.64388	0.100202	0.601589	-1.7395
ENSG00000165516	KLHDC2	564.941	-0.827052	0.503341	-1.64313	0.100357	0.601952	-1.77406
ENSG00000237264	FTH1P11	9.77585	-1.8367	1.11797	-1.64289	0.100406	#N/A	-3.57192
ENSG00000106683	LIMK1	4.56629	2.8963	1.76305	1.64278	0.100428	#N/A	7.44515
ENSG00000079616	KIF22	26.4372	1.20762	0.73539	1.64215	0.100559	0.60252	2.30956
ENSG00000169758	TMEM266	26.9056	1.18191	0.720093	1.64133	0.10073	0.60252	2.26877
ENSG00000230325	ENSG00000230325	12.3563	1.62627	0.990848	1.6413	0.100736	0.60252	3.08715
ENSG00000139278	GLIPR1	682.899	-0.630131	0.384211	-1.64006	0.100992	0.603482	-1.54771
ENSG00000182168	UNC5C	10.155	-1.81984	1.10967	-1.63999	0.101007	#N/A	-3.53043
ENSG00000125818	PSMF1	4.06532	-2.94231	1.79417	-1.63992	0.101021	#N/A	-7.68639
ENSG00000116752	BCAS2	3.95123	-3.10744	1.89514	-1.63969	0.101069	#N/A	-8.6185
ENSG00000177853	ZNF518A	34.8179	1.25422	0.765249	1.63898	0.101218	0.604099	2.38539
ENSG00000213707	HMGB1P10	6.24468	-2.27366	1.38739	-1.6388	0.101255	#N/A	-4.83547
ENSG00000119711	ALDH6A1	64.1606	0.897077	0.547532	1.6384	0.101338	0.604099	1.86229
ENSG00000271321	CTAGE6	59.1674	-0.981754	0.599362	-1.638	0.101422	0.604099	-1.97487
ENSG00000104824	HNRNPL	11.8069	-1.66575	1.0171	-1.63774	0.101475	0.604099	-3.17279
ENSG00000204616	TRIM31	10.6373	1.7379	1.06163	1.63701	0.101627	0.604396	3.3355
ENSG00000279530	ENSG00000279530	15.6402	1.57353	0.961528	1.63648	0.101738	0.604396	2.97631
ENSG00000271079	CTAGE15	51.2877	-1.06506	0.651061	-1.63588	0.101865	0.604396	-2.09225
ENSG00000129910	CDH15	3.00095	3.52108	2.15295	1.63547	0.10195	#N/A	11.4803
ENSG00000154198	CYP4Z2P	3.00095	3.52108	2.15295	1.63547	0.10195	#N/A	11.4803
ENSG00000243870	RN7SL236P	3.00095	3.52108	2.15295	1.63547	0.10195	#N/A	11.4803
ENSG00000283667	ENSG00000283667	3.00095	3.52108	2.15295	1.63547	0.10195	#N/A	11.4803
ENSG00000187024	PTRH1	15.5934	1.54485	0.944842	1.63503	0.102042	0.604396	2.91773
ENSG00000185332	TMEM105	19.6961	1.31134	0.802081	1.63492	0.102066	0.604396	2.48172
ENSG00000076067	RBMS2	142.24	-0.895098	0.547534	-1.63478	0.102095	0.604396	-1.85974
ENSG00000176853	FAM91A1	4.90056	-2.57355	1.57511	-1.63389	0.102282	#N/A	-5.95272
ENSG00000143570	SLC39A1	79.2526	0.986258	0.603713	1.63365	0.102332	0.604897	1.98104
ENSG00000245904	BTG1-DT	62.4962	0.979014	0.599434	1.63323	0.10242	0.604897	1.97112
ENSG00000258521	ENSG00000258521	27.0241	1.62923	0.998194	1.63218	0.102641	0.604897	3.09349
ENSG00000267493	CIRBP-AS1	64.5102	0.860749	0.527368	1.63216	0.102646	0.604897	1.81598
ENSG00000272476	ENSG00000272476	102.098	0.928673	0.569	1.63211	0.102656	0.604897	1.90352
ENSG00000224682	SOCS5P2	12.9435	1.5931	0.976379	1.63164	0.102754	0.604919	3.01698
ENSG00000185298	CCDC137	7.29112	-2.07843	1.27476	-1.63045	0.103007	#N/A	-4.22347
ENSG00000089280	FUS	19.8491	-1.33119	0.816858	-1.62965	0.103175	0.606834	-2.51611
ENSG00000135521	LTV1	3.07115	-3.58599	2.20153	-1.62887	0.103341	#N/A	-12.0086
ENSG00000198034	RPS4X	13.7353	-1.54187	0.947418	-1.62744	0.103643	0.60902	-2.91172
ENSG00000149927	DOC2A	376.14	-0.685174	0.42123	-1.6266	0.103822	0.609508	-1.6079
ENSG00000060138	YBX3	3.88039	-3.05751	1.87977	-1.62653	0.103837	#N/A	-8.32535
ENSG00000121281	ADCY7	36.6095	-1.05066	0.64612	-1.62611	0.103926	0.609556	-2.07148
ENSG00000267765	ENSG00000267765	15.2262	1.52437	0.938369	1.62449	0.10427	0.610906	2.87662
ENSG00000256393	RPL41P5	28.8793	-1.11411	0.685975	-1.62413	0.104348	0.610906	-2.16462
ENSG00000104408	EIF3E	7.72121	-2.10366	1.29554	-1.62376	0.104426	#N/A	-4.29797
ENSG00000248839	ENSG00000248839	2.98665	3.50215	2.15723	1.62345	0.104494	#N/A	11.3306
ENSG00000258427	RBM8B	4.75118	-2.74797	1.69307	-1.62306	0.104576	#N/A	-6.7177
ENSG00000231500	RPS18	22.7464	-1.24234	0.765737	-1.62241	0.104716	0.610943	-2.36582
ENSG00000166676	TVP23A	335.78	-0.665658	0.410326	-1.62227	0.104747	0.610943	-1.58629
ENSG00000254003	SRI-AS1	192.511	-0.701976	0.432814	-1.62189	0.104828	0.610943	-1.62673
ENSG00000250751	ENSG00000250751	60.5536	0.951118	0.586585	1.62145	0.104921	0.610943	1.93337
ENSG00000167645	YIF1B	737.984	0.734738	0.453195	1.62124	0.104966	0.610943	1.6641
ENSG00000161091	MFSD12	373.391	0.655686	0.404562	1.62073	0.105076	0.610943	1.57536
ENSG00000285864	ENSG00000285864	58.6041	-0.894814	0.552246	-1.62032	0.105164	0.610943	-1.85937
ENSG00000255478	ENSG00000255478	14.0965	1.53608	0.948062	1.62023	0.105184	0.610943	2.90005
ENSG00000255229	ENSG00000255229	284.349	0.715057	0.441377	1.62006	0.105219	0.610943	1.64155
ENSG00000108639	SYNGR2	10.7512	-1.68714	1.0418	-1.61946	0.105349	0.611141	-3.22019
ENSG00000189077	TMEM120A	10.0839	-1.7467	1.07889	-1.61898	0.105452	#N/A	-3.3559
ENSG00000165417	GTF2A1	17.9916	1.45486	0.899038	1.61824	0.10561	0.611675	2.74131
ENSG00000143384	MCL1	8.16166	-1.97918	1.22307	-1.6182	0.10562	#N/A	-3.94268
ENSG00000198843	SELENOT	26.1478	1.16031	0.717128	1.618	0.105663	0.611675	2.23506
ENSG00000236526	BTBD3-AS1	48.2115	1.03672	0.640868	1.61769	0.10573	0.611675	2.05156
ENSG00000101751	POLI	6.3941	2.24755	1.38946	1.61757	0.105756	#N/A	4.74876
ENSG00000166387	PPFIBP2	9.40836	1.81568	1.12267	1.61729	0.105815	#N/A	3.52026
ENSG00000248710	ENSG00000248710	2.16506	-4.63101	2.86424	-1.61684	0.105914	#N/A	-24.7783
ENSG00000233143	DIRC3-AS1	231.355	1.025	0.633966	1.6168	0.105921	0.612222	2.03496
ENSG00000112304	ACOT13	252.456	-2.29844	1.42202	-1.61632	0.106025	0.612267	-4.91925
ENSG00000267857	ENSG00000267857	1.96121	4.29425	2.65686	1.61629	0.106032	#N/A	19.62
ENSG00000277198	RN7SL270P	1.96121	4.29425	2.65686	1.61629	0.106032	#N/A	19.62
ENSG00000287087	ENSG00000287087	1.96121	4.29425	2.65686	1.61629	0.106032	#N/A	19.62
ENSG00000168148	H3-4	2.02277	4.3358	2.68442	1.61517	0.106273	#N/A	20.1932
ENSG00000272674	PCDHB16	2.02277	4.3358	2.68442	1.61517	0.106273	#N/A	20.1932
ENSG00000267519	MIR23AHG	132.982	-0.714852	0.442662	-1.6149	0.106333	0.612779	-1.64132
ENSG00000276241	ENSG00000276241	11.8732	1.66437	1.03081	1.61462	0.106393	0.612779	3.16975
ENSG00000108604	SMARCD2	9.35505	-1.84871	1.14505	-1.61453	0.106413	#N/A	-3.60179
ENSG00000108001	EBF3	27.8983	1.22795	0.760606	1.61444	0.106432	0.612779	2.34234
ENSG00000266718	ENSG00000266718	8.22216	2.12501	1.31644	1.6142	0.106484	#N/A	4.36205
ENSG00000159674	SPON2	6.48168	2.21562	1.37259	1.61419	0.106487	#N/A	4.64481
ENSG00000170442	KRT86	97.4604	0.867749	0.537619	1.61406	0.106514	0.612779	1.82481
ENSG00000146904	EPHA1	498.782	-0.660715	0.409444	-1.61369	0.106595	0.612779	-1.58087
ENSG00000115963	RND3	1.77663	-4.44436	2.75466	-1.6134	0.106659	#N/A	-21.7713
ENSG00000128567	PODXL	8.18792	-1.96083	1.21619	-1.61227	0.106903	#N/A	-3.89286
ENSG00000229638	RPL4P4	19.7453	-1.29655	0.804473	-1.61167	0.107033	0.614739	-2.4564
ENSG00000236542	MED28P7	3.93623	3.08364	1.91378	1.61128	0.107118	#N/A	8.4775
ENSG00000204991	SPIRE2	14.8824	1.45955	0.905971	1.61103	0.107173	0.614989	2.75022
ENSG00000182185	RAD51B	4.40027	2.81592	1.74794	1.61099	0.107182	#N/A	7.04167
ENSG00000115233	PSMD14	1.8029	-4.39251	2.72678	-1.61088	0.107206	#N/A	-21.0028
ENSG00000120008	WDR11	1.8029	-4.39251	2.72678	-1.61088	0.107206	#N/A	-21.0028
ENSG00000135341	MAP3K7	1.8029	-4.39251	2.72678	-1.61088	0.107206	#N/A	-21.0028
ENSG00000143228	NUF2	1.8029	-4.39251	2.72678	-1.61088	0.107206	#N/A	-21.0028
ENSG00000220937	HNRNPA1P41	1.8029	-4.39251	2.72678	-1.61088	0.107206	#N/A	-21.0028
ENSG00000168872	DDX19A	7.06189	2.10162	1.30491	1.61055	0.107278	#N/A	4.2919
ENSG00000042317	SPATA7	83.6158	0.80637	0.500856	1.60998	0.107402	0.615744	1.74881
ENSG00000170075	GPR37L1	47.4794	-0.978356	0.608038	-1.60904	0.107608	0.616371	-1.97022
ENSG00000173660	UQCRH	1.9	-4.44105	2.76022	-1.60895	0.107628	#N/A	-21.7214
ENSG00000213937	CLDN9	1.9	-4.44105	2.76022	-1.60895	0.107628	#N/A	-21.7214
ENSG00000279747	ENSG00000279747	1.9	-4.44105	2.76022	-1.60895	0.107628	#N/A	-21.7214
ENSG00000135913	USP37	2.93875	-3.59839	2.23708	-1.60852	0.107722	#N/A	-12.1122
ENSG00000071082	RPL31	60.1002	-0.904722	0.562643	-1.60799	0.107838	0.617133	-1.87218
ENSG00000215819	KRT18P12	7.10915	2.10573	1.3102	1.60719	0.108013	#N/A	4.30417
ENSG00000137807	KIF23	6.3678	-2.17753	1.35501	-1.60702	0.10805	#N/A	-4.52378
ENSG00000227802	DNAJB3	6.81113	2.28955	1.42503	1.60667	0.108127	#N/A	4.88905
ENSG00000135541	AHI1	2.92509	3.47385	2.16295	1.60607	0.108258	#N/A	11.1105
ENSG00000241506	PSMC1P1	11.7947	-1.60438	0.998988	-1.606	0.108273	0.618212	-3.04065
ENSG00000117724	CENPF	3.84484	-2.93802	1.82944	-1.60597	0.108281	#N/A	-7.66361
ENSG00000124091	GCNT7	18.1097	1.34126	0.835246	1.60583	0.108312	0.618212	2.53373
ENSG00000123240	OPTN	27.2652	1.20529	0.750585	1.6058	0.108318	0.618212	2.30583
ENSG00000226754	MAGOH-DT	393.752	-0.673862	0.420161	-1.60382	0.108754	0.62014	-1.59534
ENSG00000251025	NDUFB5P1	3.54085	3.38052	2.10831	1.60342	0.108842	#N/A	10.4145
ENSG00000133740	E2F5	563.488	-0.712954	0.44485	-1.60269	0.109004	0.620802	-1.63916
ENSG00000182054	IDH2	7.7289	-1.94969	1.21653	-1.60267	0.109009	#N/A	-3.86292
ENSG00000105185	PDCD5	4.17146	-2.92666	1.82616	-1.60263	0.109017	#N/A	-7.60348
ENSG00000224272	ENSG00000224272	29.3282	1.18791	0.741329	1.60241	0.109065	0.620802	2.27823
ENSG00000230207	RPL4P5	5.53255	-2.32576	1.45146	-1.60236	0.109077	#N/A	-5.01329
ENSG00000176153	GPX2	11.705	1.64573	1.02766	1.60144	0.109279	0.621125	3.12906
ENSG00000254821	ENSG00000254821	25.5203	1.15706	0.722802	1.6008	0.10942	0.621125	2.23003
ENSG00000145912	NHP2	443.942	0.617558	0.385963	1.60005	0.109588	0.621125	1.53428
ENSG00000271580	ENSG00000271580	10.1234	1.78974	1.11861	1.59997	0.109606	#N/A	3.45752
ENSG00000133226	SRRM1	11.7857	-1.59622	0.997733	-1.59984	0.109634	0.621125	-3.02349
ENSG00000145934	TENM2	1.89965	4.25213	2.65786	1.59983	0.109636	#N/A	19.0554
ENSG00000165072	MAMDC2	1.89965	4.25213	2.65786	1.59983	0.109636	#N/A	19.0554
ENSG00000275856	ENSG00000275856	1.89965	4.25213	2.65786	1.59983	0.109636	#N/A	19.0554
ENSG00000288642	CDR1	1.89965	4.25213	2.65786	1.59983	0.109636	#N/A	19.0554
ENSG00000225805	DEFB131B	7.19196	2.14982	1.34384	1.59975	0.109653	#N/A	4.43772
ENSG00000286077	ENSG00000286077	29.3198	-1.0909	0.682004	-1.59956	0.109697	0.621125	-2.13007
ENSG00000253738	OTUD6B-AS1	51.772	0.919909	0.57533	1.59892	0.109837	0.621125	1.892
ENSG00000279434	ENSG00000279434	102.297	-0.777651	0.486438	-1.59867	0.109895	0.621125	-1.71434
ENSG00000163995	ABLIM2	7.04759	2.09201	1.30875	1.59848	0.109937	#N/A	4.26341
ENSG00000160294	MCM3AP	174.616	0.754451	0.472006	1.59839	0.109956	0.621125	1.68699
ENSG00000160678	S100A1	202.112	0.660705	0.413538	1.59769	0.110112	0.621125	1.58085
ENSG00000231588	SHQ1P1	27.4665	1.19964	0.750919	1.59756	0.110141	0.621125	2.29682
ENSG00000279722	ENSG00000279722	14.7006	1.56158	0.977707	1.59719	0.110224	0.621125	2.95177
ENSG00000224861	YBX1P1	8.09081	-1.9502	1.22105	-1.59714	0.110234	#N/A	-3.86427
ENSG00000274904	ENSG00000274904	522.506	0.601709	0.376903	1.59646	0.110387	0.621125	1.51751
ENSG00000286435	ENSG00000286435	29.9689	1.08337	0.67862	1.59643	0.110392	0.621125	2.11898
ENSG00000147133	TAF1	3.80954	-3.00473	1.88244	-1.59619	0.110447	#N/A	-8.02626
ENSG00000179195	ZNF664	6.84113	-2.07466	1.30069	-1.59505	0.110702	#N/A	-4.21246
ENSG00000164669	INTS4P1	12.4959	1.66251	1.0424	1.59489	0.110737	0.622518	3.16567
ENSG00000239791	ENSG00000239791	216.85	0.774185	0.485687	1.594	0.110936	0.622765	1.71022
ENSG00000225963	ENSG00000225963	17.3828	1.39382	0.874517	1.59382	0.110977	0.622765	2.62773
ENSG00000250330	ENSG00000250330	2.1888	4.47729	2.80934	1.59372	0.111	#N/A	22.2741
ENSG00000185834	RPL12P4	30.3704	-1.14248	0.717176	-1.59302	0.111155	0.623136	-2.2076
ENSG00000152527	PLEKHH2	3.09742	-3.54384	2.22512	-1.59265	0.111239	#N/A	-11.6628
ENSG00000232480	TGFB2-AS1	18.1537	-1.39737	0.877386	-1.59265	0.111239	0.623136	-2.6342
ENSG00000165861	ZFYVE1	9.69274	1.88219	1.18215	1.59218	0.111345	#N/A	3.68634
ENSG00000105618	PRPF31	139.247	0.727638	0.457202	1.5915	0.111497	0.624029	1.65593
ENSG00000004534	RBM6	7.63179	-1.93949	1.21959	-1.59028	0.111772	#N/A	-3.83571
ENSG00000269243	ENSG00000269243	1301.79	-0.593958	0.373869	-1.58868	0.112133	0.626704	-1.50938
ENSG00000108788	MLX	214.766	-0.697465	0.43907	-1.58851	0.112172	0.626704	-1.62165
ENSG00000089597	GANAB	5.34763	-2.39647	1.50878	-1.58835	0.112207	#N/A	-5.26513
ENSG00000272953	ENSG00000272953	7.67766	2.04157	1.28537	1.58831	0.112217	#N/A	4.11692
ENSG00000183087	GAS6	6.98603	2.07839	1.3093	1.58741	0.112419	#N/A	4.22337
ENSG00000111321	LTBR	9.02818	-1.78143	1.12226	-1.58737	0.11243	#N/A	-3.43767
ENSG00000139351	SYCP3	45.891	-1.15796	0.72976	-1.58677	0.112564	0.628344	-2.23142
ENSG00000145901	TNIP1	2.84164	-3.57218	2.25208	-1.58617	0.1127	#N/A	-11.8942
ENSG00000151572	ANO4	5.3572	2.54076	1.60194	1.58606	0.112726	#N/A	5.81896
ENSG00000068489	PRR11	5.43545	-2.3119	1.45842	-1.58521	0.112919	#N/A	-4.96538
ENSG00000227638	HNRNPA1P14	9.96951	1.76713	1.11479	1.58517	0.112928	#N/A	3.40375
ENSG00000163655	GMPS	3.78328	-3.03765	1.91749	-1.58418	0.113153	#N/A	-8.21153
ENSG00000281357	ARRDC3-AS1	2.86353	3.44528	2.17494	1.58408	0.113176	#N/A	10.8926
ENSG00000205482	SPDYE18	124.219	0.802123	0.506557	1.58348	0.113312	0.63145	1.74366
ENSG00000267815	ENSG00000267815	742.87	-0.674722	0.426284	-1.5828	0.113468	0.63145	-1.59629
ENSG00000286512	ENSG00000286512	5.28134	2.50918	1.58562	1.58246	0.113544	#N/A	5.69295
ENSG00000139908	TSSK4	135.467	0.977485	0.617774	1.58227	0.113588	0.63145	1.96903
ENSG00000100865	CINP	555.497	0.687414	0.434498	1.58209	0.113629	0.63145	1.61039
ENSG00000204514	ZNF814	682.617	0.609207	0.385113	1.58189	0.113675	0.63145	1.52542
ENSG00000206567	ENSG00000206567	532.405	-0.633528	0.400535	-1.58171	0.113717	0.63145	-1.55135
ENSG00000258890	CEP95	43.4606	-1.03892	0.65733	-1.58052	0.113989	0.632408	-2.05469
ENSG00000137478	FCHSD2	45.5316	0.940879	0.595508	1.57996	0.114116	0.632564	1.9197
ENSG00000272195	ENSG00000272195	40.7774	0.976441	0.618534	1.57864	0.11442	0.633207	1.96761
ENSG00000096746	HNRNPH3	23.3693	-1.23341	0.781337	-1.57858	0.114431	0.633207	-2.35121
ENSG00000086061	DNAJA1	9.38106	-1.77952	1.12776	-1.57792	0.114583	#N/A	-3.43312
ENSG00000171953	ATPAF2	25.6489	1.23507	0.783151	1.57705	0.114785	0.634527	2.35392
ENSG00000105767	CADM4	29.5621	1.11038	0.704255	1.57668	0.11487	0.634527	2.15903
ENSG00000154174	TOMM70	46.7868	0.953723	0.605305	1.57561	0.115116	0.635155	1.93686
ENSG00000280248	ENSG00000280248	8.78783	1.86592	1.18442	1.57539	0.115168	#N/A	3.64501
ENSG00000176681	LRRC37A	176.154	0.679481	0.431329	1.57532	0.115183	0.635155	1.60156
ENSG00000278455	CICP21	17.4159	1.37391	0.872409	1.57484	0.115292	0.635207	2.59172
ENSG00000102241	HTATSF1	9.91595	-1.71229	1.0874	-1.57466	0.115335	#N/A	-3.2768
ENSG00000229759	MRPS18AP1	8.19372	1.92583	1.22304	1.57462	0.115345	#N/A	3.79954
ENSG00000096996	IL12RB1	1.70579	-4.34674	2.76162	-1.57398	0.115491	#N/A	-20.3469
ENSG00000101138	CSTF1	1.70579	-4.34674	2.76162	-1.57398	0.115491	#N/A	-20.3469
ENSG00000109320	NFKB1	1.70579	-4.34674	2.76162	-1.57398	0.115491	#N/A	-20.3469
ENSG00000117751	PPP1R8	1.70579	-4.34674	2.76162	-1.57398	0.115491	#N/A	-20.3469
ENSG00000125166	GOT2	1.70579	-4.34674	2.76162	-1.57398	0.115491	#N/A	-20.3469
ENSG00000151491	EPS8	1.70579	-4.34674	2.76162	-1.57398	0.115491	#N/A	-20.3469
ENSG00000163689	CFAP20DC	1.70579	-4.34674	2.76162	-1.57398	0.115491	#N/A	-20.3469
ENSG00000167447	SMG8	1.70579	-4.34674	2.76162	-1.57398	0.115491	#N/A	-20.3469
ENSG00000256968	SNRPEP2	1.70579	-4.34674	2.76162	-1.57398	0.115491	#N/A	-20.3469
ENSG00000267551	GNA15-DT	1.70579	-4.34674	2.76162	-1.57398	0.115491	#N/A	-20.3469
ENSG00000181333	HEPHL1	40.0788	0.982024	0.624087	1.57354	0.115594	0.635619	1.97524
ENSG00000204802	ENSG00000204802	29.9906	1.10042	0.699422	1.57333	0.115643	0.635619	2.14417
ENSG00000230733	ENSG00000230733	789.558	-0.576474	0.366429	-1.57322	0.115667	0.635619	-1.4912
ENSG00000108839	ALOX12	108.956	0.725868	0.461865	1.5716	0.116043	0.637132	1.6539
ENSG00000281016	ENSG00000281016	4.68682	2.75417	1.75366	1.57053	0.116293	#N/A	6.74663
ENSG00000224614	TNK2-AS1	94.9542	0.887624	0.565514	1.56959	0.116511	0.63886	1.85013
ENSG00000205323	SARNP	54.3954	-0.89161	0.568157	-1.5693	0.116577	0.63886	-1.85525
ENSG00000253720	ENSG00000253720	5.71678	2.31901	1.47823	1.56877	0.116702	#N/A	4.98989
ENSG00000258725	PRC1-AS1	2237.39	-0.639197	0.407528	-1.56848	0.11677	0.63886	-1.55746
ENSG00000169609	C15orf40	366.251	-0.659715	0.420789	-1.5678	0.116927	0.63886	-1.57977
ENSG00000125875	TBC1D20	9.38711	1.81636	1.15854	1.5678	0.116927	#N/A	3.52191
ENSG00000170017	ALCAM	3.71243	-2.9848	1.90428	-1.56742	0.117017	#N/A	-7.91615
ENSG00000119725	ZNF410	10.4171	1.70282	1.08647	1.5673	0.117045	0.63886	3.25536
ENSG00000099377	HSD3B7	10.4529	1.87791	1.19828	1.56717	0.117075	0.63886	3.67541
ENSG00000270820	USP34-DT	709.888	-0.856903	0.546846	-1.56699	0.117117	0.63886	-1.81115
ENSG00000122203	KIAA1191	5.40015	-2.34136	1.49426	-1.5669	0.117137	#N/A	-5.06781
ENSG00000139437	TCHP	388.519	-0.608372	0.388289	-1.5668	0.117161	0.63886	-1.52454
ENSG00000228620	ENSG00000228620	8.24471	-2.13397	1.36231	-1.56643	0.117247	#N/A	-4.38922
ENSG00000162144	CYB561A3	67.16	0.894214	0.5712	1.5655	0.117466	0.639472	1.8586
ENSG00000233360	PDXP-DT	227.927	-0.671114	0.4287	-1.56546	0.117475	0.639472	-1.5923
ENSG00000167767	KRT80	13.4602	-1.63236	1.04328	-1.56464	0.117668	0.639944	-3.10019
ENSG00000156150	ALX3	99.1492	0.736084	0.470571	1.56423	0.117763	0.639944	1.66565
ENSG00000109805	NCAPG	59.511	-0.979492	0.626449	-1.56356	0.117921	0.640089	-1.97177
ENSG00000227449	FGF7P6	141.505	0.761656	0.487322	1.56294	0.118066	0.640089	1.69544
ENSG00000180385	EMC3-AS1	29.8554	1.06091	0.678907	1.56268	0.118129	0.640089	2.08625
ENSG00000167460	TPM4	23.9754	-1.23737	0.791991	-1.56236	0.118203	0.640089	-2.35769
ENSG00000259240	MIR4713HG	2.87783	3.46607	2.21872	1.56219	0.118243	#N/A	11.0507
ENSG00000099810	MTAP	23.2354	1.17135	0.749912	1.56198	0.118293	0.640089	2.25222
ENSG00000249565	SERBP1P5	2.81538	-3.6108	2.31204	-1.56174	0.118349	#N/A	-12.2169
ENSG00000124126	PREX1	6.04118	-2.16228	1.38466	-1.5616	0.118383	#N/A	-4.4762
ENSG00000230454	ENSG00000230454	6.23544	2.15658	1.38104	1.56156	0.118391	#N/A	4.45858
ENSG00000264272	ENSG00000264272	6.70872	-2.083	1.33544	-1.55978	0.118812	#N/A	-4.23687
ENSG00000260710	ENSG00000260710	8.20326	1.9529	1.25242	1.55931	0.118924	#N/A	3.87153
ENSG00000275910	ENSG00000275910	340.772	0.652494	0.41849	1.55916	0.118958	0.643141	1.57188
ENSG00000138380	CARF	2.80197	3.41634	2.19372	1.55733	0.119392	#N/A	10.6763
ENSG00000244363	RPL7P23	8.79867	-1.77338	1.13955	-1.5562	0.11966	#N/A	-3.41853
ENSG00000198752	CDC42BPB	6.88596	-2.2089	1.41961	-1.55599	0.11971	#N/A	-4.62323
ENSG00000242078	ENSG00000242078	8.32033	-1.95089	1.25382	-1.55596	0.119717	#N/A	-3.86614
ENSG00000270194	GOLGA4-AS1	35.5006	1.36238	0.875807	1.55557	0.119811	0.644435	2.57108
ENSG00000269300	ENSG00000269300	32.0928	1.04302	0.670616	1.55532	0.119869	0.644435	2.06054
ENSG00000170092	SPDYE5	156.882	0.898282	0.577573	1.55527	0.119882	0.644435	1.86385
ENSG00000273443	ENSG00000273443	164.077	0.680608	0.437621	1.55525	0.119888	0.644435	1.60281
ENSG00000070778	PTPN21	13.5187	1.47027	0.945422	1.55515	0.11991	0.644435	2.77075
ENSG00000259049	ENSG00000259049	1259.01	-0.603351	0.388009	-1.55499	0.119948	0.644435	-1.51924
ENSG00000104221	BRF2	17.9207	-1.39562	0.897531	-1.55495	0.119958	0.644435	-2.63101
ENSG00000142937	RPS8	30.7636	-1.12012	0.720698	-1.55422	0.120132	0.644435	-2.17365
ENSG00000205581	HMGN1	32.9626	-1.01528	0.653502	-1.5536	0.120281	0.644435	-2.02129
ENSG00000132128	LRRC41	326.705	-0.733625	0.472247	-1.55348	0.120309	0.644435	-1.66281
ENSG00000228192	ZNF691-DT	185.279	0.679186	0.437207	1.55346	0.120312	0.644435	1.60124
ENSG00000258813	RBM25-AS1	125.348	0.793866	0.511239	1.55283	0.120464	0.644705	1.73371
ENSG00000111237	VPS29	4.6355	-2.4926	1.60543	-1.5526	0.120518	#N/A	-5.62792
ENSG00000259845	HERC2P10	22.1139	1.2963	0.835032	1.5524	0.120567	0.644715	2.45598
ENSG00000164609	SLU7	3.70315	-2.82564	1.82176	-1.55105	0.12089	#N/A	-7.0893
ENSG00000272160	RNU4-5P	113.185	-0.740711	0.477592	-1.55093	0.120919	0.646053	-1.671
ENSG00000132182	NUP210	2.74453	-3.54504	2.28577	-1.55092	0.120921	#N/A	-11.6725
ENSG00000215182	MUC5AC	2.74453	-3.54504	2.28577	-1.55092	0.120921	#N/A	-11.6725
ENSG00000166783	MARF1	9.71373	1.71707	1.10718	1.55086	0.120936	#N/A	3.28769
ENSG00000204634	TBC1D8	31.9149	1.06076	0.684246	1.55026	0.121078	0.646359	2.08603
ENSG00000172809	RPL38	14.4787	-1.49632	0.96609	-1.54884	0.121421	0.647019	-2.82122
ENSG00000286444	ENSG00000286444	211.642	0.697933	0.450636	1.54877	0.121436	0.647019	1.62218
ENSG00000229273	ENSG00000229273	230.016	0.691309	0.446444	1.54848	0.121507	0.647019	1.61475
ENSG00000258917	ZMYND19P1	2.84923	3.42682	2.21408	1.54774	0.121685	#N/A	10.7541
ENSG00000277128	ENSG00000277128	48.7083	0.934984	0.604201	1.54747	0.121749	0.647421	1.91187
ENSG00000280217	ENSG00000280217	24.9778	1.17559	0.759758	1.54732	0.121786	0.647421	2.25885
ENSG00000143436	MRPL9	11.4235	-1.5517	1.00357	-1.54618	0.122062	0.648344	-2.93162
ENSG00000260874	ENSG00000260874	148.523	-0.763624	0.494183	-1.54522	0.122292	0.648634	-1.69775
ENSG00000243710	CFAP57	17.8635	1.31558	0.85169	1.54467	0.122425	0.648634	2.48903
ENSG00000173230	GOLGB1	40.7707	0.990843	0.641635	1.54425	0.122528	0.648634	1.98735
ENSG00000260555	ENSG00000260555	4.84306	2.44621	1.58469	1.54365	0.122674	#N/A	5.44981
ENSG00000250273	PSMC1P5	12.6259	-1.51047	0.978799	-1.54319	0.122785	0.648634	-2.84903
ENSG00000148356	LRSAM1	13.2343	-1.47527	0.956304	-1.54268	0.122909	0.648634	-2.78036
ENSG00000279059	ENSG00000279059	87.3038	0.777779	0.50418	1.54266	0.122912	0.648634	1.71449
ENSG00000197768	STPG3	67.1492	0.828216	0.536954	1.54243	0.122968	0.648634	1.77549
ENSG00000255690	TRIL	6.84861	2.04173	1.32376	1.54237	0.122985	#N/A	4.11739
ENSG00000288859	H2AC19	144.882	0.729323	0.4729	1.54223	0.123017	0.648634	1.65786
ENSG00000288825	H2AC18	145.836	0.726658	0.471195	1.54216	0.123034	0.648634	1.6548
ENSG00000268896	ENSG00000268896	7.42883	1.95759	1.26968	1.5418	0.123122	#N/A	3.88414
ENSG00000237988	OR2I1P	4.12688	-2.84458	1.84517	-1.54163	0.123164	#N/A	-7.18295
ENSG00000269980	ENSG00000269980	4.12688	-2.84458	1.84517	-1.54163	0.123164	#N/A	-7.18295
ENSG00000157538	VPS26C	31.1715	1.10473	0.716606	1.54161	0.123168	0.648799	2.15058
ENSG00000174672	BRSK2	8.54159	1.81973	1.18046	1.54155	0.123183	#N/A	3.53016
ENSG00000256806	C17orf100	6.32322	-2.11373	1.37152	-1.54116	0.123279	#N/A	-4.32807
ENSG00000196230	TUBB	20.116	-1.28578	0.834482	-1.54081	0.123364	0.649292	-2.43813
ENSG00000163788	SNRK	77.0981	0.878696	0.570975	1.53894	0.123819	0.650847	1.83871
ENSG00000269680	ENSG00000269680	38.5253	-0.962576	0.625579	-1.5387	0.123878	0.650847	-1.94879
ENSG00000115297	TLX2	1.77653	4.16467	2.70703	1.53847	0.123935	#N/A	17.9346
ENSG00000187372	PCDHB13	1.77653	4.16467	2.70703	1.53847	0.123935	#N/A	17.9346
ENSG00000267299	ENSG00000267299	1.77653	4.16467	2.70703	1.53847	0.123935	#N/A	17.9346
ENSG00000166482	MFAP4	18.2192	-1.29618	0.842839	-1.53787	0.12408	0.650847	-2.45578
ENSG00000207062	SNORA15B-1	3.31327	3.24832	2.11275	1.53748	0.124176	#N/A	9.50256
ENSG00000183785	TUBA8	3.70429	3.01499	1.96171	1.53692	0.124312	#N/A	8.08357
ENSG00000099203	TMED1	252.979	-0.616898	0.401477	-1.53657	0.124398	0.650847	-1.53357
ENSG00000266644	ENSG00000266644	7.96873	1.88819	1.22893	1.53644	0.124429	#N/A	3.7017
ENSG00000198087	CD2AP	2.7708	-3.5001	2.27918	-1.53568	0.124617	#N/A	-11.3145
ENSG00000285641	ENSG00000285641	16.2819	1.37076	0.892858	1.53525	0.124721	0.650847	2.58608
ENSG00000266002	ENSG00000266002	30.9393	-1.19583	0.778929	-1.53523	0.124728	0.650847	-2.29077
ENSG00000197860	SGTB	7.71509	-2.20182	1.4345	-1.5349	0.124807	#N/A	-4.6006
ENSG00000234665	LERFS	131.063	0.726692	0.473478	1.53479	0.124834	0.650847	1.65484
ENSG00000136367	ZFHX2	13.0048	1.51055	0.984343	1.53458	0.124888	0.650847	2.84919
ENSG00000236528	ENSG00000236528	43.8403	0.914958	0.596239	1.53455	0.124895	0.650847	1.88551
ENSG00000135740	SLC9A5	165.089	0.739755	0.482078	1.53451	0.124904	0.650847	1.66989
ENSG00000110060	PUS3	13.1704	1.51073	0.984665	1.53426	0.124966	0.650847	2.84954
ENSG00000272418	ENSG00000272418	99.7766	-0.786651	0.512725	-1.53426	0.124967	0.650847	-1.72506
ENSG00000104976	SNAPC2	18.8007	1.26789	0.826437	1.53416	0.12499	0.650847	2.40809
ENSG00000116030	SUMO1	8.09583	-1.81291	1.18321	-1.5322	0.125474	#N/A	-3.51349
ENSG00000157017	GHRL	23.3802	1.20258	0.785484	1.53101	0.125767	0.653943	2.30152
ENSG00000279196	ENSG00000279196	631.238	0.620553	0.405359	1.53087	0.125801	0.653943	1.53746
ENSG00000166435	XRRA1	378.192	-0.643175	0.420291	-1.53031	0.12594	0.653943	-1.56176
ENSG00000138385	SSB	121.31	-0.725709	0.474293	-1.53008	0.125996	0.653943	-1.65371
ENSG00000232040	ZBED9	3.67568	2.98106	1.94831	1.53007	0.125999	#N/A	7.89564
ENSG00000149503	INCENP	5.26749	-2.25336	1.47348	-1.52927	0.126197	#N/A	-4.76791
ENSG00000225695	HNRNPA1P35	5.26749	-2.25336	1.47348	-1.52927	0.126197	#N/A	-4.76791
ENSG00000185522	LMNTD2	931.414	0.575148	0.376126	1.52914	0.12623	0.654628	1.48983
ENSG00000215859	PDZK1P1	94.0161	0.730746	0.478116	1.52839	0.126416	0.654885	1.6595
ENSG00000214029	ZNF891	618.209	-0.620837	0.406316	-1.52796	0.126521	0.654885	-1.53777
ENSG00000264937	ENSG00000264937	5.12962	2.45465	1.60656	1.5279	0.126538	#N/A	5.4818
ENSG00000279033	ENSG00000279033	387.625	-0.647282	0.423728	-1.52759	0.126615	0.654885	-1.56621
ENSG00000164164	OTUD4	227.291	-0.746718	0.489045	-1.52689	0.126789	0.654885	-1.67797
ENSG00000117602	RCAN3	6.18082	2.17332	1.42339	1.52686	0.126796	#N/A	4.51059
ENSG00000132471	WBP2	4.53864	-2.61445	1.71238	-1.52679	0.126813	#N/A	-6.12388
ENSG00000146243	IRAK1BP1	96.133	0.884307	0.579324	1.52645	0.126899	0.654885	1.84588
ENSG00000243433	ENSG00000243433	12.2826	1.632	1.06952	1.52592	0.12703	0.654885	3.09942
ENSG00000283148	ENSG00000283148	3.25171	3.22097	2.11089	1.52588	0.12704	#N/A	9.32415
ENSG00000213347	MXD3	2441.64	-0.561134	0.367805	-1.52563	0.127102	0.654885	-1.47543
ENSG00000165502	RPL36AL	17.5707	-1.40161	0.918716	-1.52562	0.127104	0.654885	-2.64197
ENSG00000146007	ZMAT2	6.129	-2.08805	1.36884	-1.52541	0.127157	#N/A	-4.25172
ENSG00000204524	ZNF805	2.74041	3.38694	2.22048	1.52532	0.12718	#N/A	10.4609
ENSG00000095713	CRTAC1	3.60604	-2.80538	1.83988	-1.52476	0.127318	#N/A	-6.99043
ENSG00000248778	ENSG00000248778	4.7815	2.42673	1.59209	1.52424	0.127448	#N/A	5.37674
ENSG00000105372	RPS19	20.3728	-1.20401	0.790076	-1.52392	0.127528	0.656211	-2.3038
ENSG00000148773	MKI67	17.1951	-1.39814	0.91756	-1.52376	0.127568	0.656211	-2.63562
ENSG00000169006	NTSR2	4.09247	2.70477	1.77551	1.52338	0.127664	#N/A	6.51952
ENSG00000138814	PPP3CA	8.13113	-1.80168	1.18272	-1.52334	0.127675	#N/A	-3.48626
ENSG00000111540	RAB5B	495.284	0.587965	0.386001	1.52322	0.127703	0.656376	1.50313
ENSG00000088832	FKBP1A	23.0932	1.13884	0.747902	1.52272	0.12783	0.656381	2.20204
ENSG00000262429	ENSG00000262429	448.695	0.830292	0.545386	1.52239	0.127911	0.656381	1.77805
ENSG00000196305	IARS1	3.68617	-3.01599	1.98111	-1.52237	0.127917	#N/A	-8.08914
ENSG00000113248	PCDHB15	2.72611	3.36556	2.21188	1.52158	0.128114	#N/A	10.307
ENSG00000199332	Y_RNA	2.72611	3.36556	2.21188	1.52158	0.128114	#N/A	10.307
ENSG00000260796	ENSG00000260796	6.1364	2.43552	1.60138	1.52089	0.128287	#N/A	5.40961
ENSG00000244313	ENSG00000244313	7.27891	-1.9433	1.27784	-1.52077	0.128318	#N/A	-3.84583
ENSG00000267416	HEATR6-DT	17.0521	-1.30275	0.856832	-1.52042	0.128404	0.658383	-2.46698
ENSG00000067900	ROCK1	4.53839	-2.47447	1.62763	-1.52029	0.128438	#N/A	-5.55765
ENSG00000204580	DDR1	8.3516	-1.80035	1.1844	-1.52005	0.128498	#N/A	-3.48306
ENSG00000261236	BOP1	1571.76	0.549881	0.361773	1.51996	0.128521	0.658449	1.46397
ENSG00000105341	DMAC2	6.39887	2.17799	1.433	1.51989	0.128539	#N/A	4.52523
ENSG00000236514	ENSG00000236514	6.68518	2.02688	1.33402	1.51938	0.128668	#N/A	4.07522
ENSG00000186019	ENSG00000186019	388.576	0.621752	0.40925	1.51925	0.1287	0.658837	1.53874
ENSG00000219626	FAM228B	119.334	0.77856	0.513017	1.51761	0.129113	0.659716	1.71542
ENSG00000288066	ENSG00000288066	192.446	-0.783663	0.51639	-1.51758	0.12912	0.659716	-1.7215
ENSG00000037474	NSUN2	4.41527	-2.62499	1.73009	-1.51726	0.129202	#N/A	-6.16878
ENSG00000232807	ENSG00000232807	525.872	-0.591266	0.389727	-1.51713	0.129234	0.659716	-1.50657
ENSG00000286898	ENSG00000286898	62.3717	-0.826571	0.544901	-1.51692	0.129287	0.659716	-1.77347
ENSG00000105248	YJU2	2.67369	-3.47213	2.29167	-1.51511	0.129744	#N/A	-11.0973
ENSG00000178950	GAK	2.67369	-3.47213	2.29167	-1.51511	0.129744	#N/A	-11.0973
ENSG00000214753	HNRNPUL2	2.67369	-3.47213	2.29167	-1.51511	0.129744	#N/A	-11.0973
ENSG00000226287	TMEM191A	7.81701	1.84445	1.21804	1.51428	0.129956	#N/A	3.59115
ENSG00000277147	LINC00869	4.56466	-2.44214	1.61328	-1.51378	0.130082	#N/A	-5.43449
ENSG00000235590	GNAS-AS1	40.8836	-0.961388	0.636038	-1.51153	0.130655	0.664778	-1.94718
ENSG00000288784	CTAGE4	79.2284	-0.810569	0.536289	-1.51144	0.130676	0.664778	-1.7539
ENSG00000205918	PDPK2P	238.844	0.734937	0.486304	1.51127	0.130719	0.664778	1.66433
ENSG00000010244	ZNF207	1.60868	-4.29781	2.84525	-1.51052	0.13091	#N/A	-19.6685
ENSG00000076554	TPD52	1.60868	-4.29781	2.84525	-1.51052	0.13091	#N/A	-19.6685
ENSG00000078902	TOLLIP	1.60868	-4.29781	2.84525	-1.51052	0.13091	#N/A	-19.6685
ENSG00000102189	EEA1	1.60868	-4.29781	2.84525	-1.51052	0.13091	#N/A	-19.6685
ENSG00000133706	LARS1	1.60868	-4.29781	2.84525	-1.51052	0.13091	#N/A	-19.6685
ENSG00000155755	TMEM237	1.60868	-4.29781	2.84525	-1.51052	0.13091	#N/A	-19.6685
ENSG00000162407	PLPP3	1.60868	-4.29781	2.84525	-1.51052	0.13091	#N/A	-19.6685
ENSG00000273212	ENSG00000273212	518.758	-0.572245	0.378858	-1.51045	0.13093	0.664778	-1.48684
ENSG00000169696	ASPSCR1	12.2567	-1.63504	1.08275	-1.51008	0.131022	0.664778	-3.10597
ENSG00000063854	HAGH	40.5188	0.981237	0.649822	1.51001	0.131041	0.664778	1.97416
ENSG00000184788	SATL1	69.3106	-0.790786	0.523893	-1.50944	0.131185	0.664778	-1.73002
ENSG00000138668	HNRNPD	23.8122	-1.1694	0.774766	-1.50936	0.131207	0.664778	-2.24918
ENSG00000169744	LDB2	17.5128	1.27149	0.8426	1.50901	0.131296	0.664778	2.41411
ENSG00000174171	ENSG00000174171	178.951	-0.677418	0.448987	-1.50877	0.131358	0.664778	-1.59928
ENSG00000008438	PGLYRP1	3.19015	3.1915	2.11541	1.50869	0.131378	#N/A	9.13557
ENSG00000227008	RPS24P19	14.5667	-1.50348	0.996678	-1.50849	0.131429	0.664778	-2.83526
ENSG00000108424	KPNB1	24.4015	-1.09779	0.728104	-1.50773	0.131623	0.665015	-2.14026
ENSG00000077616	NAALAD2	8.58137	-1.87093	1.24099	-1.50761	0.131654	#N/A	-3.65769
ENSG00000198894	CIPC	6.62362	2.01211	1.33469	1.50755	0.131671	#N/A	4.03372
ENSG00000136279	DBNL	16.8228	-1.31843	0.874725	-1.50725	0.131747	0.665015	-2.49395
ENSG00000266101	ENSG00000266101	50.6986	0.942896	0.625643	1.50708	0.13179	0.665015	1.92238
ENSG00000082014	SMARCD3	257.653	-0.634984	0.421459	-1.50663	0.131905	0.665069	-1.55292
ENSG00000263266	RPS7P1	8.66601	-1.72529	1.14638	-1.50499	0.132326	#N/A	-3.30647
ENSG00000243250	RPS6P16	6.66393	1.99941	1.32905	1.50439	0.132481	#N/A	3.99836
ENSG00000130816	DNMT1	10.2869	-1.7174	1.14172	-1.50423	0.132523	#N/A	-3.28844
ENSG00000135454	B4GALNT1	45.4587	-0.953188	0.63409	-1.50324	0.132778	0.66804	-1.93615
ENSG00000165506	DNAAF2	16.0759	1.68198	1.11892	1.50321	0.132784	0.66804	3.20867
ENSG00000259352	ENSG00000259352	504.982	-0.601096	0.3999	-1.50312	0.132809	0.66804	-1.51687
ENSG00000285886	ENSG00000285886	9.09797	1.75143	1.16593	1.50218	0.133051	#N/A	3.36692
ENSG00000141551	CSNK1D	83.7301	-0.795502	0.529715	-1.50175	0.133161	0.668174	-1.73568
ENSG00000188931	CFAP126	33.3258	1.03099	0.686563	1.50167	0.133183	0.668174	2.04343
ENSG00000160014	CALM3	5.3999	-2.23778	1.49032	-1.50154	0.133216	#N/A	-4.71672
ENSG00000269534	ENSG00000269534	368.023	-0.613388	0.408517	-1.5015	0.133227	0.668174	-1.52985
ENSG00000169662	BCRP6	16.5184	1.30466	0.868972	1.50138	0.133256	0.668174	2.47025
ENSG00000067606	PRKCZ	45.4322	-0.874967	0.582973	-1.50087	0.133389	0.668313	-1.83397
ENSG00000164520	RAET1E	2.66455	3.3346	2.22233	1.5005	0.133484	#N/A	10.0883
ENSG00000226890	ENSG00000226890	39.5154	1.16811	0.778621	1.50023	0.133555	0.668619	2.24717
ENSG00000183628	DGCR6	31.3565	1.03351	0.689484	1.49897	0.133882	0.669322	2.047
ENSG00000100568	VTI1B	48.7563	0.900831	0.601005	1.49887	0.133906	0.669322	1.86714
ENSG00000242553	ENSG00000242553	7.63952	2.00354	1.33691	1.49863	0.133969	#N/A	4.00984
ENSG00000170421	KRT8	28702	0.53105	0.354555	1.49779	0.134187	0.670198	1.44498
ENSG00000223945	ENSG00000223945	6.83431	2.03521	1.3594	1.49714	0.134356	#N/A	4.09883
ENSG00000140497	SCAMP2	3.6323	-2.76342	1.84665	-1.49645	0.134537	#N/A	-6.79005
ENSG00000236698	EIF1AXP1	3.6323	-2.76342	1.84665	-1.49645	0.134537	#N/A	-6.79005
ENSG00000143379	SETDB1	95.14	0.720634	0.481761	1.49583	0.134697	0.67204	1.64791
ENSG00000145425	RPS3A	11.0706	-1.55061	1.0368	-1.49556	0.134767	0.67204	-2.9294
ENSG00000107829	FBXW4	10.7979	1.60854	1.07595	1.495	0.134915	0.672249	3.04943
ENSG00000264932	ENSG00000264932	1.71497	4.11878	2.75535	1.49483	0.134959	#N/A	17.3731
ENSG00000166004	CEP295	119.525	-0.818738	0.54783	-1.49451	0.135042	0.672355	-1.76386
ENSG00000129484	PARP2	5.62038	-2.24013	1.49909	-1.49432	0.135091	#N/A	-4.7244
ENSG00000227885	ENSG00000227885	9.57155	1.68587	1.12838	1.49407	0.135159	#N/A	3.21734
ENSG00000254973	ENSG00000254973	64.6416	0.784632	0.525225	1.4939	0.135202	0.672537	1.72265
ENSG00000243055	GK-AS1	7.29588	-1.85104	1.23939	-1.49352	0.135302	#N/A	-3.60761
ENSG00000254665	ENSG00000254665	29.398	-1.06412	0.712663	-1.49317	0.135394	0.672537	-2.0909
ENSG00000137054	POLR1E	1.63494	-4.2396	2.83962	-1.49302	0.135432	#N/A	-18.8907
ENSG00000171094	ALK	1.63494	-4.2396	2.83962	-1.49302	0.135432	#N/A	-18.8907
ENSG00000213923	CSNK1E	1.63494	-4.2396	2.83962	-1.49302	0.135432	#N/A	-18.8907
ENSG00000225173	ENSG00000225173	1.63494	-4.2396	2.83962	-1.49302	0.135432	#N/A	-18.8907
ENSG00000228519	RANBP1P1	1.63494	-4.2396	2.83962	-1.49302	0.135432	#N/A	-18.8907
ENSG00000235238	SUMO2P1	1.63494	-4.2396	2.83962	-1.49302	0.135432	#N/A	-18.8907
ENSG00000241416	KRT8P13	1.63494	-4.2396	2.83962	-1.49302	0.135432	#N/A	-18.8907
ENSG00000274172	MIR8071-1	1.63494	-4.2396	2.83962	-1.49302	0.135432	#N/A	-18.8907
ENSG00000064270	ATP2C2	104.291	0.785211	0.526044	1.49267	0.135523	0.672537	1.72334
ENSG00000245311	ARNTL2-AS1	16.5708	-1.35033	0.904799	-1.49241	0.135592	0.672537	-2.54971
ENSG00000137869	CYP19A1	31.5028	0.991215	0.664387	1.49192	0.135719	0.672537	1.98786
ENSG00000067141	NEO1	6.71119	2.00462	1.34396	1.49158	0.13581	#N/A	4.01284
ENSG00000257831	ENSG00000257831	44.9349	1.06333	0.712996	1.49136	0.135867	0.672537	2.08976
ENSG00000181135	ZNF707	15.351	1.32809	0.890766	1.49095	0.135974	0.672537	2.5107
ENSG00000166451	CENPN	242.726	-0.628134	0.421312	-1.4909	0.135988	0.672537	-1.54556
ENSG00000266283	ENSG00000266283	32.5766	-0.978023	0.656244	-1.49034	0.136136	0.672537	-1.96976
ENSG00000228677	TTC3-AS1	302.961	0.62072	0.416509	1.49029	0.136148	0.672537	1.53764
ENSG00000186193	SAPCD2	5.29376	-2.222	1.4913	-1.48997	0.136232	#N/A	-4.66539
ENSG00000249628	LINC00942	5.29376	-2.222	1.4913	-1.48997	0.136232	#N/A	-4.66539
ENSG00000283703	VSIG10L2	80.3496	0.782174	0.524973	1.48993	0.136242	0.672537	1.71972
ENSG00000258749	ENSG00000258749	1019.16	-0.542626	0.364295	-1.48952	0.136349	0.672544	-1.45662
ENSG00000124145	SDC4	2.73525	-3.38684	2.27421	-1.48924	0.136425	#N/A	-10.4602
ENSG00000133114	GPALPP1	2.73525	-3.38684	2.27421	-1.48924	0.136425	#N/A	-10.4602
ENSG00000266640	MIR4754	2.73525	-3.38684	2.27421	-1.48924	0.136425	#N/A	-10.4602
ENSG00000124915	MYRF-AS1	35.9146	-1.02593	0.688949	-1.48912	0.136456	0.672547	-2.03627
ENSG00000218426	ENSG00000218426	13.5325	-1.60186	1.07639	-1.48817	0.136705	0.672878	-3.03534
ENSG00000134262	AP4B1	282.181	0.590346	0.396784	1.48783	0.136797	0.672878	1.50561
ENSG00000174780	SRP72	12.8958	-1.44354	0.970343	-1.48766	0.13684	0.672878	-2.71988
ENSG00000254420	ENSG00000254420	82.9067	-0.730853	0.491474	-1.48707	0.136998	0.673131	-1.65962
ENSG00000261373	VPS9D1-AS1	149.091	0.661398	0.445026	1.4862	0.137226	0.673733	1.58161
ENSG00000252645	RNU7-111P	10.1364	-1.71965	1.15764	-1.48548	0.137417	#N/A	-3.29357
ENSG00000237672	KRR1P1	16.9326	1.27347	0.857642	1.48485	0.137584	0.674314	2.41742
ENSG00000108298	RPL19	24.0958	-1.25264	0.844275	-1.48369	0.137891	0.674314	-2.38277
ENSG00000105193	RPS16	6.15526	-2.06057	1.38901	-1.48348	0.137946	#N/A	-4.17152
ENSG00000164707	SLC13A4	21.8998	1.13592	0.765733	1.48344	0.137957	0.674314	2.19759
ENSG00000177084	POLE	3.5352	-2.74265	1.84885	-1.48344	0.137959	#N/A	-6.693
ENSG00000006062	MAP3K14	65.9132	0.792256	0.534114	1.48331	0.137992	0.674314	1.73178
ENSG00000108187	PBLD	50.9972	0.907108	0.611574	1.48323	0.138012	0.674314	1.87528
ENSG00000250604	ENSG00000250604	47.2518	0.907395	0.611814	1.48312	0.138042	0.674314	1.87566
ENSG00000256282	ENSG00000256282	14.4346	1.40691	0.948719	1.48295	0.138087	0.674314	2.65168
ENSG00000178951	ZBTB7A	3.57074	-2.87161	1.93733	-1.48225	0.138273	#N/A	-7.31883
ENSG00000287486	ENSG00000287486	8.49305	-1.80128	1.21532	-1.48214	0.138304	#N/A	-3.48529
ENSG00000120733	KDM3B	2.57658	-3.44352	2.32434	-1.48151	0.138471	#N/A	-10.8794
ENSG00000148362	PAXX	2.57658	-3.44352	2.32434	-1.48151	0.138471	#N/A	-10.8794
ENSG00000205339	IPO7	2.57658	-3.44352	2.32434	-1.48151	0.138471	#N/A	-10.8794
ENSG00000115756	HPCAL1	11.0608	1.54369	1.04265	1.48054	0.138729	0.676456	2.9154
ENSG00000117523	PRRC2C	8.85094	-1.68507	1.13828	-1.48037	0.138775	#N/A	-3.21557
ENSG00000167522	ANKRD11	135.925	-0.661572	0.446899	-1.48036	0.138777	0.676456	-1.58181
ENSG00000233003	CICP26	18.7131	1.32169	0.892966	1.48011	0.138845	0.676456	2.49958
ENSG00000256746	MADD-AS1	1.76223	4.13705	2.79636	1.47944	0.139022	#N/A	17.5945
ENSG00000269898	ENSG00000269898	1.76223	4.13705	2.79636	1.47944	0.139022	#N/A	17.5945
ENSG00000185065	ENSG00000185065	6.91966	-1.93198	1.30647	-1.47878	0.1392	#N/A	-3.81577
ENSG00000007952	NOX1	9.57553	-1.86916	1.26445	-1.47825	0.139342	#N/A	-3.65321
ENSG00000066136	NFYC	15.8103	1.33322	0.902106	1.4779	0.139435	0.677591	2.51965
ENSG00000233006	MIR3936HG	51.8021	0.856869	0.579872	1.47769	0.139492	0.677591	1.8111
ENSG00000259175	ENSG00000259175	11.7104	-1.93123	1.30704	-1.47756	0.139526	0.677591	-3.81379
ENSG00000243517	ENSG00000243517	3.82652	-2.81206	1.90365	-1.47719	0.139624	#N/A	-7.02286
ENSG00000178685	PARP10	87.4501	0.735345	0.497946	1.47676	0.139741	0.677591	1.6648
ENSG00000197142	ACSL5	8.64268	-1.77661	1.20377	-1.47587	0.13998	#N/A	-3.42619
ENSG00000258457	AJUBA-DT	91.418	0.764947	0.518307	1.47586	0.139983	0.677591	1.69931
ENSG00000259972	ENSG00000259972	2170.39	-0.535516	0.362926	-1.47555	0.140064	0.677591	-1.44946
ENSG00000132692	BCAN	73.9059	0.909009	0.616219	1.47514	0.140175	0.677591	1.87776
ENSG00000250602	ENSG00000250602	79.0195	0.732842	0.496832	1.47503	0.140204	0.677591	1.66191
ENSG00000138092	CENPO	655.613	-0.546405	0.370468	-1.4749	0.140239	0.677591	-1.46044
ENSG00000177842	ZNF620	2.60299	3.30325	2.24036	1.47443	0.140365	#N/A	9.87139
ENSG00000244021	ENSG00000244021	7.80451	-1.78276	1.20991	-1.47347	0.140625	#N/A	-3.44085
ENSG00000267523	ENSG00000267523	262.121	-0.630899	0.428334	-1.47291	0.140774	0.677591	-1.54853
ENSG00000258384	RCCD1-AS1	430.507	-0.560124	0.380291	-1.47288	0.140783	0.677591	-1.4744
ENSG00000227253	ENSG00000227253	149.542	-0.715379	0.485767	-1.47268	0.140838	0.677591	-1.64191
ENSG00000132382	MYBBP1A	21.0573	-1.18249	0.802966	-1.47266	0.140844	0.677591	-2.26969
ENSG00000185070	FLRT2	1.70067	4.08957	2.77716	1.47257	0.140866	#N/A	17.0249
ENSG00000188060	RAB42	1.70067	4.08957	2.77716	1.47257	0.140866	#N/A	17.0249
ENSG00000278106	ENSG00000278106	1.70067	4.08957	2.77716	1.47257	0.140866	#N/A	17.0249
ENSG00000288585	ENSG00000288585	1.70067	4.08957	2.77716	1.47257	0.140866	#N/A	17.0249
ENSG00000165916	PSMC3	7.83077	-1.761	1.19589	-1.47254	0.140874	#N/A	-3.38932
ENSG00000108829	LRRC59	146.375	-0.654621	0.444642	-1.47224	0.140956	0.677591	-1.5742
ENSG00000106244	PDAP1	1258.21	-0.558237	0.379219	-1.47207	0.141001	0.677591	-1.47247
ENSG00000087087	SRRT	77.9789	-0.737951	0.501392	-1.47181	0.141073	0.677591	-1.66781
ENSG00000214253	FIS1	5.09954	-2.19224	1.48973	-1.47156	0.141139	#N/A	-4.57014
ENSG00000213885	RPL13AP7	12.0109	-1.48333	1.00805	-1.47149	0.141158	0.677591	-2.79593
ENSG00000234149	ENSG00000234149	71.1007	0.860297	0.584988	1.47062	0.141393	0.677591	1.81541
ENSG00000142694	EVA1B	222.351	0.602618	0.409964	1.46993	0.141581	0.677591	1.51847
ENSG00000126432	PRDX5	2.70899	-3.42513	2.33023	-1.46987	0.141598	#N/A	-10.7415
ENSG00000257653	ENSG00000257653	409.999	0.573906	0.390449	1.46986	0.141599	0.677591	1.48855
ENSG00000248015	ENSG00000248015	256.47	-0.591786	0.402692	-1.46958	0.141677	0.677591	-1.50711
ENSG00000111266	DUSP16	32.6132	0.991012	0.674431	1.4694	0.141723	0.677591	1.98758
ENSG00000260083	MIR762HG	578.963	-0.585173	0.398524	-1.46835	0.142009	0.677591	-1.50022
ENSG00000165702	GFI1B	12.2824	1.48404	1.01114	1.4677	0.142186	0.677591	2.79731
ENSG00000230140	NPAS2-AS1	38.0067	-0.917555	0.625196	-1.46763	0.142205	0.677591	-1.88891
ENSG00000229619	MBNL1-AS1	35.511	1.04501	0.712058	1.46759	0.142216	0.677591	2.06338
ENSG00000226669	ENSG00000226669	6.19989	2.12622	1.44896	1.46742	0.142263	#N/A	4.36572
ENSG00000226706	ENSG00000226706	811.617	-0.534482	0.364329	-1.46703	0.142367	0.677591	-1.44842
ENSG00000273221	ENSG00000273221	122.567	-0.767007	0.522862	-1.46694	0.142392	0.677591	-1.70174
ENSG00000254909	ENSG00000254909	28.3988	1.10207	0.751269	1.46694	0.142393	0.677591	2.14662
ENSG00000116754	SRSF11	37.5338	-0.934111	0.636816	-1.46685	0.142418	0.677591	-1.91071
ENSG00000229298	TUBB8P1	19.3594	1.24588	0.849404	1.46677	0.142438	0.677591	2.37164
ENSG00000182376	ENSG00000182376	13.2508	1.41236	0.963317	1.46615	0.142609	0.677591	2.66173
ENSG00000100219	XBP1	26.5458	-1.0305	0.703002	-1.46585	0.142689	0.677591	-2.04273
ENSG00000231105	ECE1-AS1	8.92023	1.70836	1.16549	1.46579	0.142706	#N/A	3.26788
ENSG00000124593	ENSG00000124593	10.9767	-1.60083	1.09215	-1.46575	0.142715	0.677591	-3.03318
ENSG00000260447	ENSG00000260447	74.393	0.774171	0.528295	1.46541	0.142808	0.677591	1.71021
ENSG00000212807	OR2A42	5.28586	2.19952	1.50099	1.46538	0.142817	#N/A	4.59328
ENSG00000232434	AJM1	13.5752	1.38511	0.945826	1.46445	0.143071	0.678335	2.61193
ENSG00000123144	TRIR	4.37069	-2.54803	1.73999	-1.46439	0.143088	#N/A	-5.84834
ENSG00000233558	ENSG00000233558	8.92759	1.7282	1.18033	1.46416	0.14315	#N/A	3.31314
ENSG00000168724	DNAJC21	7.04011	-1.86637	1.27498	-1.46385	0.143235	#N/A	-3.64615
ENSG00000231203	KRT8P10	7.35744	-1.81453	1.2401	-1.46321	0.143409	#N/A	-3.51744
ENSG00000006831	ADIPOR2	7.16348	-1.85358	1.26752	-1.46236	0.143642	#N/A	-3.61396
ENSG00000120705	ETF1	4.24732	-2.55912	1.75071	-1.46176	0.143806	#N/A	-5.89348
ENSG00000108384	RAD51C	1.53784	-4.18833	2.866	-1.46138	0.14391	#N/A	-18.2311
ENSG00000116786	PLEKHM2	1.53784	-4.18833	2.866	-1.46138	0.14391	#N/A	-18.2311
ENSG00000120708	TGFBI	1.53784	-4.18833	2.866	-1.46138	0.14391	#N/A	-18.2311
ENSG00000129083	COPB1	1.53784	-4.18833	2.866	-1.46138	0.14391	#N/A	-18.2311
ENSG00000134057	CCNB1	1.53784	-4.18833	2.866	-1.46138	0.14391	#N/A	-18.2311
ENSG00000143776	CDC42BPA	1.53784	-4.18833	2.866	-1.46138	0.14391	#N/A	-18.2311
ENSG00000144040	SFXN5	1.53784	-4.18833	2.866	-1.46138	0.14391	#N/A	-18.2311
ENSG00000152127	MGAT5	1.53784	-4.18833	2.866	-1.46138	0.14391	#N/A	-18.2311
ENSG00000160695	VPS11	1.53784	-4.18833	2.866	-1.46138	0.14391	#N/A	-18.2311
ENSG00000170100	ZNF778	1.53784	-4.18833	2.866	-1.46138	0.14391	#N/A	-18.2311
ENSG00000173239	LIPM	1.53784	-4.18833	2.866	-1.46138	0.14391	#N/A	-18.2311
ENSG00000198740	ZNF652	1.53784	-4.18833	2.866	-1.46138	0.14391	#N/A	-18.2311
ENSG00000256069	A2MP1	1.53784	-4.18833	2.866	-1.46138	0.14391	#N/A	-18.2311
ENSG00000279730	KMT5AP1	1.53784	-4.18833	2.866	-1.46138	0.14391	#N/A	-18.2311
ENSG00000167720	SRR	1105.19	-0.544077	0.372328	-1.46128	0.143937	0.681038	-1.45809
ENSG00000247679	ENSG00000247679	99.9896	0.721593	0.493978	1.46078	0.144076	0.681038	1.649
ENSG00000223960	CHROMR	450.285	-0.649024	0.444447	-1.46029	0.144209	0.681038	-1.56811
ENSG00000111231	GPN3	24.7682	-1.06136	0.726847	-1.46023	0.144228	0.681038	-2.0869
ENSG00000257878	ENSG00000257878	53.9311	0.821888	0.562994	1.45985	0.14433	0.681038	1.76772
ENSG00000168286	THAP11	8.7711	1.68352	1.15342	1.45959	0.144403	#N/A	3.21211
ENSG00000042445	RETSAT	26.9024	1.02957	0.705434	1.45948	0.144433	0.681038	2.04141
ENSG00000116560	SFPQ	33.9777	-0.948199	0.649722	-1.45939	0.144457	0.681038	-1.92946
ENSG00000184669	OR7E14P	14.8015	1.36792	0.937419	1.45924	0.144498	0.681038	2.58098
ENSG00000273769	L1CAM-AS1	5.61967	2.25348	1.54476	1.4588	0.144621	#N/A	4.76833
ENSG00000286672	ENSG00000286672	3.53826	2.92461	2.00543	1.45835	0.144745	#N/A	7.59266
ENSG00000105655	ISYNA1	189.487	-0.616669	0.422952	-1.45801	0.144837	0.682129	-1.53333
ENSG00000165568	AKR1E2	2.60284	-3.39457	2.32836	-1.45792	0.144862	#N/A	-10.5164
ENSG00000285813	ENSG00000285813	2.60284	-3.39457	2.32836	-1.45792	0.144862	#N/A	-10.5164
ENSG00000196591	HDAC2	9.82361	-1.56146	1.07115	-1.45774	0.144912	#N/A	-2.95153
ENSG00000239523	MYLK-AS1	5.82864	-2.0402	1.40023	-1.45705	0.145103	#N/A	-4.11301
ENSG00000104936	DMPK	62.0116	0.790593	0.542614	1.45701	0.145114	0.682535	1.72979
ENSG00000264235	MYL12-AS1	3125.7	-0.539166	0.370072	-1.45692	0.145138	0.682535	-1.45313
ENSG00000266074	BAHCC1	2.69995	-3.42818	2.35316	-1.45684	0.145161	#N/A	-10.7643
ENSG00000232926	ENSG00000232926	10.3932	1.72265	1.1825	1.45679	0.145175	#N/A	3.30043
ENSG00000124151	NCOA3	593.788	0.558218	0.383339	1.4562	0.145338	0.682673	1.47245
ENSG00000166183	ASPG	16.6625	1.25824	0.864302	1.45579	0.145451	0.682673	2.39204
ENSG00000080200	CRYBG3	110.265	-0.769458	0.528752	-1.45523	0.145605	0.682673	-1.70463
ENSG00000201134	Y_RNA	11.4893	1.49524	1.02757	1.45512	0.145635	0.682673	2.81911
ENSG00000089289	IGBP1	2.63814	-3.35582	2.30644	-1.45498	0.145676	#N/A	-10.2377
ENSG00000104765	BNIP3L	14.8583	1.35155	0.928983	1.45487	0.145704	0.682673	2.55187
ENSG00000188897	ENSG00000188897	3.4767	2.89698	1.99252	1.45393	0.145966	#N/A	7.44866
ENSG00000106052	TAX1BP1	12.1574	-1.42001	0.977123	-1.45326	0.146152	0.683932	-2.67588
ENSG00000263826	ENSG00000263826	203.325	0.621675	0.427818	1.45313	0.146188	0.683932	1.53866
ENSG00000148331	ASB6	584.116	-0.549039	0.378172	-1.45182	0.146551	0.685124	-1.46311
ENSG00000222014	RAB6C	15.0809	1.30909	0.901958	1.45139	0.146673	0.685191	2.47785
ENSG00000254901	BORCS8	6.13833	2.11219	1.45533	1.45135	0.146683	#N/A	4.32347
ENSG00000011590	ZBTB32	11.4229	1.46874	1.01229	1.4509	0.146807	0.685316	2.7678
ENSG00000168389	MFSD2A	1.63911	4.04112	2.78921	1.44884	0.147383	#N/A	16.4626
ENSG00000188707	ZBED6CL	1.63911	4.04112	2.78921	1.44884	0.147383	#N/A	16.4626
ENSG00000204464	TMEM51-AS2	1.63911	4.04112	2.78921	1.44884	0.147383	#N/A	16.4626
ENSG00000206113	CFAP99	1.63911	4.04112	2.78921	1.44884	0.147383	#N/A	16.4626
ENSG00000225975	ZNF567-DT	1.63911	4.04112	2.78921	1.44884	0.147383	#N/A	16.4626
ENSG00000244157	EIF4E2P2	1.63911	4.04112	2.78921	1.44884	0.147383	#N/A	16.4626
ENSG00000258735	PPP1R13B-DT	1.63911	4.04112	2.78921	1.44884	0.147383	#N/A	16.4626
ENSG00000289041	ENSG00000289041	1.63911	4.04112	2.78921	1.44884	0.147383	#N/A	16.4626
ENSG00000106133	NSUN5P2	430.341	-0.585571	0.404557	-1.44744	0.147775	0.689186	-1.50063
ENSG00000285162	ENSG00000285162	8.2312	1.73665	1.20004	1.44717	0.14785	#N/A	3.33261
ENSG00000259755	ENSG00000259755	7.26034	-1.80359	1.24644	-1.447	0.147898	#N/A	-3.49089
ENSG00000162063	CCNF	18.862	1.24006	0.857009	1.44696	0.147908	0.689186	2.36208
ENSG00000173546	CSPG4	60.4343	0.831781	0.574922	1.44677	0.147961	0.689186	1.77988
ENSG00000114686	MRPL3	1.67953	-4.38515	3.03188	-1.44635	0.14808	#N/A	-20.8959
ENSG00000223974	BNIP3P42	2.58869	3.28191	2.27037	1.44554	0.148306	#N/A	9.72643
ENSG00000246695	RASSF8-AS1	3.41514	2.8704	1.98783	1.44398	0.148743	#N/A	7.31266
ENSG00000267689	ENSG00000267689	3.41514	2.8704	1.98783	1.44398	0.148743	#N/A	7.31266
ENSG00000270808	ENSG00000270808	3.41514	2.8704	1.98783	1.44398	0.148743	#N/A	7.31266
ENSG00000267128	RNF157-AS1	129.093	-0.707043	0.489774	-1.44361	0.148848	0.69281	-1.63246
ENSG00000160221	GATD3	12.962	1.39752	0.968386	1.44315	0.148979	0.692912	2.63449
ENSG00000054793	ATP9A	7.48985	-1.81122	1.25527	-1.44289	0.149053	#N/A	-3.50938
ENSG00000067334	DNTTIP2	3.73845	-2.75205	1.90816	-1.44226	0.14923	#N/A	-6.73674
ENSG00000153310	CYRIB	3.73845	-2.75205	1.90816	-1.44226	0.14923	#N/A	-6.73674
ENSG00000281344	HELLPAR	11.913	1.43117	0.992392	1.44214	0.149262	0.693236	2.69666
ENSG00000231028	AHI1-DT	12.9217	1.37985	0.956894	1.44201	0.149301	0.693236	2.60241
ENSG00000249593	ENSG00000249593	354.668	0.631431	0.437965	1.44174	0.149376	0.693236	1.5491
ENSG00000164032	H2AZ1	4.14093	-2.41059	1.67212	-1.44164	0.149404	#N/A	-5.31692
ENSG00000180425	C11orf71	4.80752	2.35459	1.63354	1.4414	0.149471	#N/A	5.11447
ENSG00000235919	ASH1L-AS1	7.20124	1.89344	1.31411	1.44085	0.149627	#N/A	3.71519
ENSG00000255276	RRM1-AS1	211.292	-0.602426	0.418166	-1.44064	0.149687	0.694174	-1.51827
ENSG00000065000	AP3D1	19.4927	-1.15225	0.800826	-1.43883	0.150199	0.694955	-2.22261
ENSG00000110446	SLC15A3	223.244	-0.611112	0.424791	-1.43862	0.150259	0.694955	-1.52744
ENSG00000245330	DEPTOR-AS1	34.422	0.944104	0.656281	1.43857	0.150273	0.694955	1.92399
ENSG00000164199	ADGRV1	22.7711	1.17942	0.819897	1.4385	0.150293	0.694955	2.26486
ENSG00000153066	TXNDC11	17.7509	-1.25452	0.872824	-1.43731	0.150629	0.696004	-2.38588
ENSG00000224114	ENSG00000224114	5.16135	-2.23975	1.55832	-1.43728	0.150637	#N/A	-4.72314
ENSG00000230637	ENSG00000230637	4.62978	2.35574	1.63958	1.4368	0.150775	#N/A	5.11858
ENSG00000181097	LINC02878	1.65341	4.07091	2.83428	1.43631	0.150914	#N/A	16.8061
ENSG00000253351	LINC01298	1.65341	4.07091	2.83428	1.43631	0.150914	#N/A	16.8061
ENSG00000287335	ENSG00000287335	1.65341	4.07091	2.83428	1.43631	0.150914	#N/A	16.8061
ENSG00000223891	OSER1-DT	5.44929	2.21306	1.54106	1.43606	0.150985	#N/A	4.63657
ENSG00000115685	PPP1R7	14.4819	1.41371	0.984539	1.43591	0.151027	0.69696	2.66422
ENSG00000173153	ESRRA	270.764	-0.627839	0.437271	-1.43581	0.151055	0.69696	-1.54525
ENSG00000228028	ENSG00000228028	8.52511	1.82817	1.27402	1.43496	0.151299	#N/A	3.55086
ENSG00000249249	TICAM2-AS1	245.877	0.678289	0.472799	1.43462	0.151395	0.697182	1.60024
ENSG00000184441	ENSG00000184441	638.186	0.543096	0.378606	1.43446	0.151441	0.697182	1.4571
ENSG00000278616	BEND3P3	107.039	0.747838	0.521539	1.43391	0.151599	0.697182	1.67927
ENSG00000188229	TUBB4B	16.2571	-1.24086	0.865421	-1.43382	0.151623	0.697182	-2.3634
ENSG00000267053	ENSG00000267053	3.44375	2.91102	2.03038	1.43373	0.15165	#N/A	7.52147
ENSG00000089775	ZBTB25	419.462	-0.552538	0.385387	-1.43372	0.151652	0.697182	-1.46666
ENSG00000088247	KHSRP	5.63443	-2.01357	1.40553	-1.43261	0.15197	#N/A	-4.0378
ENSG00000277778	PGM5P2	47.609	0.825151	0.576035	1.43247	0.15201	0.698323	1.77172
ENSG00000228839	PIK3IP1-DT	6.92899	1.84405	1.28758	1.43218	0.152092	#N/A	3.59016
ENSG00000100442	FKBP3	4.84377	-2.22087	1.55087	-1.43201	0.152141	#N/A	-4.66174
ENSG00000268635	ENSG00000268635	6.95496	-1.91233	1.33543	-1.43199	0.152146	#N/A	-3.76416
ENSG00000271119	ENSG00000271119	58.718	0.78038	0.545365	1.43093	0.152449	0.699836	1.71758
ENSG00000279047	ENSG00000279047	155.505	0.644499	0.4506	1.43031	0.152627	0.700094	1.5632
ENSG00000233198	RNF224	35.1888	0.924024	0.646291	1.42973	0.152794	0.700094	1.8974
ENSG00000125508	SRMS	50.2038	0.838169	0.586302	1.42959	0.152836	0.700094	1.78778
ENSG00000274878	ENSG00000274878	2.76151	-3.33761	2.3357	-1.42896	0.153016	#N/A	-10.1093
ENSG00000131828	PDHA1	2.47947	-3.41185	2.38766	-1.42896	0.153017	#N/A	-10.6432
ENSG00000132002	DNAJB1	346.29	0.577452	0.404231	1.42852	0.153142	0.700993	1.49221
ENSG00000128683	GAD1	5.14844	2.14983	1.50506	1.4284	0.153177	#N/A	4.43776
ENSG00000055044	NOP58	9.75276	-1.53401	1.0742	-1.42805	0.153278	#N/A	-2.8959
ENSG00000181222	POLR2A	5.61745	-2.1297	1.49173	-1.42768	0.153384	#N/A	-4.37628
ENSG00000069667	RORA	17.581	1.22013	0.8549	1.42722	0.153516	0.702198	2.32968
ENSG00000188153	COL4A5	3.41183	-2.75711	1.93192	-1.42713	0.153542	#N/A	-6.7604
ENSG00000120210	INSL6	6.23067	2.20565	1.54557	1.42707	0.153558	#N/A	4.61281
ENSG00000102125	TAFAZZIN	41.3846	0.933986	0.65471	1.42656	0.153706	0.702215	1.91055
ENSG00000060971	ACAA1	9.44148	1.66927	1.17018	1.42651	0.153722	#N/A	3.18053
ENSG00000025772	TOMM34	57.5871	0.826922	0.57986	1.42607	0.153847	0.702215	1.7739
ENSG00000067596	DHX8	11.878	-1.41542	0.992537	-1.42606	0.153851	0.702215	-2.66737
ENSG00000269085	ENSG00000269085	7.54216	1.77233	1.24284	1.42603	0.15386	#N/A	3.41604
ENSG00000186017	ZNF566	4.74596	2.33626	1.63858	1.42578	0.15393	#N/A	5.04992
ENSG00000235448	LURAP1L-AS1	4.74596	2.33626	1.63858	1.42578	0.15393	#N/A	5.04992
ENSG00000102580	DNAJC3	3.83193	2.58966	1.81743	1.4249	0.154185	#N/A	6.01956
ENSG00000139985	ADAM21	3.83193	2.58966	1.81743	1.4249	0.154185	#N/A	6.01956
ENSG00000104067	TJP1	6.75171	-1.88228	1.32114	-1.42474	0.154231	#N/A	-3.68658
ENSG00000085733	CTTN	30.2603	-0.986824	0.692761	-1.42448	0.154307	0.70264	-1.98182
ENSG00000256249	ENSG00000256249	6.3821	-2.07212	1.45471	-1.42442	0.154325	#N/A	-4.20505
ENSG00000213523	SRA1	471.869	0.555139	0.389762	1.4243	0.154359	0.70264	1.46931
ENSG00000123119	NECAB1	7.71032	-1.81205	1.27226	-1.42427	0.154367	#N/A	-3.5114
ENSG00000162944	RFTN2	5.98731	-2.00542	1.40822	-1.42409	0.154422	#N/A	-4.01506
ENSG00000164754	RAD21	7.16323	-1.79209	1.25859	-1.42389	0.154479	#N/A	-3.46315
ENSG00000130508	PXDN	18.2206	1.27407	0.894898	1.42371	0.154532	0.70264	2.41843
ENSG00000228463	ENSG00000228463	21.0883	1.24296	0.873065	1.42368	0.15454	0.70264	2.36684
ENSG00000124767	GLO1	5.0287	-2.14346	1.5057	-1.42357	0.154571	#N/A	-4.41821
ENSG00000171848	RRM2	5.0287	-2.14346	1.5057	-1.42357	0.154571	#N/A	-4.41821
ENSG00000198455	ZXDB	4.16719	-2.37218	1.66668	-1.4233	0.154649	#N/A	-5.17723
ENSG00000253626	EIF5AL1	4.16719	-2.37218	1.66668	-1.4233	0.154649	#N/A	-5.17723
ENSG00000182521	TBPL2	17.8747	1.17859	0.828082	1.42328	0.154655	0.70264	2.26356
ENSG00000181555	SETD2	3.46435	-2.67646	1.88084	-1.42302	0.154731	#N/A	-6.39287
ENSG00000247240	UBL7-DT	3.46435	-2.67646	1.88084	-1.42302	0.154731	#N/A	-6.39287
ENSG00000125812	GZF1	22.9772	-1.18367	0.83184	-1.42295	0.15475	0.70264	-2.27154
ENSG00000163322	ABRAXAS1	393.589	-0.5708	0.401159	-1.42288	0.154772	0.70264	-1.48535
ENSG00000289613	ENSG00000289613	441.966	-0.568039	0.399353	-1.4224	0.154911	0.70264	-1.48251
ENSG00000267062	ENSG00000267062	1207.41	-0.518665	0.364666	-1.4223	0.154939	0.70264	-1.43263
[truncated: 19,049 more rows]

## Sheet: A3H Hap I High
GeneID	Gene	baseMean	log2FoldChange	lfcSE	stat	pvalue	padj	Fold_Change
ENSG00000204954	C12orf73	2395.32	0.437762	0.205213	2.13321	0.0329073	0.46055	1.3545
ENSG00000116977	LGALS8	2044.66	0.454371	0.218864	2.07604	0.0378899	0.480418	1.37019
ENSG00000164068	RNF123	582.248	0.532769	0.237404	2.24415	0.024823	0.419722	1.4467
ENSG00000170421	KRT8	287.422	0.614859	0.275001	2.23584	0.0253622	0.425755	1.53141
ENSG00000090581	GNPTG	557.991	0.627218	0.273474	2.29352	0.0218181	0.39924	1.54458
ENSG00000145386	CCNA2	271.554	0.640513	0.293205	2.18452	0.0289239	0.441686	1.55888
ENSG00000185359	HGS	463.031	0.644669	0.259431	2.48493	0.0129576	0.320701	1.56338
ENSG00000213186	TRIM59	2998.39	0.646113	0.26154	2.47042	0.0134955	0.325664	1.56495
ENSG00000143257	NR1I3	214.917	0.649222	0.311214	2.08609	0.0369701	0.476435	1.56832
ENSG00000000457	SCYL3	442.914	0.658693	0.249312	2.64205	0.00824066	0.262268	1.57865
ENSG00000114026	OGG1	1138.63	0.673427	0.228754	2.94389	0.00324111	0.164657	1.59486
ENSG00000135052	GOLM1	223.001	0.677876	0.327699	2.0686	0.038584	0.483678	1.59978
ENSG00000164941	INTS8	452.843	0.683706	0.272935	2.50501	0.0122446	0.315177	1.60626
ENSG00000130305	NSUN5	258.294	0.685473	0.321572	2.13163	0.0330372	0.46055	1.60823
ENSG00000163082	SGPP2	135.424	0.730129	0.345955	2.11048	0.0348173	0.471853	1.65879
ENSG00000236017	ASMTL-AS1	132.804	0.731344	0.347252	2.10609	0.0351965	0.471853	1.66018
ENSG00000153187	HNRNPU	676.104	0.733807	0.260013	2.82219	0.00476966	0.204618	1.66302
ENSG00000161010	MRNIP	1623.28	0.737052	0.221702	3.32452	0.000885717	0.0854938	1.66677
ENSG00000141527	CARD14	209.146	0.748201	0.308916	2.42202	0.0154345	0.34359	1.6797
ENSG00000157637	SLC38A10	131.326	0.751267	0.35488	2.11696	0.0342633	0.467458	1.68327
ENSG00000163072	NOSTRIN	170.981	0.795303	0.319996	2.48535	0.0129423	0.320701	1.73544
ENSG00000137288	UQCC2	253.89	0.809629	0.29228	2.77004	0.00560487	0.217025	1.75276
ENSG00000181409	AATK	135.66	0.814553	0.35919	2.26775	0.0233444	0.405797	1.75875
ENSG00000154305	MIA3	146.861	0.831015	0.335734	2.47522	0.0133155	0.325387	1.77894
ENSG00000178297	TMPRSS9	144.243	0.838025	0.34863	2.40377	0.0162271	0.350015	1.7876
ENSG00000102054	RBBP7	139.222	0.840732	0.369147	2.2775	0.0227566	0.404823	1.79096
ENSG00000115556	PLCD4	452.83	0.842247	0.250857	3.35748	0.000786568	0.0799195	1.79284
ENSG00000169249	ZRSR2	686.642	0.856153	0.278446	3.07476	0.00210674	0.125867	1.8102
ENSG00000270641	TSIX	199763	0.865385	0.215128	4.02265	5.75459e-05	0.0185154	1.82183
ENSG00000188687	SLC4A5	316.61	0.897672	0.321728	2.79016	0.00526824	0.217025	1.86306
ENSG00000166986	MARS1	122.121	0.906699	0.360414	2.51571	0.0118791	0.307821	1.87475
ENSG00000178460	MCMDC2	269.375	0.931142	0.315892	2.94766	0.00320188	0.164657	1.90678
ENSG00000160201	U2AF1	72.3417	0.93353	0.436173	2.14027	0.0323328	0.46055	1.90994
ENSG00000108576	SLC6A4	230.244	0.939514	0.307173	3.05859	0.00222384	0.129421	1.91788
ENSG00000003987	MTMR7	141.525	0.949762	0.360502	2.63455	0.00842482	0.264457	1.93155
ENSG00000173531	MST1	123.849	0.970234	0.39695	2.44422	0.0145164	0.33756	1.95916
ENSG00000135778	NTPCR	101.429	0.997396	0.399942	2.49385	0.0126364	0.318981	1.99639
ENSG00000188467	SLC24A5	286.57	1.03688	0.347975	2.97975	0.00288488	0.159122	2.05178
ENSG00000127831	VIL1	759.22	1.0446	0.286875	3.64132	0.000271246	0.0442474	2.0628
ENSG00000009790	TRAF3IP3	95.8941	1.06032	0.39317	2.69685	0.00699998	0.241312	2.08539
ENSG00000196459	TRAPPC2	55.1748	1.17048	0.508641	2.30118	0.0213814	0.394994	2.25086
ENSG00000167671	UBXN6	412.304	1.17071	0.256603	4.56234	5.05861e-06	0.00217014	2.25122
ENSG00000006194	ZNF263	212.934	1.17531	0.304827	3.85567	0.000115411	0.026212	2.25842
ENSG00000197622	CDC42SE1	195.503	1.20273	0.310057	3.87907	0.000104856	0.025303	2.30175
ENSG00000203667	COX20	4852.72	1.22692	0.251169	4.88482	1.03523e-06	0.000666173	2.34066
ENSG00000134077	THUMPD3	190.046	1.2312	0.313884	3.92248	8.76415e-05	0.0225589	2.34763
ENSG00000139626	ITGB7	41.628	1.2368	0.582444	2.12347	0.0337149	0.464048	2.35675
ENSG00000183978	COA3	56.8273	1.25617	0.485611	2.58679	0.00968742	0.292212	2.38861
ENSG00000142512	SIGLEC10	39.58	1.42494	0.584857	2.4364	0.0148344	0.33756	2.68504
ENSG00000118873	RAB3GAP2	38.4742	1.73549	0.58949	2.94406	0.00323935	0.164657	3.32994
ENSG00000180616	SSTR2	55.4787	1.81587	0.499176	3.63774	0.000275042	0.0442474	3.52072
ENSG00000143156	NME7	45.7464	1.83462	0.611112	3.00211	0.00268116	0.152235	3.56678
ENSG00000188452	CERKL	140.323	1.87365	0.368009	5.0913	3.55612e-07	0.000343255	3.66458
ENSG00000063660	GPC1	13.0189	2.0417	0.962055	2.12222	0.0338189	#N/A	4.1173
ENSG00000174946	GPR171	2.59369	5.21794	2.50667	2.08162	0.0373773	#N/A	37.2183
ENSG00000090857	PDPR	8.34448	-6.14041	1.83324	-3.34948	0.00080964	#N/A	-70.5419
ENSG00000157796	WDR19	8.34448	-6.14041	1.83324	-3.34948	0.00080964	#N/A	-70.5419
ENSG00000184368	MAP7D2	8.19758	-6.11429	1.83964	-3.32364	0.000888498	#N/A	-69.2764
ENSG00000251322	SHANK3	7.80745	-6.04418	1.85679	-3.25518	0.00113321	#N/A	-65.9901
ENSG00000145012	LPP	7.66054	-6.01624	1.86405	-3.22751	0.00124872	#N/A	-64.7246
ENSG00000136111	TBC1D4	7.56422	-5.99931	1.86808	-3.21148	0.00132053	#N/A	-63.9693
ENSG00000136100	VPS36	5.95312	-5.65288	1.96646	-2.87466	0.00404468	#N/A	-50.3139
ENSG00000150995	ITPR1	5.56299	-5.55544	1.99756	-2.78111	0.00541732	#N/A	-47.0276
ENSG00000152256	PDK1	5.56299	-5.55544	1.99756	-2.78111	0.00541732	#N/A	-47.0276
ENSG00000170322	NFRKB	5.56299	-5.55544	1.99756	-2.78111	0.00541732	#N/A	-47.0276
ENSG00000100523	DDHD1	5.17285	-5.45093	2.03283	-2.68145	0.00733034	#N/A	-43.7414
ENSG00000141101	NOB1	5.17285	-5.45093	2.03283	-2.68145	0.00733034	#N/A	-43.7414
ENSG00000156273	BACH1	5.17285	-5.45093	2.03283	-2.68145	0.00733034	#N/A	-43.7414
ENSG00000186532	SMYD4	5.17285	-5.45093	2.03283	-2.68145	0.00733034	#N/A	-43.7414
ENSG00000187372	PCDHB13	5.17285	-5.45093	2.03283	-2.68145	0.00733034	#N/A	-43.7414
ENSG00000236409	NRADDP	5.17285	-5.45093	2.03283	-2.68145	0.00733034	#N/A	-43.7414
ENSG00000105953	OGDH	4.87905	-5.36493	2.0636	-2.59979	0.00932805	#N/A	-41.2102
ENSG00000116729	WLS	4.87905	-5.36493	2.0636	-2.59979	0.00932805	#N/A	-41.2102
ENSG00000165650	PDZD8	4.87905	-5.36493	2.0636	-2.59979	0.00932805	#N/A	-41.2102
ENSG00000112697	TMEM30A	4.78272	-5.33825	2.07316	-2.57493	0.0100259	#N/A	-40.4552
ENSG00000152952	PLOD2	4.78272	-5.33825	2.07316	-2.57493	0.0100259	#N/A	-40.4552
ENSG00000027697	IFNGR1	4.48892	-5.24504	2.10827	-2.48784	0.012852	#N/A	-37.924
ENSG00000122299	ZC3H7A	4.48892	-5.24504	2.10827	-2.48784	0.012852	#N/A	-37.924
ENSG00000155287	SLC25A28	4.48892	-5.24504	2.10827	-2.48784	0.012852	#N/A	-37.924
ENSG00000163743	RCHY1	4.48892	-5.24504	2.10827	-2.48784	0.012852	#N/A	-37.924
ENSG00000170542	SERPINB9	4.48892	-5.24504	2.10827	-2.48784	0.012852	#N/A	-37.924
ENSG00000198945	L3MBTL3	4.48892	-5.24504	2.10827	-2.48784	0.012852	#N/A	-37.924
ENSG00000203722	RAET1G	4.48892	-5.24504	2.10827	-2.48784	0.012852	#N/A	-37.924
ENSG00000066629	EML1	4.09879	-5.11427	2.16026	-2.36744	0.0179118	#N/A	-34.6378
ENSG00000100425	BRD1	4.09879	-5.11427	2.16026	-2.36744	0.0179118	#N/A	-34.6378
ENSG00000112039	FANCE	4.09879	-5.11427	2.16026	-2.36744	0.0179118	#N/A	-34.6378
ENSG00000113520	IL4	4.09879	-5.11427	2.16026	-2.36744	0.0179118	#N/A	-34.6378
ENSG00000119227	PIGZ	4.09879	-5.11427	2.16026	-2.36744	0.0179118	#N/A	-34.6378
ENSG00000135972	MRPS9	4.09879	-5.11427	2.16026	-2.36744	0.0179118	#N/A	-34.6378
ENSG00000159840	ZYX	4.09879	-5.11427	2.16026	-2.36744	0.0179118	#N/A	-34.6378
ENSG00000198105	ZNF248	4.09879	-5.11427	2.16026	-2.36744	0.0179118	#N/A	-34.6378
ENSG00000223496	EXOSC6	4.09879	-5.11427	2.16026	-2.36744	0.0179118	#N/A	-34.6378
ENSG00000085741	WNT11	3.95189	-5.06057	2.18307	-2.3181	0.020444	#N/A	-33.3721
ENSG00000117000	RLF	3.95189	-5.06057	2.18307	-2.3181	0.020444	#N/A	-33.3721
ENSG00000119326	CTNNAL1	3.95189	-5.06057	2.18307	-2.3181	0.020444	#N/A	-33.3721
ENSG00000125378	BMP4	3.95189	-5.06057	2.18307	-2.3181	0.020444	#N/A	-33.3721
ENSG00000205213	LGR4	3.95189	-5.06057	2.18307	-2.3181	0.020444	#N/A	-33.3721
ENSG00000214694	ARHGEF33	3.95189	-5.06057	2.18307	-2.3181	0.020444	#N/A	-33.3721
ENSG00000063180	CA11	3.70866	-4.97047	2.22174	-2.2372	0.0252733	#N/A	-31.3516
ENSG00000103966	EHD4	3.70866	-4.97047	2.22174	-2.2372	0.0252733	#N/A	-31.3516
ENSG00000131067	GGT7	3.70866	-4.97047	2.22174	-2.2372	0.0252733	#N/A	-31.3516
ENSG00000141644	MBD1	3.70866	-4.97047	2.22174	-2.2372	0.0252733	#N/A	-31.3516
ENSG00000257017	HP	3.70866	-4.97047	2.22174	-2.2372	0.0252733	#N/A	-31.3516
ENSG00000129472	RAB2B	3.56176	-4.91102	2.24846	-2.18417	0.02895	#N/A	-30.0859
ENSG00000196376	SLC35F1	3.56176	-4.91102	2.24846	-2.18417	0.02895	#N/A	-30.0859
ENSG00000074047	GLI2	3.17162	-4.74415	2.32731	-2.03847	0.0415033	#N/A	-26.7998
ENSG00000086200	IPO11	3.17162	-4.74415	2.32731	-2.03847	0.0415033	#N/A	-26.7998
ENSG00000103154	NECAB2	3.17162	-4.74415	2.32731	-2.03847	0.0415033	#N/A	-26.7998
ENSG00000113448	PDE4D	3.17162	-4.74415	2.32731	-2.03847	0.0415033	#N/A	-26.7998
ENSG00000122591	FAM126A	3.17162	-4.74415	2.32731	-2.03847	0.0415033	#N/A	-26.7998
ENSG00000150394	CDH8	3.17162	-4.74415	2.32731	-2.03847	0.0415033	#N/A	-26.7998
ENSG00000162627	SNX7	3.17162	-4.74415	2.32731	-2.03847	0.0415033	#N/A	-26.7998
ENSG00000164251	F2RL1	3.17162	-4.74415	2.32731	-2.03847	0.0415033	#N/A	-26.7998
ENSG00000005893	LAMP2	7.66181	-3.34984	1.5486	-2.16314	0.0305301	#N/A	-10.1953
ENSG00000100201	DDX17	19.1646	-2.33828	0.859108	-2.72175	0.00649363	#N/A	-5.057
ENSG00000113369	ARRDC3	17.6649	-1.8639	0.860433	-2.16624	0.0302928	#N/A	-3.63991
ENSG00000174804	FZD4	31.3628	-1.80769	0.658145	-2.74664	0.00602093	#N/A	-3.5008
ENSG00000171004	HS6ST2	21.4638	-1.62648	0.788737	-2.06213	0.0391955	#N/A	-3.08758
ENSG00000226416	MRPL23-AS1	24.4399	-1.47539	0.728133	-2.02626	0.0427377	#N/A	-2.78059
ENSG00000025434	NR1H3	41.5905	-1.25661	0.567696	-2.21353	0.0268612	0.438692	-2.38934
ENSG00000122592	HOXA7	62.2053	-1.22365	0.503333	-2.43109	0.0150535	0.337917	-2.33536
ENSG00000149485	FADS1	45.6929	-1.15834	0.54341	-2.13161	0.0330393	0.46055	-2.232
ENSG00000099622	CIRBP	184.612	-1.06814	0.316378	-3.37616	0.00073506	0.0788352	-2.09673
ENSG00000173599	PC	177.01	-1.01421	0.367639	-2.75872	0.00580283	0.217025	-2.0198
ENSG00000186814	ZSCAN30	147.481	-0.905635	0.342132	-2.64704	0.00812009	0.262268	-1.87337
ENSG00000167701	GPT	97.988	-0.902015	0.393731	-2.29094	0.0219666	0.400062	-1.86867
ENSG00000156500	PABIR3	130.14	-0.866502	0.353311	-2.45252	0.0141859	0.333975	-1.82324
ENSG00000186318	BACE1	417.205	-0.807612	0.254298	-3.17585	0.00149398	0.105718	-1.75031
ENSG00000137496	IL18BP	398.657	-0.771036	0.284343	-2.71164	0.00669515	0.233492	-1.70649
ENSG00000126214	KLC1	1631.91	-0.652393	0.210433	-3.10024	0.00193365	0.122274	-1.57177
ENSG00000228696	ARL17B	297.13	-0.637818	0.276217	-2.30912	0.020937	0.390205	-1.55597
ENSG00000167995	BEST1	4374.27	-0.612767	0.221148	-2.77085	0.005591	0.217025	-1.52919
ENSG00000172803	SNX32	2628.42	-0.607299	0.218628	-2.77778	0.0054732	0.217025	-1.5234
ENSG00000089775	ZBTB25	448.362	-0.582105	0.259189	-2.24587	0.024712	0.419722	-1.49703
ENSG00000102805	CLN5	531.456	-0.5584	0.254224	-2.19649	0.0280571	0.441686	-1.47264
ENSG00000166813	KIF7	425.693	-0.525939	0.258735	-2.03273	0.0420798	0.510913	-1.43987
ENSG00000163931	TKT	710.231	-0.474509	0.231114	-2.05313	0.0400596	0.495433	-1.38945
ENSG00000238083	LRRC37A2	1533.75	-0.472911	0.216207	-2.18731	0.02872	0.441686	-1.38791

## Sheet: A3H Hap I High All
GeneID	Gene	baseMean	log2FoldChange	lfcSE	stat	pvalue	padj	Fold_Change
ENSG00000100298	APOBEC3H	1759.26	-2.18485	0.228318	-9.56931	1.0762e-21	4.15521e-18	-4.54678
ENSG00000272163	ENSG00000272163	91.1968	-9.59035	1.49556	-6.41257	1.4309e-10	2.76235e-07	-770.876
ENSG00000177551	NHLH2	23.5364	8.40081	1.60416	5.23689	1.63304e-07	#N/A	337.985
ENSG00000228630	HOTAIR	33.4237	-8.14182	1.55874	-5.22333	1.75729e-07	#N/A	-282.445
ENSG00000237248	LINC00987	208.063	1.60794	0.314972	5.10503	3.30741e-07	0.000343255	3.04817
ENSG00000188452	CERKL	140.323	1.87365	0.368009	5.0913	3.55612e-07	0.000343255	3.66458
ENSG00000251143	ENSG00000251143	1250.39	-1.15612	0.235123	-4.91711	8.78292e-07	0.000666173	-2.22858
ENSG00000203667	COX20	4852.72	1.22692	0.251169	4.88482	1.03523e-06	0.000666173	2.34066
ENSG00000167676	PLIN4	156.99	1.65304	0.347772	4.75323	2.00196e-06	0.00110423	3.14496
ENSG00000176293	ZNF135	360.45	1.28313	0.271569	4.72486	2.30275e-06	0.00111136	2.43366
ENSG00000167671	UBXN6	412.304	1.17071	0.256603	4.56234	5.05861e-06	0.00217014	2.25122
ENSG00000288832	ENSG00000288832	61.0469	2.39778	0.557858	4.29818	1.72206e-05	0.00664887	5.2699
ENSG00000072736	NFATC3	65.0319	2.33588	0.546344	4.27547	1.90734e-05	0.00669477	5.04858
ENSG00000270641	TSIX	199763	0.865385	0.215128	4.02265	5.75459e-05	0.0185154	1.82183
ENSG00000167281	RBFOX3	92.9577	1.61776	0.405957	3.98505	6.74647e-05	0.0199089	3.06898
ENSG00000227487	NCAM1-AS1	72.0057	-1.83054	0.461214	-3.96895	7.21898e-05	0.0199089	-3.55669
ENSG00000134077	THUMPD3	190.046	1.2312	0.313884	3.92248	8.76415e-05	0.0225589	2.34763
ENSG00000197622	CDC42SE1	195.503	1.20273	0.310057	3.87907	0.000104856	0.025303	2.30175
ENSG00000006194	ZNF263	212.934	1.17531	0.304827	3.85567	0.000115411	0.026212	2.25842
ENSG00000223519	KIF28P	98.1865	1.52679	0.398313	3.83314	0.000126519	0.0270332	2.88144
ENSG00000196655	TRAPPC4	261.128	-1.1137	0.291485	-3.82078	0.000133031	0.0270332	-2.164
ENSG00000277128	ENSG00000277128	290.579	1.02724	0.275392	3.73011	0.000191397	0.0369492	2.03813
[truncated: 23,192 more rows]
