# Supplementary material for: Differential effects on tumor progression by APOBEC3A, APOBEC3B, and APOBEC3H Haplotype I in a breast cancer mouse xenograft model
Source: Front Genet. 2026 Jan 28;16:1425483. doi: 10.3389/fgene.2025.1425483 (PMC12890242; doi:10.3389/fgene.2025.1425483)
Supplement: Supplementary file 5 [file DataSheet1.xlsx]

## Sheet: Legend
Tab	Content	Information
Pathways labeled in bubble plot	Comparative IPA analysis results	All colonies compared
A3A high pathways in plot	IPA analysis results labeled on plot	A3A high/A3A E2 colony
A3B high pathways in plot	IPA analysis results labeled on plot	A3B high/A3B E1 colony
A3H Hap I E1 high pathways in plot	IPA analysis results labeled on plot	A3H Hap I high/A3H Hap I E1 colony

## Sheet: Pathways labeled in bubble plot
		z-score
Pathway	Category	A3A low	A3A high	A3B low	A3B high	A3H Hap I E1	A3H Hap I E2
Eukaryotic Translation Elongation	Protein Synthesis (PS)	2.2	7.421		-6.147
Eukaryotic Translation Termination	Protein Synthesis (PS)		7.147		-5.907
Eukaryotic Translation Initiation	Protein Synthesis (PS)		7.488		-5.976
EIF2 Signaling	Protein Synthesis (PS)		4.938		-3.641
Selenoamino acid metabolism	Protein Synthesis (PS)		7.285		-5.824
Nonsense-Mediated Decay (NMD)	Protein Synthesis (PS)		7.216		-6.119
SRP-dependent cotranslational protein targeting to membrane	Protein Synthesis (PS)		7.285		-5.859
Major pathway of rRNA processing in the nucleolus and cytosol	Protein Synthesis (PS)		7.112		-6.12
Processing of Capped Intron-Containing Pre-mRNA	Protein Synthesis (PS)	-2.287	5.096		-5.019		-2.214
Electron transport, ATP synthesis, and heat production by uncoupling proteins	Protein Synthesis (PS)	-2.556				2
MicroRNA Biogenesis Signaling Pathway							-2.556
RNA Polymerase II Transcription							-2.2
Response of EIF2AK4 (GCN2) to amino acid deficiency	Cell Proliferation (CP)		7.216		-6.068
RHO GTPase cycle	Cell Proliferation (CP)						-3.098
Mitotic G2-G2/M phases	Cell Cycle (CC)		2.236		-3.151
Cell Cycle Checkpoints	Cell Cycle (CC)	-2.16			-4.41
Mitotic Metaphase and Anaphase	Cell Cycle (CC)	-2.592			-3.75
Mitotic Prometaphase	Cell Cycle (CC)				-3.857
Synthesis of DNA	Cell Cycle (CC)				-2.959
Granzyme A Signaling	Cell Death (CD)	2.4			2.711
MSP-RON Signaling in Cancer Cells Pathway	Tumor Progression (TP)					2

## Sheet: A3A high pathways in plot
© 2000-2023 QIAGEN. All rights reserved.
Ingenuity Canonical Pathways	-log(p-value)	Ratio	z-score	Molecules
Eukaryotic Translation Elongation	60.2	0.628	7.421	EEF1A1,EEF1A2,EEF1B2,EEF2,FAU,RPL10,RPL10A,RPL11,RPL13,RPL14,RPL15,RPL18,RPL18A,RPL19,RPL23,RPL24,RPL27,RPL29,RPL3,RPL30,RPL32,RPL35,RPL35A,RPL36AL,RPL37,RPL37A,RPL38,RPL39,RPL4,RPL41,RPL5,RPL6,RPL7,RPL7A,RPL8,RPLP0,RPLP1,RPLP2,RPS11,RPS12,RPS14,RPS16,RPS18,RPS19,RPS2,RPS20,RPS21,RPS24,RPS29,RPS3,RPS3A,RPS4X,RPS5,RPS6,RPS7,RPS8,RPS9,RPSA,UBA52
Eukaryotic Translation Termination	54	0.591	7.147	FAU,RPL10,RPL10A,RPL11,RPL13,RPL14,RPL15,RPL18,RPL18A,RPL19,RPL23,RPL24,RPL27,RPL29,RPL3,RPL30,RPL32,RPL35,RPL35A,RPL36AL,RPL37,RPL37A,RPL38,RPL39,RPL4,RPL41,RPL5,RPL6,RPL7,RPL7A,RPL8,RPLP0,RPLP1,RPLP2,RPS11,RPS12,RPS14,RPS16,RPS18,RPS19,RPS2,RPS20,RPS21,RPS24,RPS29,RPS3,RPS3A,RPS4X,RPS5,RPS6,RPS7,RPS8,RPS9,RPSA,UBA52
Eukaryotic Translation Initiation	52.6	0.496	7.488	EIF3C,EIF3D,EIF3E,EIF4H,FAU,PABPC1,RPL10,RPL10A,RPL11,RPL13,RPL14,RPL15,RPL18,RPL18A,RPL19,RPL23,RPL24,RPL27,RPL29,RPL3,RPL30,RPL32,RPL35,RPL35A,RPL36AL,RPL37,RPL37A,RPL38,RPL39,RPL4,RPL41,RPL5,RPL6,RPL7,RPL7A,RPL8,RPLP0,RPLP1,RPLP2,RPS11,RPS12,RPS14,RPS16,RPS18,RPS19,RPS2,RPS20,RPS21,RPS24,RPS29,RPS3,RPS3A,RPS4X,RPS5,RPS6,RPS7,RPS8,RPS9,RPSA,UBA52
EIF2 Signaling	47.3	0.33	4.938	ACTB,ATF4,EIF1,EIF3C,EIF3D,EIF3E,EIF4G2,FAU,HNRNPA1,HSPA5,IRS1,MAPK3,NRAS,PABPC1,PIK3CA,PPP1CA,PTBP1,RPL10,RPL10A,RPL11,RPL13,RPL14,RPL15,RPL18,RPL18A,RPL19,RPL23,RPL24,RPL27,RPL29,RPL3,RPL30,RPL32,RPL35,RPL35A,RPL36AL,RPL37,RPL37A,RPL38,RPL39,RPL4,RPL41,RPL5,RPL6,RPL7,RPL7A,RPL8,RPLP0,RPLP1,RPLP2,RPS11,RPS12,RPS14,RPS16,RPS18,RPS19,RPS2,RPS20,RPS21,RPS24,RPS29,RPS3,RPS3A,RPS4X,RPS5,RPS6,RPS7,RPS…
Selenoamino acid metabolism	52.6	0.538	7.285	AHCY,FAU,RPL10,RPL10A,RPL11,RPL13,RPL14,RPL15,RPL18,RPL18A,RPL19,RPL23,RPL24,RPL27,RPL29,RPL3,RPL30,RPL32,RPL35,RPL35A,RPL36AL,RPL37,RPL37A,RPL38,RPL39,RPL4,RPL41,RPL5,RPL6,RPL7,RPL7A,RPL8,RPLP0,RPLP1,RPLP2,RPS11,RPS12,RPS14,RPS16,RPS18,RPS19,RPS2,RPS20,RPS21,RPS24,RPS29,RPS3,RPS3A,RPS4X,RPS5,RPS6,RPS7,RPS8,RPS9,RPSA,TXNRD1,UBA52
Nonsense-Mediated Decay (NMD)	48.2	0.483	7.216	FAU,PABPC1,RPL10,RPL10A,RPL11,RPL13,RPL14,RPL15,RPL18,RPL18A,RPL19,RPL23,RPL24,RPL27,RPL29,RPL3,RPL30,RPL32,RPL35,RPL35A,RPL36AL,RPL37,RPL37A,RPL38,RPL39,RPL4,RPL41,RPL5,RPL6,RPL7,RPL7A,RPL8,RPLP0,RPLP1,RPLP2,RPS11,RPS12,RPS14,RPS16,RPS18,RPS19,RPS2,RPS20,RPS21,RPS24,RPS29,RPS3,RPS3A,RPS4X,RPS5,RPS6,RPS7,RPS8,RPS9,RPSA,UBA52
SRP-dependent cotranslational protein targeting to membrane	50.2	0.5	7.285	FAU,RPL10,RPL10A,RPL11,RPL13,RPL14,RPL15,RPL18,RPL18A,RPL19,RPL23,RPL24,RPL27,RPL29,RPL3,RPL30,RPL32,RPL35,RPL35A,RPL36AL,RPL37,RPL37A,RPL38,RPL39,RPL4,RPL41,RPL5,RPL6,RPL7,RPL7A,RPL8,RPLP0,RPLP1,RPLP2,RPN2,RPS11,RPS12,RPS14,RPS16,RPS18,RPS19,RPS2,RPS20,RPS21,RPS24,RPS29,RPS3,RPS3A,RPS4X,RPS5,RPS6,RPS7,RPS8,RPS9,RPSA,SEC11A,UBA52
Major pathway of rRNA processing in the nucleolus and cytosol	42	0.339	7.112	FAU,FBL,HEATR1,IMP3,MPHOSPH10,NCL,NOP58,RPL10,RPL10A,RPL11,RPL13,RPL14,RPL15,RPL18,RPL18A,RPL19,RPL23,RPL24,RPL27,RPL29,RPL3,RPL30,RPL32,RPL35,RPL35A,RPL36AL,RPL37,RPL37A,RPL38,RPL39,RPL4,RPL41,RPL5,RPL6,RPL7,RPL7A,RPL8,RPLP0,RPLP1,RPLP2,RPS11,RPS12,RPS14,RPS16,RPS18,RPS19,RPS2,RPS20,RPS21,RPS24,RPS29,RPS3,RPS3A,RPS4X,RPS5,RPS6,RPS7,RPS8,RPS9,RPSA,UBA52,WDR43
Processing of Capped Intron-Containing Pre-mRNA	10.8	0.133	5.096	CCAR1,CPSF6,CPSF7,DDX46,DDX5,DHX9,DNAJC8,FAM50A,FUS,HNRNPA1,HNRNPA2B1,HNRNPC,HNRNPH1,HNRNPH2,HNRNPK,HSPA8,IK,LUC7L3,NUP210,NUP88,PNN,POLR2L,POM121/POM121C,PRPF3,PRPF8,PTBP1,RBMX,SAP18,SF3B4,SNRNP200,SRRM2,SRSF10,SRSF11,SRSF5,TCERG1,TPR,U2SURP
MicroRNA Biogenesis Signaling Pathway	6.42	0.124	2.132	ADAR,BMP6,CSDE1,DDX17,DDX5,FUS,HNRNPA1,HNRNPA2B1,HSP90AA1,HSP90AB1,HSPA8,ILF3,IRS1,MAPK3,NRAS,NUP88,PIK3CA,POLR2L,POM121/POM121C,RAN,RPS6KB1,TGFB1,TPR
Response of EIF2AK4 (GCN2) to amino acid deficiency	52.4	0.549	7.216	ATF4,FAU,RPL10,RPL10A,RPL11,RPL13,RPL14,RPL15,RPL18,RPL18A,RPL19,RPL23,RPL24,RPL27,RPL29,RPL3,RPL30,RPL32,RPL35,RPL35A,RPL36AL,RPL37,RPL37A,RPL38,RPL39,RPL4,RPL41,RPL5,RPL6,RPL7,RPL7A,RPL8,RPLP0,RPLP1,RPLP2,RPS11,RPS12,RPS14,RPS16,RPS18,RPS19,RPS2,RPS20,RPS21,RPS24,RPS29,RPS3,RPS3A,RPS4X,RPS5,RPS6,RPS7,RPS8,RPS9,RPSA,UBA52
Mitotic G2-G2/M phases	4.35	0.102	2.236	CCNH,HSP90AA1,HSP90AB1,NME7,PCM1,PPP2R3B,PSMA3,PSMA5,PSMB4,SEM1,TPX2,TUBA1B,TUBA1C,TUBB,TUBB4B,TUBGCP2,UBA52,UBB,UBC,YWHAE

## Sheet: A3B high pathways in plot
© 2000-2023 QIAGEN. All rights reserved.
Ingenuity Canonical Pathways	-log(p-value)	Ratio	z-score	Molecules
Eukaryotic Translation Initiation	27.7	0.579	-5.976	CP,EIF2B1,EIF2B4,EIF2S3,EIF3A,EIF3B,EIF3C,EIF3D,EIF3E,EIF3G,EIF3I,EIF3L,EIF4B,EIF4E,EIF4G1,EIF5,EIF5B,PABPC1,RPL10,RPL10A,RPL11,RPL13,RPL13A,RPL14,RPL15,RPL18,RPL18A,RPL19,RPL21,RPL23,RPL26,RPL26L1,RPL29,RPL3,RPL30,RPL31,RPL32,RPL35A,RPL36AL,RPL37,RPL37A,RPL38,RPL39,RPL3L,RPL4,RPL41,RPL5,RPL6,RPL7A,RPL8,RPLP0,RPLP1,RPS11,RPS13,RPS14,RPS15A,RPS16,RPS18,RPS19,RPS20,RPS21,RPS24,RPS28,RPS29,RPS3,RPS3…
Eukaryotic Translation Elongation	23.2	0.596	-6.147	EEF1A1,EEF1A2,EEF1B2,EEF2,RPL10,RPL10A,RPL11,RPL13,RPL13A,RPL14,RPL15,RPL18,RPL18A,RPL19,RPL21,RPL23,RPL26,RPL26L1,RPL29,RPL3,RPL30,RPL31,RPL32,RPL35A,RPL36AL,RPL37,RPL37A,RPL38,RPL39,RPL3L,RPL4,RPL41,RPL5,RPL6,RPL7A,RPL8,RPLP0,RPLP1,RPS11,RPS13,RPS14,RPS15A,RPS16,RPS18,RPS19,RPS20,RPS21,RPS24,RPS28,RPS29,RPS3,RPS3A,RPS4X,RPS6,RPS8,RPS9
EIF2 Signaling	22	0.419	-3.641	ACTB,AKT1,ATF4,ATF5,BCL2,EIF1,EIF2AK1,EIF2AK4,EIF2B1,EIF2B4,EIF2S3,EIF3A,EIF3B,EIF3C,EIF3D,EIF3E,EIF3G,EIF3I,EIF3L,EIF4A3,EIF4E,EIF4G1,EIF4G2,EIF5,EIF5B,GRB2,HNRNPA1,HRAS,HSPA5,IRS1,MAP2K1,MYC,NKX6-2,PABPC1,PDPK1,PIK3C2B,PPP1CA,RPL10,RPL10A,RPL11,RPL13,RPL13A,RPL14,RPL15,RPL18,RPL18A,RPL19,RPL21,RPL23,RPL26,RPL26L1,RPL29,RPL3,RPL30,RPL31,RPL32,RPL35A,RPL36AL,RPL37,RPL37A,RPL38,RPL39,RPL3L,RPL4,RP…
Eukaryotic Translation Termination	20.7	0.57	-5.907	ETF1,RPL10,RPL10A,RPL11,RPL13,RPL13A,RPL14,RPL15,RPL18,RPL18A,RPL19,RPL21,RPL23,RPL26,RPL26L1,RPL29,RPL3,RPL30,RPL31,RPL32,RPL35A,RPL36AL,RPL37,RPL37A,RPL38,RPL39,RPL3L,RPL4,RPL41,RPL5,RPL6,RPL7A,RPL8,RPLP0,RPLP1,RPS11,RPS13,RPS14,RPS15A,RPS16,RPS18,RPS19,RPS20,RPS21,RPS24,RPS28,RPS29,RPS3,RPS3A,RPS4X,RPS6,RPS8,RPS9
SRP-dependent cotranslational protein targeting to membrane	20.2	0.518	-5.859	RPL10,RPL10A,RPL11,RPL13,RPL13A,RPL14,RPL15,RPL18,RPL18A,RPL19,RPL21,RPL23,RPL26,RPL26L1,RPL29,RPL3,RPL30,RPL31,RPL32,RPL35A,RPL36AL,RPL37,RPL37A,RPL38,RPL39,RPL3L,RPL4,RPL41,RPL5,RPL6,RPL7A,RPL8,RPLP0,RPLP1,RPS11,RPS13,RPS14,RPS15A,RPS16,RPS18,RPS19,RPS20,RPS21,RPS24,RPS28,RPS29,RPS3,RPS3A,RPS4X,RPS6,RPS8,RPS9,SPCS1,SRP14,SRP19,SRP54,SRP72,SRP9,SRPRA
Nonsense-Mediated Decay (NMD)	19.7	0.509	-6.119	EIF4A3,EIF4G1,ETF1,NCBP2,PABPC1,RPL10,RPL10A,RPL11,RPL13,RPL13A,RPL14,RPL15,RPL18,RPL18A,RPL19,RPL21,RPL23,RPL26,RPL26L1,RPL29,RPL3,RPL30,RPL31,RPL32,RPL35A,RPL36AL,RPL37,RPL37A,RPL38,RPL39,RPL3L,RPL4,RPL41,RPL5,RPL6,RPL7A,RPL8,RPLP0,RPLP1,RPS11,RPS13,RPS14,RPS15A,RPS16,RPS18,RPS19,RPS20,RPS21,RPS24,RPS28,RPS29,RPS3,RPS3A,RPS4X,RPS6,RPS8,RPS9,SMG8,UPF1
Major pathway of rRNA processing in the nucleolus and cytosol	17.8	0.41	-6.12	BOP1,CSNK1D,DCAF13,DIS3,EBNA1BP2,EMG1,EXOSC8,EXOSC9,FBL,FCF1,HEATR1,IMP3,KRR1,LTV1,NCL,NOP56,NOP58,RBM28,RPL10,RPL10A,RPL11,RPL13,RPL13A,RPL14,RPL15,RPL18,RPL18A,RPL19,RPL21,RPL23,RPL26,RPL26L1,RPL29,RPL3,RPL30,RPL31,RPL32,RPL35A,RPL36AL,RPL37,RPL37A,RPL38,RPL39,RPL3L,RPL4,RPL41,RPL5,RPL6,RPL7A,RPL8,RPLP0,RPLP1,RPS11,RPS13,RPS14,RPS15A,RPS16,RPS18,RPS19,RPS20,RPS21,RPS24,RPS28,RPS29,RPS3,RPS3A,RP…
Selenoamino acid metabolism	16.5	0.491	-5.824	RPL10,RPL10A,RPL11,RPL13,RPL13A,RPL14,RPL15,RPL18,RPL18A,RPL19,RPL21,RPL23,RPL26,RPL26L1,RPL29,RPL3,RPL30,RPL31,RPL32,RPL35A,RPL36AL,RPL37,RPL37A,RPL38,RPL39,RPL3L,RPL4,RPL41,RPL5,RPL6,RPL7A,RPL8,RPLP0,RPLP1,RPS11,RPS13,RPS14,RPS15A,RPS16,RPS18,RPS19,RPS20,RPS21,RPS24,RPS28,RPS29,RPS3,RPS3A,RPS4X,RPS6,RPS8,RPS9
Processing of Capped Intron-Containing Pre-mRNA	10.8	0.301	-5.019	ACIN1,BCAS2,CHTOP,CPSF6,CRNKL1,CSTF1,DHX38,DHX8,DNAJC8,EFTUD2,EIF4A3,EIF4E,FIP1L1,FUS,GLE1,HNRNPA1,HNRNPA2B1,HNRNPA3,HNRNPC,HNRNPD,HNRNPH1,HNRNPK,HNRNPL,HNRNPM,HNRNPU,HSPA8,HTATSF1,LENG1,LUC7L3,METTL3,NCBP2,NUP188,NUP210,NUP62,NUP85,NXF1,PAPOLA,PNN,POLR2A,POLR2L,POM121/POM121C,PPIE,PPIH,PPP1R8,PQBP1,PRPF3,PRPF31,PRPF8,PUF60,RBM10,RBM17,RBM7,SARNP,SART1,SEC13,SF3B1,SF3B2,SF3B3,SLBP,SLU7,SNRNP200,S…
Response of EIF2AK4 (GCN2) to amino acid deficiency	19.9	0.539	-6.068	ATF4,EIF2AK4,EIF2S3,RPL10,RPL10A,RPL11,RPL13,RPL13A,RPL14,RPL15,RPL18,RPL18A,RPL19,RPL21,RPL23,RPL26,RPL26L1,RPL29,RPL3,RPL30,RPL31,RPL32,RPL35A,RPL36AL,RPL37,RPL37A,RPL38,RPL39,RPL3L,RPL4,RPL41,RPL5,RPL6,RPL7A,RPL8,RPLP0,RPLP1,RPS11,RPS13,RPS14,RPS15A,RPS16,RPS18,RPS19,RPS20,RPS21,RPS24,RPS28,RPS29,RPS3,RPS3A,RPS4X,RPS6,RPS8,RPS9
Mitotic G2-G2/M phases	7.32	0.294	-3.151	ACTR1A,ALMS1,CCNA2,CCNB1,CDKN1A,CENPF,CEP290,CEP70,CETN2,CKAP5,CSNK1D,CUL1,DCTN1,DCTN2,FOXM1,HSP90AA1,HSP90AB1,NME7,OPTN,PCNT,PKMYT1,PPP2R3B,PSMA3,PSMA4,PSMA5,PSMB10,PSMB4,PSMB7,PSMC1,PSMC2,PSMC3,PSMD1,PSMD11,PSMD13,PSMD14,PSMD4,PSMD6,PSMD7,PSME2,PSMF1,RBBP4,SEM1,SFI1,TPX2,TUBA1B,TUBA1C,TUBA3C/TUBA3D,TUBA8,TUBB,TUBB4B,TUBB6,TUBGCP2,TUBGCP4,TUBGCP6,UBB,UBC,YWHAE,YWHAG
Cell Cycle Checkpoints	4.23	0.234	-4.41	ABRAXAS1,AHCTF1,ANAPC11,ATM,CCNA2,CCNB1,CCNE2,CDC23,CDC7,CDKN1A,CENPF,CENPN,CENPO,CENPP,CHEK1,CKAP5,DYNC1LI2,H2BC26,INCENP,KIF2A,MCM3,MDC1,NUF2,NUP85,PKMYT1,PPP2R5C,PPP2R5D,PPP2R5E,PSMA3,PSMA4,PSMA5,PSMB10,PSMB4,PSMB7,PSMC1,PSMC2,PSMC3,PSMD1,PSMD11,PSMD13,PSMD14,PSMD4,PSMD6,PSMD7,PSME2,PSMF1,RAD1,RAD17,RAD9A,RAD9B,RCC2,RFC2,RFC5,SEC13,SEM1,SPC24,TP53BP1,UBB,UBC,YWHAE,YWHAG,YWHAH,ZWINT
Mitotic Metaphase and Anaphase	6.76	0.275	-3.75	AHCTF1,ANAPC11,ANKLE2,CC2D1B,CCNB1,CDC23,CENPF,CENPN,CENPO,CENPP,CKAP5,DYNC1LI2,INCENP,KIF2A,KPNB1,LMNB1,NUF2,NUP188,NUP62,NUP85,POM121/POM121C,PPP2R5C,PPP2R5D,PPP2R5E,PSMA3,PSMA4,PSMA5,PSMB10,PSMB4,PSMB7,PSMC1,PSMC2,PSMC3,PSMD1,PSMD11,PSMD13,PSMD14,PSMD4,PSMD6,PSMD7,PSME2,PSMF1,RAD21,RAN,RCC2,SEC13,SEM1,SMC1A,SMC3,SPC24,STAG2,SUMO1,TMPO,TUBA1B,TUBA1C,TUBA3C/TUBA3D,TUBA8,TUBB4B,TUBB6,UBB,UBC,VPS4…
Mitotic Prometaphase	3.82	0.243	-3.857	ACTR1A,AHCTF1,ALMS1,CCNB1,CENPF,CENPN,CENPO,CENPP,CEP290,CEP70,CETN2,CKAP5,CSNK1D,DCTN1,DCTN2,DYNC1LI2,HSP90AA1,INCENP,KIF2A,NCAPD2,NCAPG,NME7,NUF2,NUP85,PCNT,PPP2R5C,PPP2R5D,PPP2R5E,RAD21,RCC2,SEC13,SFI1,SMC1A,SMC3,SPC24,STAG2,TUBA1B,TUBA1C,TUBA3C/TUBA3D,TUBA8,TUBB,TUBB4B,TUBB6,TUBGCP2,TUBGCP4,TUBGCP6,YWHAE,YWHAG,ZWINT
Synthesis of DNA	3.97	0.28	-2.959	ANAPC11,CCNA2,CCNE2,CDC23,CUL1,MCM3,POLE,POLE3,PSMA3,PSMA4,PSMA5,PSMB10,PSMB4,PSMB7,PSMC1,PSMC2,PSMC3,PSMD1,PSMD11,PSMD13,PSMD14,PSMD4,PSMD6,PSMD7,PSME2,PSMF1,RFC1,RFC2,RFC5,SEM1,SKP2,UBB,UBC
Granzyme A Signaling	3.87	0.319	2.711	ANP32A,FN1,H1-0,HMGB2,LMNB1,LMNB2,MBP,MT-ND1,MT-ND2,MT-ND3,MT-ND4,MT-ND4L,MT-ND5,MT-ND6,NDUFA4L2,NDUFB1,NDUFB11,NDUFB2,NDUFB9,NDUFS5,NDUFV3,PARP1,XRCC6

## Sheet: A3H Hap I E1 pathways in plot
© 2000-2023 QIAGEN. All rights reserved.
Ingenuity Canonical Pathways	-log(p-value)	Ratio	z-score	Molecules
Electron transport, ATP synthesis, and heat production by uncoupling proteins	1.48	0.0312	2	COX11,COX20,ETFDH,MT-ND5
MSP-RON Signaling in Cancer Cells Pathway	1.36	0.0286	2	CREB1,IL3RA,MST1,RAF1
